# Supplementary material for: Urine proteomics of primary membranous nephropathy using nanoscale liquid chromatography tandem mass spectrometry analysis
Source: Clin Proteomics. 2018 Feb 7;15:5. doi: 10.1186/s12014-018-9183-3 (PMC5801694; doi:10.1186/s12014-018-9183-3)
Supplement: Supplementary file 4 — Additional file 4: Table S4. Raw data of the information of 509 proteins in TMT1. [file 12014_2018_9183_MOESM4_ESM.xlsx]

## Sheet: TMT1
Accession	Description	Score	Coverage	# Proteins	# Unique Peptides	# Peptides	# PSMs	126/131	126/131 Count	126/131 Variability [%]	130/131	130/131 Count	130/131 Variability [%]	# AAs	MW [kDa]	calc. pI
A0A024QZV0	HCG1811539, isoform CRA_b OS=Homo sapiens GN=hCG_1811539 PE=3 SV=1 - [A0A024QZV0_HUMAN]	3.083	4.94	5	1	1	1	1.10028	1		0.909896	1		324	36.155	5.46533
A0A024R035	Complement component 9, isoform CRA_a OS=Homo sapiens GN=C9 PE=4 SV=1 - [A0A024R035_HUMAN]	44.1387	30.05	4	13	13	19	5.83176	19	73.0263	5.10044	19	90.0514	559	63.1627	5.51611
A0A024R2W4	Dystroglycan 1 (Dystrophin-associated glycoprotein 1), isoform CRA_a OS=Homo sapiens GN=DAG1 PE=4 SV=1 - [A0A024R2W4_HUMAN]	5.05543	2.68	6	2	2	2	1.3061	2	13.6583	1.19612	2	14.6992	895	97.4797	8.55811
A0A024R6T4	Metallothionein OS=Homo sapiens GN=MT1M PE=3 SV=1 - [A0A024R6T4_HUMAN]	2.85329	19.67	9	1	1	1	0.990954	1		1.34893	1		61	6.13227	7.84033
A0A024R8Q1	Glucosidase, alpha acid (Pompe disease, glycogen storage disease type II), isoform CRA_a OS=Homo sapiens GN=GAA PE=3 SV=1 - [A0A024R8Q1_HUMAN]	50.0791	19.33	8	15	15	23	0.53941	21	122.368	0.555997	21	127.721	952	105.271	5.99854
A0A024R962	HCG40889, isoform CRA_b OS=Homo sapiens GN=hCG_40889 PE=4 SV=1 - [A0A024R962_HUMAN]	6.12487	3.57	10	4	4	4	4.23028	4	9.05825	2.44475	4	43.2959	1231	138.979	6.62451
A0A024R9Q1	Thrombospondin 1, isoform CRA_a OS=Homo sapiens GN=THBS1 PE=4 SV=1 - [A0A024R9Q1_HUMAN]	0	1.2	2	1	1	1	1.50545	1		1.87864	1		1170	129.27	4.94482
A0A024RAB6	Heparan sulfate proteoglycan 2 (Perlecan), isoform CRA_b OS=Homo sapiens GN=HSPG2 PE=4 SV=1 - [A0A024RAB6_HUMAN]	103.503	6.58	2	10	22	38	0.556803	12	44.3202	0.457272	12	104.461	4346	463.723	6.50732
A0A024RDE6	Secreted phosphoprotein 1 (Osteopontin, bone sialoprotein I, early T-lymphocyte activation 1), isoform CRA_c OS=Homo sapiens GN=SPP1 PE=4 SV=1 - [A0A024RDE6_HUMAN]	50.1809	32.33	5	1	7	14	0.677991	2	14.9766	0.549743	2	70.0382	300	33.8226	4.61475
A0A024RDM2	Crystallin, lambda 1, isoform CRA_a OS=Homo sapiens GN=CRYL1 PE=4 SV=1 - [A0A024RDM2_HUMAN]	5.37101	6.06	4	2	2	2	0.645596	2	83.1558	0.659062	2	86.2962	297	33.337	5.99854
A0A068LRW4	Ig heavy chain variable region (Fragment) OS=Homo sapiens PE=2 SV=1 - [A0A068LRW4_HUMAN]	4.60486	18.33	1	1	2	2	0.677494	1		0.860509	1		120	13.0504	7.92822
A0A075B6H7	Protein IGKV3-7 (Fragment) OS=Homo sapiens GN=IGKV3-7 PE=4 SV=1 - [A0A075B6H7_HUMAN]	4.91721	23.28	6	1	2	2	1.24422	1		1.20346	1		116	12.7754	5.24951
A0A075B6N7	Ig alpha-2 chain C region (Fragment) OS=Homo sapiens GN=IGHA2 PE=4 SV=1 - [A0A075B6N7_HUMAN]	73.355	51.47	3	2	11	24	1.32161	5	48.9555	1.21444	5	57.1919	340	36.568	6.26514
A0A075B6N8	Ig gamma-3 chain C region (Fragment) OS=Homo sapiens GN=IGHG3 PE=1 SV=1 - [A0A075B6N8_HUMAN]	176.033	45.89	9	4	14	67	3.24162	8	43.6706	4.1907	8	30.7916	377	41.2993	7.89893
A0A087WSY6	Protein IGKV3D-15 (Fragment) OS=Homo sapiens GN=IGKV3D-15 PE=4 SV=2 - [A0A087WSY6_HUMAN]	13.8517	26.09	3	1	3	4	0.934919	1		0.93104	1		115	12.5263	5.18604
A0A087WTX5	Ig kappa chain C region OS=Homo sapiens GN=IGKC PE=4 SV=1 - [A0A087WTX5_HUMAN]	171.202	44.07	19	1	9	47	2.15073	2	79.7185	2.32264	2	63.7634	236	25.6077	7.97217
A0A087WU91	Protein IGHV3-49 OS=Homo sapiens GN=IGHV3-49 PE=1 SV=1 - [A0A087WU91_HUMAN]	2.84801	7.89	3	1	1	1	2.18995	1		1.98929	1		114	12.3242	8.92432
A0A087WW43	Inter-alpha-trypsin inhibitor heavy chain H3 OS=Homo sapiens GN=ITIH3 PE=4 SV=1 - [A0A087WW43_HUMAN]	1.67537	1.04	2	1	1	1	4.06265	1		2.93603	1		670	75.0311	5.85889
A0A087WWP7	Protein-tyrosine-phosphatase OS=Homo sapiens GN=PTPRG PE=1 SV=1 - [A0A087WWP7_HUMAN]	2.68559	1.48	4	2	2	2	1.27531	2	9.80862	1.19194	2	7.24641	1354	151.444	5.98584
A0A087WWY0	Apolipoprotein(a) OS=Homo sapiens GN=LPA PE=1 SV=1 - [A0A087WWY0_HUMAN]	2.17431	8.76	3	1	1	1	0.420968	1		0.405201	1		571	62.5133	5.73193
A0A087WXM8	Basal cell adhesion molecule OS=Homo sapiens GN=BCAM PE=1 SV=1 - [A0A087WXM8_HUMAN]	3.16146	2.38	7	1	1	1	1.81883	1		2.45393	1		588	63.654	6.1001
A0A087WYF5	Salivary acidic proline-rich phosphoprotein 1/2 (Fragment) OS=Homo sapiens GN=PRH1 PE=4 SV=1 - [A0A087WYF5_HUMAN]	3.24201	12.14	8	1	1	1	0.594529	1		0.525736	1		140	13.9928	11.4585
A0A087WYR4	Immunoglobulin lambda-like polypeptide 5 OS=Homo sapiens GN=IGLL5 PE=4 SV=1 - [A0A087WYR4_HUMAN]	97.6934	38.72	21	1	8	28	0.997827	2	7.61683	0.875149	2	24.571	235	24.8151	7.7085
A0A087X056	C-type lectin domain family 4 member G OS=Homo sapiens GN=CLEC4G PE=4 SV=1 - [A0A087X056_HUMAN]	1.86577	2.78	4	1	1	1	0.719492	1		0.637003	1		252	27.9035	6.58057
A0A087X0S5	Collagen alpha-1(VI) chain OS=Homo sapiens GN=COL6A1 PE=1 SV=1 - [A0A087X0S5_HUMAN]	54.5814	21.35	7	15	15	18	0.788183	18	69.0645	0.620986	18	81.0706	1026	108.272	5.42725
A0A087X1J7	Glutathione peroxidase OS=Homo sapiens GN=GPX3 PE=1 SV=1 - [A0A087X1J7_HUMAN]	12.0849	24.44	5	4	4	5	1.87362	5	18.7449	1.52062	5	41.3136	225	25.386	8.1333
A0A087X208	Agrin OS=Homo sapiens GN=AGRN PE=1 SV=1 - [A0A087X208_HUMAN]	8.94762	1.71	3	3	3	3	1.27227	3	40.9864	1.19188	3	18.2492	1930	202.162	6.3667
A0A087X2B8	NHL repeat-containing protein 3 OS=Homo sapiens GN=NHLRC3 PE=1 SV=1 - [A0A087X2B8_HUMAN]	1.87685	4.58	4	1	1	1	1.35851	1		1.3226	1		153	17.2827	7.02002
A0A096LP30	Hemicentin-2 OS=Homo sapiens GN=HMCN2 PE=4 SV=1 - [A0A096LP30_HUMAN]	2.69879	0.2	2	1	1	1	0.347604	1		0.632597	1		5059	541.639	5.87158
A0A0A0MR14	Osteoclast-associated immunoglobulin-like receptor OS=Homo sapiens GN=OSCAR PE=4 SV=1 - [A0A0A0MR14_HUMAN]	2.71808	3.97	6	1	1	1	0.653471	1		0.597575	1		252	27.5854	8.5874
A0A0A0MSI0	Peroxiredoxin-1 (Fragment) OS=Homo sapiens GN=PRDX1 PE=1 SV=1 - [A0A0A0MSI0_HUMAN]	9.65883	26.9	4	4	5	5	0.742411	4	28.042	0.843628	4	42.3518	171	18.9637	6.91748
A0A0A0MTJ5	Tyrosine-protein kinase transmembrane receptor OS=Homo sapiens GN=ROR1 PE=1 SV=1 - [A0A0A0MTJ5_HUMAN]	3.08599	1.13	5	1	1	1	0.79249	1		0.573131	1		882	98.3003	7.00537
A0A0A0MTR1	Cadherin-13 OS=Homo sapiens GN=CDH13 PE=1 SV=1 - [A0A0A0MTR1_HUMAN]	31.0314	11.43	4	7	7	10	0.88667	10	30.8062	0.844448	10	39.4116	700	76.7741	4.95752
A0A0B4J2B5	Protein IGHV3OR16-9 (Fragment) OS=Homo sapiens GN=IGHV3OR16-9 PE=4 SV=1 - [A0A0B4J2B5_HUMAN]	15.7101	41.84	12	1	3	6	1.9783	1		3.10623	1		98	10.6502	8.45557
A0A0B4J2D9	Protein IGKV1D-13 (Fragment) OS=Homo sapiens GN=IGKV1D-13 PE=4 SV=1 - [A0A0B4J2D9_HUMAN]	6.43778	13.68	2	1	1	2	0.871032	2	33.6219	0.635674	2	43.9807	117	12.5613	7.84033
A0A0C4DG67	Na(+)/H(+) exchange regulatory cofactor NHE-RF3 (Fragment) OS=Homo sapiens GN=PDZK1 PE=4 SV=1 - [A0A0C4DG67_HUMAN]	1.95442	2.27	5	1	1	1	1.8465	1		2.44876	1		264	29.5422	8.19189
A0A0C4DGN4	Zymogen granule protein 16 homolog B OS=Homo sapiens GN=ZG16B PE=1 SV=1 - [A0A0C4DGN4_HUMAN]	14.4976	30.34	5	4	4	5	0.778497	5	116.388	0.625972	5	207.922	178	19.588	5.94775
A0A0C4DGV7	Retinol-binding protein 4 OS=Homo sapiens GN=RBP4 PE=1 SV=1 - [A0A0C4DGV7_HUMAN]	45.8039	57.79	3	9	9	16	2.84593	16	56.2195	1.58987	16	40.4995	199	22.8532	5.71924
A0A0C4DGX8	ATPase, H+ transporting, lysosomal accessory protein 1, isoform CRA_c OS=Homo sapiens GN=ATP6AP1 PE=1 SV=1 - [A0A0C4DGX8_HUMAN]	4.06849	6.41	5	1	1	1	1.0348	1		0.628263	1		281	31.59	7.10791
A0A0C4DH25	Protein IGKV3D-20 (Fragment) OS=Homo sapiens GN=IGKV3D-20 PE=4 SV=1 - [A0A0C4DH25_HUMAN]	30.8122	27.59	1	1	3	10	1.31789	2	39.2793	0.931717	2	16.6577	116	12.5072	4.58936
A0N5G1	Rheumatoid factor C6 light chain (Fragment) OS=Homo sapiens GN=V<kappa>1 PE=2 SV=1 - [A0N5G1_HUMAN]	24.6613	31.9	4	2	3	9	1.86769	8	189.668	1.64106	8	80.5705	116	12.5202	8.45557
A0N5G5	Rheumatoid factor D5 light chain (Fragment) OS=Homo sapiens GN=V<kappa>3 PE=2 SV=1 - [A0N5G5_HUMAN]	17.5671	29.66	2	1	3	5	1.2681	3	38.3137	1.34482	3	36.8306	118	12.7585	8.96826
A0PJG2	LPHN1 protein (Fragment) OS=Homo sapiens GN=LPHN1 PE=2 SV=1 - [A0PJG2_HUMAN]	2.50431	3.09	2	1	1	1	1.1208	1		1.15811	1		388	43.9428	8.27979
A0PJI9	C10orf12 protein (Fragment) OS=Homo sapiens GN=C10orf12 PE=2 SV=1 - [A0PJI9_HUMAN]	0	1.01	2	1	1	1	0.820448	1		0.86709	1		989	108.771	6.53662
A2J1M8	Rheumatoid factor RF-IP12 (Fragment) OS=Homo sapiens PE=2 SV=1 - [A2J1M8_HUMAN]	5.28991	32.63	7	2	3	3	1.32547	2	5.97784	1.28711	2	0.501091	95	10.6781	7.98682
A2J1N0	Rheumatoid factor RF-IP14 (Fragment) OS=Homo sapiens PE=2 SV=1 - [A2J1N0_HUMAN]	3.76666	30.21	24	1	3	3	2.67298	1		5.82635	1		96	10.4921	8.96826
A2JA19	Anti-mucin1 light chain variable region (Fragment) OS=Homo sapiens PE=2 SV=1 - [A2JA19_HUMAN]	12.5351	31.78	4	1	2	3	3.21159	1		2.59584	1		107	11.6508	8.90967
A2KBB9	Anti-(ED-B) scFV (Fragment) OS=Homo sapiens PE=2 SV=1 - [A2KBB9_HUMAN]	54.7211	39.92	45	1	8	17	1.04785	2	2.02882	1.56884	2	5.81879	238	25.1293	8.11865
A2KUC4	UGa8L (Fragment) OS=Homo sapiens GN=IGLV PE=4 SV=1 - [A2KUC4_HUMAN]	1.75141	6.25	1	1	1	1	0.613021	1		0.649425	1		112	12.1978	5.09717
A2MYC8	V5-2 protein (Fragment) OS=Homo sapiens GN=V5-2 PE=4 SV=1 - [A2MYC8_HUMAN]	1.96446	9.62	3	1	1	1	1.78179	1		1.49269	1		104	11.0344	7.28369
A2MYD2	V1-19 protein (Fragment) OS=Homo sapiens GN=V1-19 PE=4 SV=1 - [A2MYD2_HUMAN]	4.10473	25.25	9	1	2	2	5.22002	1		7.40219	1		99	10.257	6.48096
A2MYD5	V2-6 protein (Fragment) OS=Homo sapiens GN=V2-6 PE=4 SV=1 - [A2MYD5_HUMAN]	6.58426	28.42	4	1	2	3	1.43551	1		1.3107	1		95	10.204	7.12256
A2NB45	Cold agglutinin FS-1 L-chain (Fragment) OS=Homo sapiens PE=2 SV=1 - [A2NB45_HUMAN]	39.1584	46.9	16	3	4	11	2.52938	9	188.016	1.96205	9	96.2094	113	12.3802	8.48486
A4D2D2	Procollagen C-endopeptidase enhancer OS=Homo sapiens GN=PCOLCE PE=4 SV=1 - [A4D2D2_HUMAN]	5.15056	10.24	3	3	3	3	0.724295	3	32.1844	0.801297	3	5.2676	449	47.928	7.43018
A6XND1	Insulin-like growth factor binding protein 3 isoform b OS=Homo sapiens GN=IGFBP3 PE=1 SV=1 - [A6XND1_HUMAN]	5.98865	6.46	3	1	1	2	1.38861	2	120.481	1.34328	2	157.049	263	28.9611	8.45557
A6XNE3	Interferon gamma-inducible protein 30 preproprotein OS=Homo sapiens PE=2 SV=1 - [A6XNE3_HUMAN]	5.55256	4.76	3	1	1	2	0.717638	2	142.389	0.619524	2	173.816	231	25.656	4.79248
A8K1D2	cDNA FLJ76601, highly similar to Homo sapiens LIM and SH3 protein 1 (LASP1), mRNA OS=Homo sapiens PE=2 SV=1 - [A8K1D2_HUMAN]	0	5.75	2	1	1	1	2.18237	1		2.75193	1		261	29.6262	7.37158
A8K2T4	cDNA FLJ78207, highly similar to Human complement protein component C7 mRNA OS=Homo sapiens PE=2 SV=1 - [A8K2T4_HUMAN]	18.0965	10.32	6	7	7	7	2.62364	7	20.0446	1.89275	7	24.6618	843	93.3462	6.50732
A8K335	cDNA FLJ76254, highly similar to Homo sapiens gamma-glutamyl hydrolase (GGH), mRNA OS=Homo sapiens PE=2 SV=1 - [A8K335_HUMAN]	16.8731	12.58	3	4	4	6	0.568325	6	30.1694	0.497199	6	43.956	318	36.0243	7.41553
A8K7G6	cDNA FLJ75763, highly similar to Homo sapiens regenerating islet-derived 1 alpha (pancreatic stone protein, pancreatic thread protein) (REG1A), mRNA OS=Homo sapiens PE=2 SV=1 - [A8K7G6_HUMAN]	27.8917	39.16	4	5	5	8	0.681433	8	107.589	1.05108	8	64.792	166	18.7198	5.52881
A8K987	Glutathione S-transferase OS=Homo sapiens PE=2 SV=1 - [A8K987_HUMAN]	3.94792	6.76	9	2	2	2	0.856365	2	41.5978	1	2	23.2061	222	25.6607	8.99756
A8K9J7	Histone H2B OS=Homo sapiens PE=2 SV=1 - [A8K9J7_HUMAN]	5.15891	15.87	21	2	2	2	0.746156	1		0.663746	1		126	13.9876	10.3159
A8KAJ3	cDNA FLJ77823, highly similar to Homo sapiens EGF-containing fibulin-like extracellular matrix protein 1, transcript variant 3, mRNA OS=Homo sapiens PE=2 SV=1 - [A8KAJ3_HUMAN]	35.6275	24.34	12	10	10	15	0.638223	15	48.4317	0.559056	15	87.8034	493	54.6323	5.13525
A8KAP9	cDNA FLJ78448, highly similar to Homo sapiens argininosuccinate synthetase (ASS), transcript variant 1, mRNA OS=Homo sapiens PE=2 SV=1 - [A8KAP9_HUMAN]	12.3257	11.17	6	5	5	5	0.549948	5	102.424	0.620869	5	42.4898	412	46.5249	8.03076
A8KAQ3	cDNA FLJ76489, highly similar to Homo sapiens sortilin 1 (SORT1), mRNA OS=Homo sapiens PE=2 SV=1 - [A8KAQ3_HUMAN]	0	1.32	2	1	1	1	0.370259	1		0.342856	1		831	91.9785	5.74463
A8MW49	Fatty acid-binding protein, liver OS=Homo sapiens GN=FABP1 PE=1 SV=1 - [A8MW49_HUMAN]	12.4525	21.77	3	3	3	4	0.970784	4	15.4483	1.22797	4	12.0289	124	13.799	5.26221
A9JQE1	Ferritin (Fragment) OS=Homo sapiens GN=FTH1 PE=3 SV=1 - [A9JQE1_HUMAN]	2.73201	14.29	11	1	1	1	0.89705	1		1.21237	1		49	6.01104	8.52881
B0AZL7	cDNA, FLJ79457, highly similar to Insulin-like growth factor-binding proteincomplex acid labile chain OS=Homo sapiens PE=2 SV=1 - [B0AZL7_HUMAN]	5.01919	4.63	3	2	2	2	1.49282	2	26.1749	1.65593	2	18.4412	605	65.9598	6.78564
B0BCY7	Glutamyl aminopeptidase (Aminopeptidase A) OS=Homo sapiens GN=ENPEP PE=2 SV=1 - [B0BCY7_HUMAN]	4.15047	2.19	14	3	3	3	1.37	3	58.3847	1.02979	3	3.59688	957	109.162	5.46533
B1AN48	Small proline-rich protein 3 (Fragment) OS=Homo sapiens GN=SPRR3 PE=1 SV=4 - [B1AN48_HUMAN]	1.95119	5.06	2	1	1	1	0.618553	1		2.17769	1		158	16.9506	8.08936
B2R4M6	Protein S100 OS=Homo sapiens PE=2 SV=1 - [B2R4M6_HUMAN]	11.8284	37.72	2	4	4	5	0.838145	5	42.385	1.0852	5	92.1558	114	13.2015	6.12549
B2R597	cDNA, FLJ92390, highly similar to Homo sapiens microseminoprotein, beta- (MSMB), transcript variant PSP94, mRNA OS=Homo sapiens PE=2 SV=1 - [B2R597_HUMAN]	4.56083	13.16	2	2	2	2	0.541888	2	200.795	0.592868	2	119.409	114	12.8421	5.50342
B2R6C0	Glycerol-3-phosphate dehydrogenase [NAD(+)] OS=Homo sapiens PE=2 SV=1 - [B2R6C0_HUMAN]	9.23995	11.75	6	4	4	4	1.13276	4	38.9811	1.135	4	35.9716	349	37.5753	6.17627
B2R6X2	Beta-glucuronidase OS=Homo sapiens PE=2 SV=1 - [B2R6X2_HUMAN]	3.58149	3.38	5	3	3	3	1.87562	3	71.0332	1.41819	3	115.06	651	74.6586	7.02002
B2R815	cDNA, FLJ93695, highly similar to Homo sapiens serpin peptidase inhibitor, clade A (alpha-1 antiproteinase, antitrypsin), member 4 (SERPINA4), mRNA OS=Homo sapiens PE=2 SV=1 - [B2R815_HUMAN]	13.5025	11.01	2	4	4	4	2.42569	4	45.8447	1.7839	4	60.4327	427	48.4951	7.75244
B2R888	Monocyte differentiation antigen CD14 OS=Homo sapiens PE=2 SV=1 - [B2R888_HUMAN]	46.5206	30.4	4	10	10	15	0.935995	15	116.834	0.836766	15	56.9089	375	40.0227	6.22705
B2R8I2	cDNA, FLJ93914, highly similar to Homo sapiens histidine-rich glycoprotein (HRG), mRNA OS=Homo sapiens PE=2 SV=1 - [B2R8I2_HUMAN]	29.7189	16.38	3	7	7	12	3.79599	12	188.099	2.00929	12	109.751	525	59.4748	7.44482
B2R9F2	cDNA, FLJ94361, highly similar to Homo sapiens serine (or cysteine) proteinase inhibitor, clade A(alpha-1 antiproteinase, antitrypsin), member 6 (SERPINA6), mRNA OS=Homo sapiens PE=2 SV=1 - [B2R9F2_HUMAN]	37.9987	22.96	4	8	8	14	3.73782	12	111.059	5.224	12	75.4646	405	45.0659	6.03662
B2RAJ0	cDNA, FLJ94946, highly similar to Homo sapiens cartilage intermediate layer protein 2 (CILP2), mRNA OS=Homo sapiens PE=2 SV=1 - [B2RAJ0_HUMAN]	4.44802	2.85	3	3	3	4	0.553492	4	39.203	0.617561	3	34.4757	1156	126.223	8.23584
B2RCJ5	cDNA, FLJ96113, highly similar to Homo sapiens angiotensin I converting enzyme (peptidyl-dipeptidase A) 2 (ACE2), mRNA OS=Homo sapiens PE=2 SV=1 - [B2RCJ5_HUMAN]	2.00661	1.86	2	1	1	1	5.31238	1		5.63026	1		805	92.4139	5.5415
B2RCQ6	cDNA, FLJ96222, highly similar to Homo sapiens betaine-homocysteine methyltransferase (BHMT), mRNA OS=Homo sapiens PE=2 SV=1 - [B2RCQ6_HUMAN]	21.1265	26.11	6	8	8	9	1.04142	9	35.9746	0.815897	9	65.9817	406	44.9399	7.23975
B2RE74	cDNA, FLJ94876, highly similar to Homo sapiens fructose-1,6-bisphosphatase 1 (FBP1), mRNA OS=Homo sapiens PE=2 SV=1 - [B2RE74_HUMAN]	8.06634	10.65	5	3	3	3	0.727998	3	4.94578	0.829494	3	8.78649	338	36.7637	6.68311
B3GN61	Truncated E-cadherin OS=Homo sapiens GN=CDH1 PE=2 SV=1 - [B3GN61_HUMAN]	22.2645	13.32	14	7	7	9	0.763716	9	102.296	0.755326	9	141.03	758	83.7706	4.89404
B3KNE0	cDNA FLJ14417 fis, clone HEMBA1005338, highly similar to Matrilin-4 OS=Homo sapiens PE=2 SV=1 - [B3KNE0_HUMAN]	2.36385	8.54	6	1	1	1	0.261519	1		0.225618	1		164	17.8559	4.89404
B3KQS3	cDNA PSEC0114 fis, clone NT2RP2006543, highly similar to DI-N-ACETYLCHITOBIASE (EC 3.2.1.-) OS=Homo sapiens PE=2 SV=1 - [B3KQS3_HUMAN]	8.59305	9.18	4	3	3	3	1.53442	3	15.2254	1.63032	3	21.5207	294	33.5173	6.15088
B3KQX7	Major prion protein OS=Homo sapiens PE=2 SV=1 - [B3KQX7_HUMAN]	2.02508	7.36	14	1	1	2	1.47244	2	160.444	1.55838	2	150.831	163	18.1648	5.75732
B3KRK4	cDNA FLJ34459 fis, clone HLUNG2002916, highly similar to SRC SUBSTRATE CORTACTIN OS=Homo sapiens PE=2 SV=1 - [B3KRK4_HUMAN]	3.07362	5.13	4	1	1	1	1.36539	1		1.17245	1		234	26.2065	4.55127
B3KSL2	cDNA FLJ36533 fis, clone TRACH2004428, highly similar to Lactotransferrin (EC 3.4.21.-) (Fragment) OS=Homo sapiens PE=2 SV=1 - [B3KSL2_HUMAN]	8.34214	7.89	12	4	4	4	1.17827	4	55.4067	1.63455	4	39.068	697	76.704	8.01611
B3KSS4	cDNA FLJ36858 fis, clone ASTRO2015185, highly similar to POLIOVIRUS RECEPTOR OS=Homo sapiens PE=2 SV=1 - [B3KSS4_HUMAN]	9.99073	11.33	5	4	4	4	0.861339	4	10.163	0.923784	4	18.6711	362	39.5547	6.66846
B3KTP7	cDNA FLJ38566 fis, clone HCHON2005118, highly similar to Collagen alpha-1(XV) chain OS=Homo sapiens PE=2 SV=1 - [B3KTP7_HUMAN]	7.35162	4.7	3	3	3	3	0.700576	3	205.427	0.4169	3	142.877	745	75.3125	4.31006
B3KVV1	cDNA FLJ41563 fis, clone CTONG1000341, highly similar to THROMBOMODULIN OS=Homo sapiens PE=2 SV=1 - [B3KVV1_HUMAN]	2.56669	2.51	2	1	1	1	0.504185	1		0.575278	1		557	58.6334	5.41455
B3KX75	cDNA FLJ44930 fis, clone BRAMY3015549, highly similar to Neural cell adhesion molecule L1-like protein (Fragment) OS=Homo sapiens PE=2 SV=1 - [B3KX75_HUMAN]	2.36311	1.08	3	1	1	1	0.860044	1		1.00828	1		1113	124.679	6.16357
B3KXD3	cDNA FLJ45230 fis, clone BRCAN2021325, highly similar to Carboxypeptidase E (EC 3.4.17.10) OS=Homo sapiens PE=2 SV=1 - [B3KXD3_HUMAN]	11.7666	15.44	5	6	6	6	0.628395	5	87.1128	0.656438	5	70.5163	421	47.2822	4.97021
B3KXZ9	cDNA FLJ46477 fis, clone THYMU3025118, highly similar to Cell surface glycoprotein MUC18 OS=Homo sapiens PE=2 SV=1 - [B3KXZ9_HUMAN]	10.9108	6.59	4	3	3	4	0.454265	4	19.4633	0.389419	4	40.6276	531	58.9827	5.18604
B4DE33	cDNA FLJ56616, highly similar to Semaphorin-5A OS=Homo sapiens PE=2 SV=1 - [B4DE33_HUMAN]	1.9227	1.73	2	1	1	1	0.715876	1		0.512548	1		693	77.5524	7.25439
B4DEI3	cDNA FLJ57715, highly similar to Voltage-dependent anion-selective channel protein 1 OS=Homo sapiens PE=2 SV=1 - [B4DEI3_HUMAN]	5.92441	13.46	5	2	2	2	0.568838	1		0.615219	1		156	16.6847	9.39307
B4DEN5	cDNA FLJ54344, highly similar to N-acetyllactosaminidebeta-1,3-N-acetylglucosaminyltransferase (EC 2.4.1.149) OS=Homo sapiens PE=2 SV=1 - [B4DEN5_HUMAN]	8.43643	8.58	4	3	3	3	0.734134	3	24.7392	0.757197	3	7.50826	408	46.3504	7.1958
B4DEW5	cDNA FLJ54049, highly similar to Multimerin-2 OS=Homo sapiens PE=2 SV=1 - [B4DEW5_HUMAN]	15.6948	6.19	3	3	3	4	0.494441	4	207.05	0.442897	4	121.745	727	79.9884	5.74463
B4DF70	cDNA FLJ60461, highly similar to Peroxiredoxin-2 (EC 1.11.1.15) OS=Homo sapiens PE=2 SV=1 - [B4DF70_HUMAN]	7.4721	15.85	4	2	3	3	0.667674	2	14.1909	0.887639	2	13.3038	183	20.0946	8.77783
B4DFW1	cDNA FLJ52457, highly similar to Protein NOV homolog OS=Homo sapiens PE=2 SV=1 - [B4DFW1_HUMAN]	2.40594	4.09	2	1	1	1	0.725465	1		0.795982	1		342	37.6268	7.88428
B4DHR1	cDNA FLJ53009, highly similar to Calreticulin OS=Homo sapiens PE=2 SV=1 - [B4DHR1_HUMAN]	2.06621	3.3	4	1	1	1	1.60095	1		1.42434	1		212	24.2718	5.10986
B4DJI2	cDNA FLJ53342, highly similar to Granulins OS=Homo sapiens PE=2 SV=1 - [B4DJI2_HUMAN]	9.42821	7.36	7	3	3	5	1.00218	5	40.9902	1.10072	5	55.0385	530	56.8127	6.87354
B4DJQ8	cDNA FLJ55694, highly similar to Dipeptidyl-peptidase 1 (EC 3.4.14.1) OS=Homo sapiens PE=2 SV=1 - [B4DJQ8_HUMAN]	7.22803	10.09	3	3	3	3	2.81747	3	11.8597	2.08863	3	13.1744	446	50.1192	6.99072
B4DKM7	Amine oxidase OS=Homo sapiens PE=2 SV=1 - [B4DKM7_HUMAN]	3.65627	3.02	8	2	2	2	0.745649	2	23.1479	0.850957	2	29.0095	597	67.3148	6.82959
B4DL49	cDNA FLJ58073, moderately similar to Cathepsin B (EC 3.4.22.1) OS=Homo sapiens PE=2 SV=1 - [B4DL49_HUMAN]	8.62242	13.92	17	3	3	3	0.564305	3	51.5984	0.590794	3	114.698	273	30.7477	6.62451
B4DLT1	cDNA FLJ59716, highly similar to Vacuolar protein sorting 26A OS=Homo sapiens PE=2 SV=1 - [B4DLT1_HUMAN]	0	3.23	1	1	1	1	0.217461	1		0.450913	1		310	36.5478	6.88818
B4DNL4	cDNA FLJ59360, moderately similar to Biglycan OS=Homo sapiens PE=2 SV=1 - [B4DNL4_HUMAN]	3.03695	5.05	9	1	1	1	0.708143	1		0.754006	1		297	33.4871	6.93213
B4DNR3	cDNA FLJ52710, highly similar to Abhydrolase domain-containing protein 14B OS=Homo sapiens PE=2 SV=1 - [B4DNR3_HUMAN]	5.8544	10.81	5	2	2	2	0.510845	2	101.44	0.638296	2	114.628	185	19.7842	6.40479
B4DNS6	cDNA FLJ54278, highly similar to SPARC-like protein 1 OS=Homo sapiens PE=2 SV=1 - [B4DNS6_HUMAN]	8.18432	8.29	11	3	3	3	0.589423	3	261.564	0.580757	3	221.856	519	58.4707	4.94482
B4DP97	cDNA FLJ52934, highly similar to Tyrosine-protein phosphatase non-receptortype substrate 1 OS=Homo sapiens PE=2 SV=1 - [B4DP97_HUMAN]	15.6135	11.16	8	3	4	6	0.819327	5	97.7769	0.652002	5	46.6932	484	52.8707	7.50342
B4DPJ2	Annexin OS=Homo sapiens PE=2 SV=1 - [B4DPJ2_HUMAN]	5.67591	6.57	5	2	2	2	1.04514	2	3.90827	0.965042	2	20.8737	411	45.5693	8.51416
B4DPP8	cDNA FLJ53075, highly similar to Kininogen-1 OS=Homo sapiens PE=2 SV=1 - [B4DPP8_HUMAN]	134.427	63.86	8	23	23	50	0.571493	49	99.3888	0.608018	49	145.644	415	46.4668	6.43018
B4DPV8	cDNA FLJ51928, highly similar to Keratinocytes-associated transmembrane protein 2 OS=Homo sapiens PE=2 SV=1 - [B4DPV8_HUMAN]	2.90842	7.88	2	1	1	1	0.356457	1		0.410883	1		165	19.2495	5.2876
B4DSE2	cDNA FLJ57277, highly similar to Tripeptidyl-peptidase 1 (EC 3.4.14.9) OS=Homo sapiens PE=2 SV=1 - [B4DSE2_HUMAN]	22.9603	20	9	6	6	8	0.916414	8	68.4647	0.970181	8	91.2713	385	41.6495	5.45264
B4DTT0	cDNA FLJ51090, highly similar to N-acetylglucosamine-6-sulfatase (EC 3.1.6.14) OS=Homo sapiens PE=2 SV=1 - [B4DTT0_HUMAN]	19.3307	15.14	9	6	6	8	1.74606	8	36.8621	1.91948	8	72.3811	469	53.3863	7.76709
B4DU66	cDNA FLJ58944, highly similar to Angiotensin-converting enzyme, somatic isoform (EC 3.4.15.1) OS=Homo sapiens PE=2 SV=1 - [B4DU66_HUMAN]	2.34625	7.8	7	1	1	1	1.0257	1		0.899614	1		141	15.1779	5.45264
B4DUV1	Fibulin-1 OS=Homo sapiens PE=2 SV=1 - [B4DUV1_HUMAN]	10.9556	5.93	12	3	3	4	0.939083	4	27.8506	0.858145	4	26.5592	641	70.1077	5.26221
B4DV60	cDNA FLJ53409, highly similar to Myocilin OS=Homo sapiens PE=2 SV=1 - [B4DV60_HUMAN]	2.14228	2.99	7	1	1	1	0.808275	1		0.871978	1		234	26.5562	5.17334
B4DV64	cDNA FLJ61420, highly similar to Homo sapiens olfactomedin 4 (OLFM4), mRNA OS=Homo sapiens PE=2 SV=1 - [B4DV64_HUMAN]	14.3788	12.26	4	4	5	6	0.555771	5	13.8384	0.650718	5	30.5102	367	41.939	5.59229
B4DVU9	cDNA FLJ54389, highly similar to Heat shock 70 kDa protein 1 OS=Homo sapiens PE=2 SV=1 - [B4DVU9_HUMAN]	8.38583	10.11	44	4	4	4	1.54316	4	22.1989	1.51815	4	27.4281	544	59.0974	5.51611
B4DWN1	cDNA FLJ52285, highly similar to Vesicular integral-membrane protein VIP36 OS=Homo sapiens PE=2 SV=1 - [B4DWN1_HUMAN]	59.181	47.37	7	11	11	24	0.607102	24	125.117	0.631123	24	135.466	285	32.5571	6.53662
B4DX19	cDNA FLJ57644, highly similar to Serum paraoxonase/arylesterase 1 (EC 3.1.1.2) OS=Homo sapiens PE=2 SV=1 - [B4DX19_HUMAN]	4.24878	5.35	3	2	2	2	5.56922	2	74.6102	5.018	2	44.2918	355	39.6961	4.88135
B4DZB5	cDNA FLJ60988, highly similar to Serine hydroxymethyltransferase, cytosolic (EC 2.1.2.1) OS=Homo sapiens PE=2 SV=1 - [B4DZB5_HUMAN]	2.79955	7.86	4	1	1	1	2.41862	1		2.30968	1		229	25.4425	6.04932
B4DZD1	cDNA FLJ52452, highly similar to Latent-transforming growth factor beta-binding protein, isoform 1S OS=Homo sapiens PE=2 SV=1 - [B4DZD1_HUMAN]	5.5056	5.01	9	2	2	2	0.714435	2	67.1672	0.657659	2	74.79	619	68.6794	4.4624
B4E1B3	cDNA FLJ53950, highly similar to Angiotensinogen OS=Homo sapiens PE=2 SV=1 - [B4E1B3_HUMAN]	28.5838	17.81	11	8	8	10	4.18102	10	82.2838	3.66163	10	77.9246	466	51.0304	6.16357
B4E1I8	cDNA FLJ54228, highly similar to Leucine-rich alpha-2-glycoprotein OS=Homo sapiens PE=2 SV=1 - [B4E1I8_HUMAN]	80.8846	41.52	21	13	13	27	4.93726	26	103.337	6.33173	26	79.375	330	36.4712	7.21045
B4E2D8	cDNA FLJ59655, highly similar to Protocadherin-1 OS=Homo sapiens PE=2 SV=1 - [B4E2D8_HUMAN]	8.88236	4.14	7	4	4	4	1.07098	4	41.8592	1.23738	4	53.7965	1038	112.428	5.0083
B4E2S7	cDNA FLJ58780, highly similar to Homo sapiens lysosomal-associated membrane protein 2 (LAMP2), transcript variant LAMP2B, mRNA OS=Homo sapiens PE=2 SV=1 - [B4E2S7_HUMAN]	7.96584	7.99	3	3	3	3	0.41185	3	34.4531	0.315597	3	19.345	363	39.7868	5.66846
B4E2Z3	cDNA FLJ54090, highly similar to 4F2 cell-surface antigen heavy chain OS=Homo sapiens PE=2 SV=1 - [B4E2Z3_HUMAN]	2.4214	6.85	8	3	3	3	1.93286	3	0.44888	2.38415	3	15.8107	511	55.9047	5.17334
B4E324	cDNA FLJ60397, highly similar to Lysosomal protective protein (EC 3.4.16.5) OS=Homo sapiens PE=2 SV=1 - [B4E324_HUMAN]	7.4473	8.33	9	4	4	4	0.853212	4	21.2855	0.862364	4	17.5124	480	54.235	6.97607
B4E335	cDNA FLJ52842, highly similar to Actin, cytoplasmic 1 OS=Homo sapiens PE=2 SV=1 - [B4E335_HUMAN]	60.6174	36.18	62	3	11	26	1.42317	7	143.002	0.971867	7	156.441	351	39.2005	5.59229
B4E385	cDNA FLJ52846, highly similar to Homo sapiens matrix-remodelling associated 8 (MXRA8), mRNA OS=Homo sapiens PE=2 SV=1 - [B4E385_HUMAN]	23.2568	21.17	3	8	8	10	0.635483	10	58.2955	0.622327	10	55.6429	359	39.5183	7.51807
B5MCZ9	Glutaminyl-peptide cyclotransferase (Fragment) OS=Homo sapiens GN=QPCT PE=4 SV=1 - [B5MCZ9_HUMAN]	11.2067	16.9	3	4	4	4	0.451723	3	50.5133	0.279228	3	2.83044	284	32.0875	7.50342
B6ECB2	MUC1 isoform J23 OS=Homo sapiens GN=MUC1 PE=2 SV=1 - [B6ECB2_HUMAN]	3.27334	9.44	19	1	1	1	1.2721	1		1.29902	1		180	19.6349	6.3667
B7Z2X6	cDNA FLJ52145, highly similar to G-protein coupled receptor family C group 5 member B OS=Homo sapiens PE=2 SV=1 - [B7Z2X6_HUMAN]	7.75205	24.74	6	3	3	4	1.77093	4	42.2274	1.79019	4	90.7605	190	20.7135	6.66846
B7Z380	cDNA FLJ50773, highly similar to Calbindin OS=Homo sapiens PE=2 SV=1 - [B7Z380_HUMAN]	3.04539	5.39	4	1	1	1	0.417209	1		0.388511	1		204	23.6469	4.91943
B7Z544	cDNA FLJ51742, highly similar to Inter-alpha-trypsin inhibitor heavy chain H4 OS=Homo sapiens PE=2 SV=1 - [B7Z544_HUMAN]	94.8988	28.83	10	20	20	32	2.12965	32	453.863	1.7369	32	245.577	888	98.2863	6.59521
B7Z6J1	cDNA FLJ55035, highly similar to Dihydrolipoyllysine-residue succinyltransferase component of 2- oxoglutarate dehydrogenase complex, mitochondrial (EC 2.3.1.61) OS=Homo sapiens PE=2 SV=1 - [B7Z6J1_HUMAN]	5.47876	15.06	10	2	2	2	0.562654	2	37.6558	0.520283	2	28.6836	166	17.8652	8.06006
B7Z6L8	cDNA FLJ53923, highly similar to Lysosomal acid phosphatase (EC 3.1.3.2) OS=Homo sapiens PE=2 SV=1 - [B7Z6L8_HUMAN]	7.3567	6.3	15	3	3	3	0.692589	3	22.5587	0.5425	3	44.7299	413	47.0668	6.53662
B7Z6P1	cDNA FLJ53662, highly similar to Actin, alpha skeletal muscle OS=Homo sapiens PE=2 SV=1 - [B7Z6P1_HUMAN]	40.6445	27.41	33	1	9	21	0.566765	2	47.1481	0.48811	2	48.2152	343	38.5541	5.37646
B7Z719	cDNA FLJ58952, highly similar to Pepsin A (EC 3.4.23.1) OS=Homo sapiens PE=2 SV=1 - [B7Z719_HUMAN]	3.85355	13.21	16	3	3	3	0.707313	3	262.919	0.870105	3	333.852	212	23.4098	4.90674
B7Z832	cDNA FLJ51409, highly similar to Thrombospondin-4 OS=Homo sapiens PE=2 SV=1 - [B7Z832_HUMAN]	2.25202	1.38	3	1	1	1	0.354495	1		0.353392	1		870	95.8867	4.64014
B7Z8A9	cDNA FLJ51166, highly similar to Matrix metalloproteinase-9 (EC 3.4.24.35) OS=Homo sapiens PE=2 SV=1 - [B7Z8A9_HUMAN]	5.3726	6.49	4	2	2	2	0.492177	2	27.653	0.294632	2	12.3956	370	40.8372	6.85889
B7Z8B6	cDNA FLJ54395, highly similar to Inter-alpha-trypsin inhibitor heavy chain H1 OS=Homo sapiens PE=2 SV=1 - [B7Z8B6_HUMAN]	7.77938	5.62	4	2	2	2	1.88837	2	112.882	1.33354	2	86.022	623	69.4832	6.16357
B7Z992	cDNA FLJ53698, highly similar to Gelsolin OS=Homo sapiens PE=2 SV=1 - [B7Z992_HUMAN]	52.7528	16.64	15	11	11	18	0.541194	17	108.99	0.456914	17	92.7771	715	78.7827	6.11279
B7Z9R6	cDNA, FLJ78930, highly similar to Ezrin OS=Homo sapiens PE=2 SV=1 - [B7Z9R6_HUMAN]	0	6.22	8	1	1	1	0.98126	1		1.20766	1		193	22.4544	5.16064
B7ZKY6	Membrane metallo-endopeptidase OS=Homo sapiens GN=MME PE=2 SV=1 - [B7ZKY6_HUMAN]	50.832	24.8	6	18	18	20	0.681545	20	56.1051	0.559074	20	40.759	750	85.4589	5.90967
B7ZLE5	FN1 protein OS=Homo sapiens GN=FN1 PE=2 SV=1 - [B7ZLE5_HUMAN]	50.5612	8.35	23	16	16	19	0.73677	19	55.9702	0.664796	19	50.5356	2240	246.543	6.06201
B7ZLQ0	OPCML protein OS=Homo sapiens GN=OPCML PE=2 SV=1 - [B7ZLQ0_HUMAN]	5.72104	6.1	12	2	2	2	1.0316	2	77.9977	1.15512	2	78.5024	344	37.8543	7.23975
B7ZMD7	Alpha-amylase OS=Homo sapiens GN=AMY1A PE=2 SV=1 - [B7ZMD7_HUMAN]	67.7686	46.77	7	3	18	25	0.381934	3	15.2021	0.333446	3	54.2162	511	57.7169	6.93213
B8ZWD8	Diazepam binding inhibitor, splice form 1D(1) OS=Homo sapiens GN=DBI PE=2 SV=1 - [B8ZWD8_HUMAN]	3.32939	12.7	6	1	1	1	0.517378	1		0.461301	1		63	7.2677	8.93896
C9IZG4	Protein CutA OS=Homo sapiens GN=CUTA PE=1 SV=1 - [C9IZG4_HUMAN]	6.19624	10.37	2	1	1	2	1.22737	2	98.4203	0.77051	2	4.11335	135	14.3913	5.45264
C9J8Z4	Immunoglobulin superfamily member 8 (Fragment) OS=Homo sapiens GN=IGSF8 PE=1 SV=1 - [C9J8Z4_HUMAN]	26.9181	27.57	2	7	7	9	0.758057	9	58.5245	0.669498	9	44.3824	301	32.2646	6.78564
C9JB90	Ras-related protein Rab-6B (Fragment) OS=Homo sapiens GN=RAB6B PE=4 SV=1 - [C9JB90_HUMAN]	1.89524	22.45	79	1	1	1	0.747102	1		0.767331	1		49	5.85384	4.81787
C9JDL1	Ketohexokinase (Fragment) OS=Homo sapiens GN=KHK PE=1 SV=1 - [C9JDL1_HUMAN]	2.58197	5.02	3	2	2	2	1.06029	2	21.1343	0.876642	2	28.9587	279	30.9437	5.92236
C9JEE0	Immunoglobulin lambda-like polypeptide 1 (Fragment) OS=Homo sapiens GN=IGLL1 PE=1 SV=1 - [C9JEE0_HUMAN]	1.74494	3.89	1	1	1	1	2.16644	1		1.46087	1		180	19.2149	10.6821
C9JEU5	Fibrinogen gamma chain OS=Homo sapiens GN=FGG PE=1 SV=1 - [C9JEU5_HUMAN]	5.45864	6.74	7	3	3	3	3.34057	3	9.69847	2.48818	3	31.4242	445	50.2904	6.0874
C9JKZ3	Transmembrane protease serine 2 (Fragment) OS=Homo sapiens GN=TMPRSS2 PE=1 SV=1 - [C9JKZ3_HUMAN]	0	1.64	3	1	1	1	0.989877	1		1.19327	1		489	53.581	7.91357
C9JLV6	Malate dehydrogenase, cytoplasmic (Fragment) OS=Homo sapiens GN=MDH1 PE=1 SV=1 - [C9JLV6_HUMAN]	0	11.4	4	1	1	1	1.17786	1		1.05523	1		114	12.3536	5.0083
C9JMH6	Alpha-2-antiplasmin (Fragment) OS=Homo sapiens GN=SERPINF2 PE=1 SV=1 - [C9JMH6_HUMAN]	9.30246	10.2	3	2	2	3	3.2858	3	6.06595	1.99236	3	4.17298	255	27.8053	6.771
C9JQS6	Fibulin-2 (Fragment) OS=Homo sapiens GN=FBLN2 PE=4 SV=4 - [C9JQS6_HUMAN]	8.17953	15.19	5	1	1	2	0.322873	2	33.7665	0.343928	2	29.8425	158	16.3825	4.79248
D3DP13	Fibrinogen beta chain, isoform CRA_e OS=Homo sapiens GN=FGB PE=4 SV=1 - [D3DP13_HUMAN]	14.5549	19.48	5	5	5	5	2.49962	5	1.88822	3.10106	5	13.4559	344	39.7109	7.29834
D3DSM4	Collagen, type XVIII, alpha 1, isoform CRA_d OS=Homo sapiens GN=COL18A1 PE=4 SV=1 - [D3DSM4_HUMAN]	9.67951	4.57	3	2	2	2	0.901573	2	3.6854	0.477026	2	72.4478	1336	135.426	6.46826
D3DWI6	Prostate stem cell antigen, isoform CRA_a OS=Homo sapiens GN=PSCA PE=4 SV=1 - [D3DWI6_HUMAN]	4.31885	8.77	2	1	1	1	0.447456	1		0.393958	1		114	11.9509	4.94482
D6REE0	Protein FAM153A (Fragment) OS=Homo sapiens GN=FAM153A PE=4 SV=1 - [D6REE0_HUMAN]	0	50	1	1	1	1	4.20086	1		4.00864	1		24	2.7303	6.50732
D6REQ6	Ribonuclease T2 OS=Homo sapiens GN=RNASET2 PE=1 SV=1 - [D6REQ6_HUMAN]	2.55597	3.21	5	1	1	1	1.62754	1		1.82871	1		218	25.2925	6.06201
D6RGG3	Collagen alpha-1(XII) chain OS=Homo sapiens GN=COL12A1 PE=1 SV=1 - [D6RGG3_HUMAN]	8.77047	1.89	5	4	4	4	0.677017	4	16.44	0.640869	4	4.83092	3062	332.996	5.52881
D6W5F9	Anthrax toxin receptor 1, isoform CRA_a OS=Homo sapiens GN=ANTXR1 PE=4 SV=1 - [D6W5F9_HUMAN]	0	10.95	7	1	1	1	0.619671	1		0.621567	1		137	15.3507	6.16357
D9IWP9	Beta-2-glycoprotein I (Fragment) OS=Homo sapiens PE=2 SV=1 - [D9IWP9_HUMAN]	45.3155	39.26	7	10	10	15	2.5841	15	175.834	1.28234	15	88.9682	326	36.2306	8.00146
E5RGE1	14-3-3 protein zeta/delta (Fragment) OS=Homo sapiens GN=YWHAZ PE=1 SV=4 - [E5RGE1_HUMAN]	3.12769	15.69	31	1	1	1	0.428145	1		0.41405	1		51	5.75979	4.77979
E5RH81	Carbonic anhydrase 1 (Fragment) OS=Homo sapiens GN=CA1 PE=1 SV=4 - [E5RH81_HUMAN]	17.5963	21.14	13	3	3	5	2.77434	5	44.5259	3.33818	5	56.8748	175	19.2246	7.31299
E5RHN3	Hepatitis A virus cellular receptor 2 OS=Homo sapiens GN=HAVCR2 PE=4 SV=1 - [E5RHN3_HUMAN]	7.85227	9.16	2	2	2	3	0.695666	3	7.36389	0.898734	3	57.8339	273	30.3113	4.99561
E7EMM4	Acid ceramidase OS=Homo sapiens GN=ASAH1 PE=1 SV=1 - [E7EMM4_HUMAN]	11.3387	15.14	6	4	4	4	2.1441	4	9.21415	1.90421	4	25.596	370	41.7694	8.11865
E7EN95	Filamin-B OS=Homo sapiens GN=FLNB PE=1 SV=1 - [E7EN95_HUMAN]	0	0.5	4	1	1	1	1.39405	1		1.57564	1		2409	256.121	5.73193
E7ENL6	Collagen alpha-3(VI) chain OS=Homo sapiens GN=COL6A3 PE=1 SV=2 - [E7ENL6_HUMAN]	10.6045	2.22	8	6	6	6	0.700157	6	28.8514	0.818201	6	31.6295	2569	277.946	8.17725
E7EPZ9	Tenascin-X OS=Homo sapiens GN=TNXB PE=1 SV=1 - [E7EPZ9_HUMAN]	13.6212	1.13	10	4	4	6	0.683733	6	52.9979	0.469048	6	134.584	4244	458.1	5.17334
E7ER45	Maltase-glucoamylase, intestinal OS=Homo sapiens GN=MGAM PE=3 SV=2 - [E7ER45_HUMAN]	35.8717	8.61	6	14	14	15	0.645813	15	62.6836	0.692949	15	77.3423	2753	311.825	5.41455
E7ETR7	Gamma-glutamyltranspeptidase 1 (Fragment) OS=Homo sapiens GN=GGT1 PE=4 SV=1 - [E7ETR7_HUMAN]	2.63885	5.75	7	1	1	1	0.919906	1		0.880393	1		174	18.4619	9.86182
E7EUT5	Glyceraldehyde-3-phosphate dehydrogenase OS=Homo sapiens GN=GAPDH PE=1 SV=1 - [E7EUT5_HUMAN]	9.22307	11.15	6	2	2	3	1.3477	3	4.15497	1.43817	3	8.06139	260	27.8531	6.94678
E9M4D4	Hemoglobin alpha-1 globin chain (Fragment) OS=Homo sapiens GN=HBA1 PE=3 SV=1 - [E9M4D4_HUMAN]	17.7175	49	21	5	5	7	4.49872	7	50.1237	7.5931	7	90.6791	100	10.7765	8.48486
E9PDD2	Vascular cell adhesion protein 1 OS=Homo sapiens GN=VCAM1 PE=4 SV=1 - [E9PDD2_HUMAN]	20.3657	9.81	8	5	5	7	2.03242	7	55.7141	1.86751	7	50.2573	540	59.1844	5.63037
E9PFZ2	Ceruloplasmin OS=Homo sapiens GN=CP PE=1 SV=1 - [E9PFZ2_HUMAN]	209.94	40.27	5	1	33	66	2.97759	2	203.142	13.2912	2	76.6334	946	108.751	5.77002
E9PHK0	Tetranectin OS=Homo sapiens GN=CLEC3B PE=1 SV=1 - [E9PHK0_HUMAN]	25.4917	52.5	5	7	7	11	0.753096	11	131.626	1.08064	11	192.462	160	17.7827	5.04639
E9PKP4	Macrophage colony-stimulating factor 1 (Fragment) OS=Homo sapiens GN=CSF1 PE=4 SV=1 - [E9PKP4_HUMAN]	6.36595	10.62	7	1	1	2	0.732916	2	14.669	0.530605	2	7.6083	113	13.2447	5.24951
E9PLA2	Rho-related GTP-binding protein RhoC OS=Homo sapiens GN=RHOC PE=4 SV=1 - [E9PLA2_HUMAN]	0	16.67	16	1	1	1	1.21039	1		1.42181	1		66	7.26273	4.89404
E9PLJ3	Cofilin-1 (Fragment) OS=Homo sapiens GN=CFL1 PE=1 SV=1 - [E9PLJ3_HUMAN]	2.01781	13.92	8	1	1	1	0.887542	1		0.634875	1		79	9.08474	8.38232
E9PN95	Uteroglobin OS=Homo sapiens GN=SCGB1A1 PE=4 SV=1 - [E9PN95_HUMAN]	6.06469	32.14	2	2	2	4	1.19001	4	104.702	1.27093	4	104.02	56	6.28112	4.95752
E9PNW4	CD59 glycoprotein OS=Homo sapiens GN=CD59 PE=1 SV=1 - [E9PNW4_HUMAN]	18.0144	29.63	4	4	4	8	1.17399	8	48.1503	0.928208	8	68.6796	108	11.9765	5.74463
E9PQS3	Amyloid-like protein 2 (Fragment) OS=Homo sapiens GN=APLP2 PE=1 SV=1 - [E9PQS3_HUMAN]	1.93547	3.8	6	1	1	1	0.728993	1		0.735388	1		158	17.8108	6.96143
E9PSE5	Palmitoyl-protein thioesterase 1 OS=Homo sapiens GN=PPT1 PE=1 SV=1 - [E9PSE5_HUMAN]	2.15069	17.24	3	1	1	1	2.68887	1		2.88792	1		87	10.01	4.75439
F2YQ21	Osteopontin-D OS=Homo sapiens PE=2 SV=1 - [F2YQ21_HUMAN]	57.6301	38.01	9	2	8	16	0.906603	4	18.0524	0.887318	4	5.49248	292	32.9964	4.7417
F5GXS0	Complement C4-B OS=Homo sapiens GN=C4B PE=1 SV=1 - [F5GXS0_HUMAN]	165.866	27.5	13	2	38	57	1.49616	3	1.08509	1.92433	3	0.362261	1698	187.552	7.32764
F5GYU2	L-lactate dehydrogenase A chain (Fragment) OS=Homo sapiens GN=LDHA PE=1 SV=1 - [F5GYU2_HUMAN]	1.61423	8.33	6	1	2	2	0.483642	1		0.627237	1		144	15.8354	7.12256
F5H001	Oxidized low-density lipoprotein receptor 1 (Fragment) OS=Homo sapiens GN=OLR1 PE=4 SV=1 - [F5H001_HUMAN]	2.23703	14.42	5	1	1	1	0.616899	1		2.34369	1		104	12.0229	5.45264
F5H5Q2	Activin receptor type-1B (Fragment) OS=Homo sapiens GN=ACVR1B PE=4 SV=1 - [F5H5Q2_HUMAN]	5.129	43.66	2	2	2	3	0.621119	3	57.5959	0.68893	3	23.1209	71	8.16986	6.65381
F6X2W2	Neuronal growth regulator 1 OS=Homo sapiens GN=NEGR1 PE=1 SV=1 - [F6X2W2_HUMAN]	11.4665	13.71	3	3	3	4	1.14797	4	42.9853	1.1332	4	39.6324	299	32.8295	6.87354
F8WDW9	Endothelial cell-selective adhesion molecule OS=Homo sapiens GN=ESAM PE=1 SV=1 - [F8WDW9_HUMAN]	2.85798	6.53	2	1	1	1	0.7708	1		0.721143	1		245	26.6838	8.55811
F8WE65	Peptidyl-prolyl cis-trans isomerase OS=Homo sapiens GN=PPIA PE=1 SV=1 - [F8WE65_HUMAN]	2.78384	7.5	7	1	1	1	0.498484	1		0.614913	1		120	13.0133	6.771
F8WER1	Aromatic-L-amino-acid decarboxylase OS=Homo sapiens GN=DDC PE=1 SV=1 - [F8WER1_HUMAN]	2.19133	4.37	8	1	1	1	1.48176	1		1.32646	1		229	24.7415	4.91943
G3V144	SH3 and PX domain-containing protein 2B OS=Homo sapiens GN=SH3PXD2B PE=1 SV=1 - [G3V144_HUMAN]	0	3.02	2	1	1	1	1.2524	1		1.60715	1		430	49.1392	7.1665
G3V1E2	45 kDa calcium-binding protein OS=Homo sapiens GN=SDF4 PE=1 SV=1 - [G3V1E2_HUMAN]	2.0961	3.54	3	1	1	1	0.894476	1		1.01206	1		254	27.8508	5.80811
G3V2V8	Epididymal secretory protein E1 (Fragment) OS=Homo sapiens GN=NPC2 PE=1 SV=1 - [G3V2V8_HUMAN]	19.9317	39.34	10	3	3	6	0.8497	6	24.6145	0.650913	6	27.7846	122	13.0697	8.33838
G3V461	Creatine kinase B-type (Fragment) OS=Homo sapiens GN=CKB PE=1 SV=1 - [G3V461_HUMAN]	2.55071	8.59	5	1	1	1	1.07789	1		0.924707	1		128	14.212	5.17334
G3XAM2	Complement factor I OS=Homo sapiens GN=CFI PE=1 SV=1 - [G3XAM2_HUMAN]	26.1852	14.93	10	9	9	11	1.81028	11	34.425	1.05584	11	60.9135	576	65.0163	7.50342
G3XL79	Hexosaminidase A (Fragment) OS=Homo sapiens GN=HEXA PE=4 SV=1 - [G3XL79_HUMAN]	5.31306	28.3	9	2	2	2	0.955576	2	5.64527	0.932776	2	5.614	53	6.29823	4.81787
H0Y5P1	Protein delta homolog 2 (Fragment) OS=Homo sapiens GN=DLK2 PE=4 SV=1 - [H0Y5P1_HUMAN]	2.65605	4.15	3	1	1	1	0.160053	1		0.180905	1		289	30.5135	7.13721
H0Y750	Renin receptor (Fragment) OS=Homo sapiens GN=ATP6AP2 PE=4 SV=1 - [H0Y750_HUMAN]	2.20541	3.29	6	1	1	1	0.425484	1		0.322929	1		243	26.6149	7.89893
H0Y9Q9	ADP-ribosyl cyclase/cyclic ADP-ribose hydrolase 2 (Fragment) OS=Homo sapiens GN=BST1 PE=1 SV=1 - [H0Y9Q9_HUMAN]	3.23756	13.4	5	1	1	1	1.46276	1		1.55068	1		97	11.0894	6.29053
H0YA83	Beta-hexosaminidase subunit beta (Fragment) OS=Homo sapiens GN=HEXB PE=1 SV=1 - [H0YA83_HUMAN]	1.94181	6.47	4	1	1	1	1.16299	1		1.22161	1		170	19.5099	5.70654
H0YD13	CD44 antigen OS=Homo sapiens GN=CD44 PE=1 SV=2 - [H0YD13_HUMAN]	11.0701	15.05	14	3	3	5	0.559803	5	98.0521	0.509295	5	65.3719	206	22.6686	8.19189
H0YLF3	Beta-2-microglobulin (Fragment) OS=Homo sapiens GN=B2M PE=1 SV=1 - [H0YLF3_HUMAN]	9.25791	28.17	8	2	2	3	0.402017	3	10.3289	0.72994	3	6.62188	71	8.49315	5.14795
H0YLI6	Isocitrate dehydrogenase [NAD] subunit alpha, mitochondrial (Fragment) OS=Homo sapiens GN=IDH3A PE=1 SV=1 - [H0YLI6_HUMAN]	1.91422	4.48	1	1	1	1	0.641018	1		8.01547	1		134	14.7997	8.104
H3BLV0	Complement decay-accelerating factor (Fragment) OS=Homo sapiens GN=CD55 PE=1 SV=1 - [H3BLV0_HUMAN]	32.907	26.99	12	9	9	13	0.444785	13	37.1671	0.393122	13	58.3815	326	35.7825	5.5415
H3BR01	Kunitz-type protease inhibitor 1 (Fragment) OS=Homo sapiens GN=SPINT1 PE=1 SV=1 - [H3BR01_HUMAN]	0	4.58	7	1	1	2	0.66359	2	16.1881	0.700074	2	4.24229	240	27.3092	5.68115
H3BT58	Coactosin-like protein OS=Homo sapiens GN=COTL1 PE=1 SV=1 - [H3BT58_HUMAN]	2.54952	10.96	2	1	1	1	0.53986	1		0.511865	1		73	8.2193	8.41162
H3BUU9	Cadherin-11 OS=Homo sapiens GN=CDH11 PE=1 SV=1 - [H3BUU9_HUMAN]	12.7663	7.31	5	5	5	6	0.41069	6	100.265	0.420712	6	183.509	670	73.7477	4.70361
H6VRF8	Keratin 1 OS=Homo sapiens GN=KRT1 PE=3 SV=1 - [H6VRF8_HUMAN]	39.6008	17.39	17	9	10	15	0.485886	13	77.7753	0.609682	13	83.4889	644	66.013	8.11865
H7C0V9	Amyloid beta A4 protein (Fragment) OS=Homo sapiens GN=APP PE=1 SV=1 - [H7C0V9_HUMAN]	5.80565	4.54	4	2	2	2	0.639924	2	124.277	0.511837	2	76.5577	485	55.0571	4.81787
H7C0X5	Probable serine carboxypeptidase CPVL (Fragment) OS=Homo sapiens GN=CPVL PE=1 SV=1 - [H7C0X5_HUMAN]	2.78356	4.44	6	1	1	1	0.997032	1		0.861262	1		180	21.1727	7.03467
H7C342	D-dopachrome decarboxylase (Fragment) OS=Homo sapiens GN=DDT PE=1 SV=1 - [H7C342_HUMAN]	2.39253	22	3	1	1	1	0.700693	1		0.47358	1		50	5.69602	8.73389
I3L0A1	Cysteine-rich secretory protein 3 (Fragment) OS=Homo sapiens GN=CRISP3 PE=4 SV=1 - [I3L0A1_HUMAN]	2.41105	4.19	3	1	1	1	2.84739	1		3.03604	1		191	21.6036	8.06006
I3L1J1	Sex hormone-binding globulin OS=Homo sapiens GN=SHBG PE=4 SV=1 - [I3L1J1_HUMAN]	9.19338	9.61	14	2	2	3	6.02166	3	34.4782	5.20801	3	86.0249	229	25.4126	5.43994
I3L2I6	N-sulphoglucosamine sulphohydrolase (Fragment) OS=Homo sapiens GN=SGSH PE=1 SV=1 - [I3L2I6_HUMAN]	2.0754	11.32	6	1	1	1	2.16512	1		2.37405	1		106	11.4077	9.05615
J3KRY2	Testis-expressed sequence 2 protein (Fragment) OS=Homo sapiens GN=TEX2 PE=4 SV=1 - [J3KRY2_HUMAN]	0	23.81	4	1	1	1	1.0417	1		4.27277	1		42	4.59333	9.99365
J3KSN0	Secreted and transmembrane protein 1 (Fragment) OS=Homo sapiens GN=SECTM1 PE=4 SV=4 - [J3KSN0_HUMAN]	22.1264	24.66	8	2	2	5	0.326651	5	66.2429	0.260213	5	72.6669	146	15.8349	7.09326
J3QRH4	Cytosolic non-specific dipeptidase (Fragment) OS=Homo sapiens GN=CNDP2 PE=1 SV=1 - [J3QRH4_HUMAN]	1.92183	4.9	7	1	1	1	3.96712	1		1.80742	1		204	22.3713	5.30029
J9JIE0	G-protein-coupled receptor family C group 5 member C OS=Homo sapiens GN=GPRC5C PE=1 SV=1 - [J9JIE0_HUMAN]	8.75249	21.43	6	2	2	3	1.56608	3	19.5193	1.21353	3	54.1533	126	13.9458	7.40088
J9ZVQ3	Apolipoprotein E (Fragment) OS=Homo sapiens GN=APOE PE=4 SV=1 - [J9ZVQ3_HUMAN]	7.60496	16.81	8	4	4	4	0.4622	4	44.6151	0.433789	4	52.6206	238	26.835	8.11865
K7EJ44	Profilin 1, isoform CRA_b OS=Homo sapiens GN=PFN1 PE=1 SV=1 - [K7EJ44_HUMAN]	3.67704	7.69	3	1	1	2	1.19331	2	40.6749	0.975329	2	110.669	104	11.3828	9.17334
K7EL06	CMRF35-like molecule 9 OS=Homo sapiens GN=CD300LG PE=4 SV=1 - [K7EL06_HUMAN]	8.03906	10.67	2	1	1	3	0.311912	3	99.1958	0.219515	3	16.8524	150	16.8024	5.36377
K7ELW0	Protein deglycase DJ-1 OS=Homo sapiens GN=PARK7 PE=1 SV=1 - [K7ELW0_HUMAN]	2.99203	4.14	2	1	1	1	1.03676	1		0.771224	1		169	17.8985	7.86963
K7ENE5	Deoxyribonuclease-2-alpha (Fragment) OS=Homo sapiens GN=DNASE2 PE=1 SV=1 - [K7ENE5_HUMAN]	3.57813	5.5	4	1	1	1	1.43109	1		1.39475	1		218	24.07	6.91748
K7ERE3	Keratin, type I cytoskeletal 13 OS=Homo sapiens GN=KRT13 PE=1 SV=1 - [K7ERE3_HUMAN]	2.04155	4.82	36	1	2	2	2.29644	1		2.52745	1		415	45.2322	4.80518
M0QX30	Epidermal growth factor receptor substrate 15-like 1 (Fragment) OS=Homo sapiens GN=EPS15L1 PE=1 SV=1 - [M0QX30_HUMAN]	0	8.89	1	1	1	1	0.996457	1		1.13991	1		90	9.54887	7.40088
M0QX65	SUMO-activating enzyme subunit 1 (Fragment) OS=Homo sapiens GN=SAE1 PE=1 SV=1 - [M0QX65_HUMAN]	1.80043	3.9	4	1	1	1	4.65518	1		4.86579	1		205	22.6077	7.32764
M0QZI4	Phospholipase D3 (Fragment) OS=Homo sapiens GN=PLD3 PE=1 SV=1 - [M0QZI4_HUMAN]	0	4.98	3	1	1	1	2.93043	1		2.61061	1		201	22.5594	8.30908
M0R1V7	Ubiquitin-60S ribosomal protein L40 (Fragment) OS=Homo sapiens GN=UBA52 PE=4 SV=1 - [M0R1V7_HUMAN]	16.9244	53.97	42	3	3	6	0.333997	6	276.767	0.307849	6	146.046	63	7.12779	5.36377
O00187	Mannan-binding lectin serine protease 2 OS=Homo sapiens GN=MASP2 PE=1 SV=4 - [MASP2_HUMAN]	20.5403	9.91	1	5	5	7	0.709101	7	146.697	0.453338	7	101.357	686	75.6536	5.63037
O00241	Signal-regulatory protein beta-1 OS=Homo sapiens GN=SIRPB1 PE=1 SV=5 - [SIRB1_HUMAN]	9.71692	8.04	6	2	3	3	0.753089	2	86.221	0.647662	2	59.2972	398	43.184	6.52197
O00391	Sulfhydryl oxidase 1 OS=Homo sapiens GN=QSOX1 PE=1 SV=3 - [QSOX1_HUMAN]	10.3235	6.29	5	4	4	4	0.807972	4	39.3936	0.736948	4	13.9248	747	82.5255	8.92432
O00557	Neural cell adhesion molecule (Fragment) OS=Homo sapiens PE=2 SV=1 - [O00557_HUMAN]	3.49909	3.74	8	1	1	1	0.939509	1		0.933551	1		348	38.9076	4.81787
O00560	Syntenin-1 OS=Homo sapiens GN=SDCBP PE=1 SV=1 - [SDCB1_HUMAN]	9.07385	10.07	5	3	3	4	0.696889	4	74.9372	0.68198	4	51.5236	298	32.4239	7.53271
O14498	Immunoglobulin superfamily containing leucine-rich repeat protein OS=Homo sapiens GN=ISLR PE=2 SV=1 - [ISLR_HUMAN]	4.33826	6.78	3	2	2	2	1.39861	2	33.8267	1.37626	2	33.3745	428	45.9684	5.14795
O15197	Ephrin type-B receptor 6 OS=Homo sapiens GN=EPHB6 PE=1 SV=4 - [EPHB6_HUMAN]	6.59446	1.37	1	1	1	2	0.327261	2	184.332	0.311822	2	250.898	1021	110.63	6.65381
O15240	Neurosecretory protein VGF OS=Homo sapiens GN=VGF PE=1 SV=2 - [VGF_HUMAN]	2.63694	2.11	1	1	1	1	0.509127	1		0.578571	1		615	67.2176	4.77979
O43866	CD5 antigen-like OS=Homo sapiens GN=CD5L PE=1 SV=1 - [CD5L_HUMAN]	1.68174	4.03	1	1	1	1	0.851465	1		0.583706	1		347	38.0629	5.46533
O60494	Cubilin OS=Homo sapiens GN=CUBN PE=1 SV=5 - [CUBN_HUMAN]	74.4533	7.31	8	23	23	28	0.640522	28	55.1188	0.623182	28	84.954	3623	398.48	5.35107
O60635	Tetraspanin-1 OS=Homo sapiens GN=TSPAN1 PE=1 SV=2 - [TSN1_HUMAN]	2.999	5.39	1	1	1	1	2.98866	1		1.61691	1		241	26.2832	5.24951
O75594	Peptidoglycan recognition protein 1 OS=Homo sapiens GN=PGLYRP1 PE=1 SV=1 - [PGRP1_HUMAN]	17.0497	32.65	1	4	4	5	0.611926	5	86.4222	0.762487	5	84.677	196	21.7167	8.5874
O75612	Carboxylic ester hydrolase (Fragment) OS=Homo sapiens PE=2 SV=1 - [O75612_HUMAN]	16.5673	12.75	6	7	7	8	0.689779	8	49.4485	0.595903	8	78.4712	612	66.3215	6.63916
O75882	Attractin OS=Homo sapiens GN=ATRN PE=1 SV=2 - [ATRN_HUMAN]	12.1119	4.06	2	5	5	5	1.09096	5	25.4065	1.643	5	75.65	1429	158.432	7.31299
O76076	WNT1-inducible-signaling pathway protein 2 OS=Homo sapiens GN=WISP2 PE=1 SV=1 - [WISP2_HUMAN]	14.5744	17.6	1	2	2	4	0.859823	4	129.478	0.846232	4	177.661	250	26.8067	7.88428
O94919	Endonuclease domain-containing 1 protein OS=Homo sapiens GN=ENDOD1 PE=1 SV=2 - [ENDD1_HUMAN]	26.9961	20.6	1	6	6	8	1.06332	8	25.1891	0.836008	8	35.274	500	54.9813	5.70654
O95336	6-phosphogluconolactonase OS=Homo sapiens GN=PGLS PE=1 SV=2 - [6PGL_HUMAN]	16.4095	35.27	4	6	6	6	0.886774	6	40.2467	0.765447	6	26.1533	258	27.5296	6.04932
O95865	N(G),N(G)-dimethylarginine dimethylaminohydrolase 2 OS=Homo sapiens GN=DDAH2 PE=1 SV=1 - [DDAH2_HUMAN]	5.95685	4.91	1	1	1	2	0.966034	2	143.63	0.969911	2	194.398	285	29.6255	6.01123
O96009	Napsin-A OS=Homo sapiens GN=NAPSA PE=1 SV=1 - [NAPSA_HUMAN]	13.0527	11.19	3	4	4	4	0.613395	4	74.958	1.12851	4	266.325	420	45.3578	6.60986
P00441	Superoxide dismutase [Cu-Zn] OS=Homo sapiens GN=SOD1 PE=1 SV=2 - [SODC_HUMAN]	17.6733	27.27	8	4	4	6	2.48104	6	91.9163	3.04541	6	70.6668	154	15.9259	6.12549
P00558	Phosphoglycerate kinase 1 OS=Homo sapiens GN=PGK1 PE=1 SV=3 - [PGK1_HUMAN]	8.10573	8.15	5	4	4	4	1.02214	4	59.7738	0.990407	4	79.3486	417	44.5861	8.104
P00734	Prothrombin OS=Homo sapiens GN=F2 PE=1 SV=2 - [THRB_HUMAN]	116.734	41.32	6	22	22	35	3.29433	35	147.187	3.17469	35	109.77	622	69.9921	5.89697
P00738	Haptoglobin OS=Homo sapiens GN=HP PE=1 SV=1 - [HPT_HUMAN]	157.377	49.51	18	25	25	60	6.01644	54	108.413	6.20119	55	72.5012	406	45.1766	6.58057
P00747	Plasminogen OS=Homo sapiens GN=PLG PE=1 SV=2 - [PLMN_HUMAN]	123.302	43.33	16	31	31	49	5.97788	48	60.5293	4.48414	48	41.1115	810	90.5102	7.23975
P00995	Pancreatic secretory trypsin inhibitor OS=Homo sapiens GN=SPINK1 PE=1 SV=2 - [ISK1_HUMAN]	7.01308	40.51	2	2	2	2	1.23574	2	25.7789	1.51471	2	48.8388	79	8.50118	7.60596
P01008	Antithrombin-III OS=Homo sapiens GN=SERPINC1 PE=1 SV=1 - [ANT3_HUMAN]	110.015	39.87	8	18	18	39	5.7209	36	104.088	4.44802	36	66.1527	464	52.5689	6.7124
P01009	Alpha-1-antitrypsin OS=Homo sapiens GN=SERPINA1 PE=1 SV=3 - [A1AT_HUMAN]	475.777	64.83	23	34	34	161	10.063	107	116.143	11.6401	104	111.233	418	46.707	5.59229
P01011	Alpha-1-antichymotrypsin OS=Homo sapiens GN=SERPINA3 PE=1 SV=2 - [AACT_HUMAN]	123.222	31.44	5	17	17	40	4.37153	39	114.793	4.90713	39	69.842	423	47.6205	5.51611
P01023	Alpha-2-macroglobulin OS=Homo sapiens GN=A2M PE=1 SV=3 - [A2MG_HUMAN]	93.7969	22.32	6	23	23	30	5.7329	30	147.351	5.85254	30	148.023	1474	163.188	6.45557
P01024	Complement C3 OS=Homo sapiens GN=C3 PE=1 SV=2 - [CO3_HUMAN]	250.684	40.89	7	61	61	91	6.61658	91	95.2977	4.08256	91	79.1208	1663	187.03	6.40479
P01034	Cystatin-C OS=Homo sapiens GN=CST3 PE=1 SV=1 - [CYTC_HUMAN]	13.4665	30.14	1	3	3	5	0.56894	5	33.0183	0.610877	5	25.3929	146	15.7891	8.74854
P01133	Pro-epidermal growth factor OS=Homo sapiens GN=EGF PE=1 SV=2 - [EGF_HUMAN]	106.947	25.35	2	26	26	37	0.392178	36	46.1543	0.35755	36	92.0711	1207	133.906	5.84619
P01591	Immunoglobulin J chain OS=Homo sapiens GN=IGJ PE=1 SV=4 - [IGJ_HUMAN]	9.71755	18.24	2	2	2	4	1.63419	4	92.6855	1.42512	4	81.879	159	18.087	5.23682
P01594	Ig kappa chain V-I region AU OS=Homo sapiens PE=1 SV=1 - [KV102_HUMAN]	20.1477	31.48	4	1	2	6	0.702287	2	0.27751	0.576447	2	1.92663	108	11.9318	5.32568
P01597	Ig kappa chain V-I region DEE OS=Homo sapiens PE=1 SV=1 - [KV105_HUMAN]	5.59672	10.19	1	2	2	2	1.52103	2	91.8583	1.45442	2	51.2069	108	11.6538	9.36377
P01605	Ig kappa chain V-I region Lay OS=Homo sapiens PE=1 SV=1 - [KV113_HUMAN]	5.04063	14.81	5	1	2	2	0.887131	1		0.867895	1		108	11.8268	7.95752
P01608	Ig kappa chain V-I region Roy OS=Homo sapiens PE=1 SV=1 - [KV116_HUMAN]	15.5913	24.07	4	1	2	5	2.97789	1		3.52549	1		108	11.7748	5.36377
P01609	Ig kappa chain V-I region Scw OS=Homo sapiens PE=1 SV=1 - [KV117_HUMAN]	16.425	27.78	4	1	2	5	1.00643	1		0.997779	1		108	11.7568	5.99854
P01611	Ig kappa chain V-I region Wes OS=Homo sapiens PE=1 SV=1 - [KV119_HUMAN]	8.39668	31.48	1	2	2	3	1.68657	3	1.4567	2.38689	3	68.4055	108	11.6007	7.28369
P01612	Ig kappa chain V-I region Mev OS=Homo sapiens PE=1 SV=1 - [KV120_HUMAN]	6.8292	16.51	1	1	1	2	1.56537	2	29.6685	2.24106	2	45.9165	109	11.8628	6.56592
P01613	Ig kappa chain V-I region Ni OS=Homo sapiens PE=1 SV=1 - [KV121_HUMAN]	22.4865	30.36	2	2	2	8	1.48143	4	24.0072	1.74035	4	55.8681	112	12.238	5.36377
P01615	Ig kappa chain V-II region FR OS=Homo sapiens PE=1 SV=1 - [KV202_HUMAN]	2.47101	11.5	1	1	1	1	2.18152	1		1.61489	1		113	12.6517	7.94287
P01621	Ig kappa chain V-III region NG9 (Fragment) OS=Homo sapiens PE=2 SV=1 - [KV303_HUMAN]	16.5557	47	1	2	4	5	1.17599	2	46.1435	1.09268	2	34.8182	100	10.7223	6.52197
P01625	Ig kappa chain V-IV region Len OS=Homo sapiens PE=1 SV=2 - [KV402_HUMAN]	27.4182	36.84	3	1	4	11	2.02963	4	3.40421	2.48482	4	2.46968	114	12.6322	7.92822
P01699	Ig lambda chain V-I region VOR OS=Homo sapiens PE=1 SV=1 - [LV101_HUMAN]	0	23.42	1	1	2	3	2.03075	2	18.8552	1.97848	2	0.886903	111	11.5075	5.2876
P01714	Ig lambda chain V-III region SH OS=Homo sapiens PE=1 SV=1 - [LV301_HUMAN]	6.86464	16.67	1	1	1	2	4.29131	2	46.2581	4.15724	2	57.1341	108	11.3856	6.52197
P01767	Ig heavy chain V-III region BUT OS=Homo sapiens PE=1 SV=1 - [HV306_HUMAN]	5.33028	26.09	8	1	2	2	1.32688	1		1.36771	1		115	12.3712	9.24658
P01833	Polymeric immunoglobulin receptor OS=Homo sapiens GN=PIGR PE=1 SV=4 - [PIGR_HUMAN]	97.4802	34.29	1	21	21	32	0.49863	31	79.3657	0.490911	31	88.6177	764	83.2317	5.74463
P01861	Ig gamma-4 chain C region OS=Homo sapiens GN=IGHG4 PE=1 SV=1 - [IGHG4_HUMAN]	126.186	44.04	2	3	10	40	5.59159	6	39.9048	4.38073	6	32.5627	327	35.9179	7.35693
P02042	Hemoglobin subunit delta OS=Homo sapiens GN=HBD PE=1 SV=2 - [HBD_HUMAN]	19.8679	38.1	27	1	5	7	2.84799	1		5.0895	1		147	16.0453	8.04541
P02647	Apolipoprotein A-I OS=Homo sapiens GN=APOA1 PE=1 SV=1 - [APOA1_HUMAN]	53.7253	44.19	9	11	11	16	3.65587	16	56.8313	1.5658	16	86.9283	267	30.7589	5.75732
P02656	Apolipoprotein C-III OS=Homo sapiens GN=APOC3 PE=1 SV=1 - [APOC3_HUMAN]	9.4001	27.27	2	2	2	3	0.685168	3	0.678455	0.500422	3	16.4964	99	10.8455	5.41455
P02671	Fibrinogen alpha chain OS=Homo sapiens GN=FGA PE=1 SV=2 - [FIBA_HUMAN]	36.4096	13.16	4	8	8	12	1.37667	11	92.2928	1.06052	11	137.114	866	94.9144	6.01123
P02743	Serum amyloid P-component OS=Homo sapiens GN=APCS PE=1 SV=2 - [SAMP_HUMAN]	10.4895	17.94	1	5	5	5	1.3248	5	87.4412	1.39298	5	83.6443	223	25.3711	6.53662
P02760	Protein AMBP OS=Homo sapiens GN=AMBP PE=1 SV=1 - [AMBP_HUMAN]	215.952	48.01	4	12	14	63	1.38246	56	133.017	1.30554	56	123.912	352	38.974	6.25244
P02763	Alpha-1-acid glycoprotein 1 OS=Homo sapiens GN=ORM1 PE=1 SV=1 - [A1AG1_HUMAN]	66.2368	41.29	1	6	8	24	4.67301	22	163.937	7.80844	22	52.4125	201	23.4968	5.021
P02765	Alpha-2-HS-glycoprotein OS=Homo sapiens GN=AHSG PE=1 SV=1 - [FETUA_HUMAN]	80.2695	33.79	5	10	10	24	3.56714	23	27.6608	2.63521	23	30.0964	367	39.2997	5.71924
P02766	Transthyretin OS=Homo sapiens GN=TTR PE=1 SV=1 - [TTHY_HUMAN]	37.4844	38.1	10	6	6	10	4.14153	9	70.7465	3.77456	9	77.8857	147	15.877	5.75732
P02768	Serum albumin OS=Homo sapiens GN=ALB PE=1 SV=2 - [ALBU_HUMAN]	1666.35	90.31	15	87	96	561	8.48765	380	135.763	10.862	378	115.848	609	69.3215	6.27783
P02774	Vitamin D-binding protein OS=Homo sapiens GN=GC PE=1 SV=1 - [VTDB_HUMAN]	93.0193	49.79	10	2	22	34	9.71632	3	46.2439	7.47565	3	41.5927	474	52.929	5.5415
P02790	Hemopexin OS=Homo sapiens GN=HPX PE=1 SV=2 - [HEMO_HUMAN]	119.188	48.7	11	23	23	48	5.28643	47	124.944	3.51653	47	71.7646	462	51.6433	7.02002
P02792	Ferritin light chain OS=Homo sapiens GN=FTL PE=1 SV=2 - [FRIL_HUMAN]	6.48154	12.57	6	2	2	2	1.42902	2	26.2126	1.87026	2	20.2564	175	20.0071	5.78271
P04004	Vitronectin OS=Homo sapiens GN=VTN PE=1 SV=1 - [VTNC_HUMAN]	50.8767	26.15	6	9	9	18	2.44824	18	50.8586	1.69782	18	60.6253	478	54.2712	5.79541
P04155	Trefoil factor 1 OS=Homo sapiens GN=TFF1 PE=1 SV=1 - [TFF1_HUMAN]	2.34217	10.71	1	1	1	1	1.35536	1		1.63363	1		84	9.1432	4.34814
P04180	Phosphatidylcholine-sterol acyltransferase OS=Homo sapiens GN=LCAT PE=1 SV=1 - [LCAT_HUMAN]	4.85053	7.5	4	3	3	3	1.43431	3	0.578334	1.43631	3	37.6079	440	49.5461	6.11279
P04209	Ig lambda chain V-II region NIG-84 OS=Homo sapiens PE=1 SV=1 - [LV211_HUMAN]	0	14.29	1	1	1	1	2.94369	1		2.89663	1		112	11.5736	7.12256
P04217	Alpha-1B-glycoprotein OS=Homo sapiens GN=A1BG PE=1 SV=4 - [A1BG_HUMAN]	107.639	32.12	6	12	12	34	8.81417	33	46.6031	6.96735	33	52.9809	495	54.2195	5.85889
P04430	Ig kappa chain V-I region BAN OS=Homo sapiens PE=1 SV=1 - [KV122_HUMAN]	3.04495	16.67	1	1	1	1	1.13974	1		1.13143	1		108	11.8328	8.44092
P04746	Pancreatic alpha-amylase OS=Homo sapiens GN=AMY2A PE=1 SV=2 - [AMYP_HUMAN]	73.7535	46.38	4	3	18	26	0.693511	4	43.2835	0.593186	4	19.002	511	57.67	7.04932
P04792	Heat shock protein beta-1 OS=Homo sapiens GN=HSPB1 PE=1 SV=2 - [HSPB1_HUMAN]	3.32472	9.27	3	2	2	2	0.754967	2	102.326	0.710053	2	104.235	205	22.7685	6.40479
P05062	Fructose-bisphosphate aldolase B OS=Homo sapiens GN=ALDOB PE=1 SV=2 - [ALDOB_HUMAN]	54.2727	46.43	24	12	12	16	0.742258	16	72.016	0.652083	16	75.6974	364	39.4481	7.86963
P05090	Apolipoprotein D OS=Homo sapiens GN=APOD PE=1 SV=1 - [APOD_HUMAN]	62.2902	38.1	5	8	8	25	0.390804	25	93.2437	0.372135	25	85.2621	189	21.2618	5.14795
P05109	Protein S100-A8 OS=Homo sapiens GN=S100A8 PE=1 SV=1 - [S10A8_HUMAN]	4.35171	27.96	1	3	3	3	0.374082	3	158.212	0.390385	3	84.058	93	10.8276	7.03467
P05154	Plasma serine protease inhibitor OS=Homo sapiens GN=SERPINA5 PE=1 SV=3 - [IPSP_HUMAN]	59.8395	31.53	16	12	12	19	0.672425	19	57.0673	0.534613	19	97.2893	406	45.6457	9.26123
P05543	Thyroxine-binding globulin OS=Homo sapiens GN=SERPINA7 PE=1 SV=2 - [THBG_HUMAN]	64.1499	33.01	2	12	12	23	2.48818	23	53.7775	2.88799	23	52.2639	415	46.2946	6.30322
P06312	Ig kappa chain V-IV region (Fragment) OS=Homo sapiens GN=IGKV4-1 PE=4 SV=1 - [KV401_HUMAN]	16.8911	29.75	5	1	4	8	8.18979	1		9.18922	1		121	13.3716	5.24951
P06727	Apolipoprotein A-IV OS=Homo sapiens GN=APOA4 PE=1 SV=3 - [APOA4_HUMAN]	61.8236	44.7	42	18	18	23	1.71014	23	45.8272	1.0718	23	68.3324	396	45.3715	5.37646
P06733	Alpha-enolase OS=Homo sapiens GN=ENO1 PE=1 SV=2 - [ENOA_HUMAN]	27.4801	17.74	17	7	7	9	0.951137	9	62.6254	0.790165	9	81.2089	434	47.1393	7.38623
P06870	Kallikrein-1 OS=Homo sapiens GN=KLK1 PE=1 SV=2 - [KLK1_HUMAN]	30.2192	29.77	4	6	6	12	0.494271	12	110.312	0.545318	12	70.1944	262	28.8709	4.83057
P06889	Ig lambda chain V-IV region MOL OS=Homo sapiens PE=1 SV=1 - [LV405_HUMAN]	2.50845	23.58	1	1	1	1	2.24358	1		1.26408	1		106	11.2648	4.42432
P07195	L-lactate dehydrogenase B chain OS=Homo sapiens GN=LDHB PE=1 SV=2 - [LDHB_HUMAN]	21.6921	21.56	6	6	7	9	1.1378	8	50.0554	1.00707	8	49.3901	334	36.6151	6.04932
P07339	Cathepsin D OS=Homo sapiens GN=CTSD PE=1 SV=1 - [CATD_HUMAN]	31.8326	23.06	6	8	8	11	1.47927	11	40.2763	1.20502	11	19.0934	412	44.5236	6.53662
P07357	Complement component C8 alpha chain OS=Homo sapiens GN=C8A PE=1 SV=2 - [CO8A_HUMAN]	16.7093	9.76	2	6	6	7	2.73871	7	79.0975	0.823758	7	24.8261	584	65.121	6.46826
P07360	Complement component C8 gamma chain OS=Homo sapiens GN=C8G PE=1 SV=3 - [CO8G_HUMAN]	2.89969	7.43	1	1	1	1	3.43815	1		2.30821	1		202	22.2635	8.30908
P07602	Prosaposin OS=Homo sapiens GN=PSAP PE=1 SV=2 - [SAP_HUMAN]	24.5178	10.69	7	5	5	12	0.35304	12	118.113	0.366796	10	118.572	524	58.0739	5.17334
P07911	Uromodulin OS=Homo sapiens GN=UMOD PE=1 SV=1 - [UROM_HUMAN]	92.774	32.66	4	20	20	39	0.670002	38	85.6784	0.806083	38	106.867	640	69.7144	5.23682
P07998	Ribonuclease pancreatic OS=Homo sapiens GN=RNASE1 PE=1 SV=4 - [RNAS1_HUMAN]	20.1162	43.59	2	3	3	5	0.864311	5	21.588	0.738655	4	4.70759	156	17.6327	8.79248
P08294	Extracellular superoxide dismutase [Cu-Zn] OS=Homo sapiens GN=SOD3 PE=1 SV=2 - [SODE_HUMAN]	15.8494	26.67	4	4	4	6	1.06292	6	66.1933	1.01993	6	79.7865	240	25.8347	6.60986
P08637	Low affinity immunoglobulin gamma Fc region receptor III-A OS=Homo sapiens GN=FCGR3A PE=1 SV=2 - [FCG3A_HUMAN]	8.21367	12.2	9	4	4	4	0.758533	4	94.2413	0.901374	4	171.499	254	29.0707	8.07471
P0C0L4	Complement C4-A OS=Homo sapiens GN=C4A PE=1 SV=2 - [CO4A_HUMAN]	167.835	28.27	13	3	39	57	1.90812	3	24.1625	1.29568	3	45.5551	1744	192.664	7.07861
P10153	Non-secretory ribonuclease OS=Homo sapiens GN=RNASE2 PE=1 SV=2 - [RNAS2_HUMAN]	30.8212	19.88	3	3	3	9	1.14713	9	137.974	1.24965	9	89.188	161	18.3421	8.73389
P10909	Clusterin OS=Homo sapiens GN=CLU PE=1 SV=1 - [CLUS_HUMAN]	38.6588	22.72	14	9	9	14	1.11119	14	52.3617	0.826698	14	90.0217	449	52.461	6.26514
P12273	Prolactin-inducible protein OS=Homo sapiens GN=PIP PE=1 SV=1 - [PIP_HUMAN]	13.2773	24.66	1	3	3	4	0.35509	4	23.3693	0.277672	4	30.1314	146	16.5618	8.04541
P13645	Keratin, type I cytoskeletal 10 OS=Homo sapiens GN=KRT10 PE=1 SV=6 - [K1C10_HUMAN]	28.6258	23.97	64	10	12	14	0.471699	12	47.9285	0.576948	12	41.8017	584	58.7917	5.21143
P14174	Macrophage migration inhibitory factor OS=Homo sapiens GN=MIF PE=1 SV=4 - [MIF_HUMAN]	2.46129	7.83	1	1	1	1	1.24106	1		0.97653	1		115	12.4682	7.88428
P14384	Carboxypeptidase M OS=Homo sapiens GN=CPM PE=1 SV=2 - [CBPM_HUMAN]	9.3249	6.77	4	3	3	4	0.418462	4	8.43073	0.433413	4	34.0752	443	50.4815	7.35693
P14543	Nidogen-1 OS=Homo sapiens GN=NID1 PE=1 SV=3 - [NID1_HUMAN]	11.7594	5.21	1	2	4	4	0.589307	2	95.7581	0.522456	2	69.0476	1247	136.291	5.2876
P15144	Aminopeptidase N OS=Homo sapiens GN=ANPEP PE=1 SV=4 - [AMPN_HUMAN]	58.1693	20.68	9	18	18	26	0.618519	26	82.7153	0.651545	26	97.0891	967	109.471	5.47803
P15289	Arylsulfatase A OS=Homo sapiens GN=ARSA PE=1 SV=3 - [ARSA_HUMAN]	33.4315	23.47	5	8	8	11	0.843011	11	33.664	0.759026	11	97.4314	507	53.5537	6.07471
P15309	Prostatic acid phosphatase OS=Homo sapiens GN=ACPP PE=1 SV=3 - [PPAP_HUMAN]	79.6623	36.53	4	12	12	26	0.172013	25	85.4336	0.173161	23	160.087	386	44.5375	6.23975
P15328	Folate receptor alpha OS=Homo sapiens GN=FOLR1 PE=1 SV=3 - [FOLR1_HUMAN]	9.79697	12.84	3	3	3	4	0.865139	4	52.818	0.704295	4	163.713	257	29.7992	7.97217
P16278	Beta-galactosidase OS=Homo sapiens GN=GLB1 PE=1 SV=2 - [BGAL_HUMAN]	20.4276	8.27	8	5	5	7	0.710135	7	67.1775	0.83627	7	84.8229	677	76.0266	6.56592
P16444	Dipeptidase 1 OS=Homo sapiens GN=DPEP1 PE=1 SV=3 - [DPEP1_HUMAN]	2.36872	2.19	2	1	1	1	0.736138	1		0.895923	1		411	45.645	6.15088
P17050	Alpha-N-acetylgalactosaminidase OS=Homo sapiens GN=NAGA PE=1 SV=2 - [NAGAB_HUMAN]	0	2.43	1	1	1	2	0.829401	2	96.0194	0.977381	2	89.7537	411	46.5339	5.18604
P17174	Aspartate aminotransferase, cytoplasmic OS=Homo sapiens GN=GOT1 PE=1 SV=3 - [AATC_HUMAN]	5.44942	7.51	3	2	2	2	1.49363	2	19.0933	1.18983	2	27.2933	413	46.2185	7.00537
P17900	Ganglioside GM2 activator OS=Homo sapiens GN=GM2A PE=1 SV=4 - [SAP3_HUMAN]	22.3751	22.8	5	5	5	9	1.15007	9	35.3592	1.30877	9	74.2939	193	20.8247	5.31299
P18065	Insulin-like growth factor-binding protein 2 OS=Homo sapiens GN=IGFBP2 PE=1 SV=2 - [IBP2_HUMAN]	21.4701	30.15	5	8	8	8	0.947812	8	61.878	0.952874	8	107.199	325	34.7912	7.50342
P19022	Cadherin-2 OS=Homo sapiens GN=CDH2 PE=1 SV=4 - [CADH2_HUMAN]	2.76956	1.66	1	1	1	1	0.243932	1		0.220481	1		906	99.7473	4.80518
P19652	Alpha-1-acid glycoprotein 2 OS=Homo sapiens GN=ORM2 PE=1 SV=2 - [A1AG2_HUMAN]	55.0783	40.3	1	6	8	22	3.26167	20	167.976	3.49264	20	74.9794	201	23.5876	5.10986
P19957	Elafin OS=Homo sapiens GN=PI3 PE=1 SV=3 - [ELAF_HUMAN]	0	13.68	1	1	1	1	0.605756	1		0.749458	1		117	12.2614	8.82178
P22531	Small proline-rich protein 2E OS=Homo sapiens GN=SPRR2E PE=2 SV=2 - [SPR2E_HUMAN]	5.04464	43.06	7	2	2	2	0.777814	2	15.4617	1.62723	2	2.17788	72	7.84959	8.30908
P22792	Carboxypeptidase N subunit 2 OS=Homo sapiens GN=CPN2 PE=1 SV=3 - [CPN2_HUMAN]	12.332	10.09	1	5	5	5	1.11279	5	30.0443	1.04804	5	26.0035	545	60.5181	5.98584
P22891	Vitamin K-dependent protein Z OS=Homo sapiens GN=PROZ PE=1 SV=2 - [PROZ_HUMAN]	19.2058	13.75	2	6	6	7	0.546001	7	58.7865	0.813238	7	44.5487	400	44.7147	5.97314
P23526	Adenosylhomocysteinase OS=Homo sapiens GN=AHCY PE=1 SV=4 - [SAHH_HUMAN]	6.64345	7.41	2	3	3	3	0.885333	3	21.8255	0.836497	3	54.3771	432	47.6852	6.34131
P24855	Deoxyribonuclease-1 OS=Homo sapiens GN=DNASE1 PE=1 SV=1 - [DNAS1_HUMAN]	19.801	26.24	5	4	4	6	0.685937	6	64.2559	0.706111	6	75.9967	282	31.4137	4.90674
P25311	Zinc-alpha-2-glycoprotein OS=Homo sapiens GN=AZGP1 PE=1 SV=2 - [ZA2G_HUMAN]	184.554	64.43	4	26	26	75	6.26241	71	107.995	6.2205	71	64.8155	298	34.2371	6.04932
P26842	CD27 antigen OS=Homo sapiens GN=CD27 PE=1 SV=2 - [CD27_HUMAN]	2.03259	2.69	1	1	1	1	0.776552	1		0.766234	1		260	29.1179	7.63525
P26992	Ciliary neurotrophic factor receptor subunit alpha OS=Homo sapiens GN=CNTFR PE=1 SV=2 - [CNTFR_HUMAN]	11.9572	5.91	4	2	2	4	0.510421	4	48.8052	0.547457	4	69.4745	372	40.6075	6.75635
P27487	Dipeptidyl peptidase 4 OS=Homo sapiens GN=DPP4 PE=1 SV=2 - [DPP4_HUMAN]	18.5735	8.75	1	7	7	8	0.957169	8	26.88	1.1962	8	37.7954	766	88.2225	6.03662
P29508	Serpin B3 OS=Homo sapiens GN=SERPINB3 PE=1 SV=2 - [SPB3_HUMAN]	2.44735	6.67	9	3	3	3	0.376817	3	23.1327	0.584838	3	24.6277	390	44.5365	6.81494
P30041	Peroxiredoxin-6 OS=Homo sapiens GN=PRDX6 PE=1 SV=3 - [PRDX6_HUMAN]	4.72116	9.38	2	2	2	2	0.884899	2	103.91	0.823337	2	87.9394	224	25.0192	6.37939
P30086	Phosphatidylethanolamine-binding protein 1 OS=Homo sapiens GN=PEBP1 PE=1 SV=3 - [PEBP1_HUMAN]	15.3471	34.22	3	5	5	6	0.736057	6	15.1744	0.955876	6	45.7042	187	21.0437	7.53271
P30530	Tyrosine-protein kinase receptor UFO OS=Homo sapiens GN=AXL PE=1 SV=3 - [UFO_HUMAN]	17.2583	5.93	2	5	5	6	0.484443	6	37.6613	0.526257	6	65.8821	894	98.273	5.42725
P31025	Lipocalin-1 OS=Homo sapiens GN=LCN1 PE=1 SV=1 - [LCN1_HUMAN]	9.12945	17.05	2	3	3	4	0.891	4	17.5825	0.858989	4	3.25612	176	19.2378	5.57959
P31151	Protein S100-A7 OS=Homo sapiens GN=S100A7 PE=1 SV=4 - [S10A7_HUMAN]	5.1582	10.89	1	1	1	2	0.310062	2	57.3869	0.370967	2	38.329	101	11.4636	6.771
P31949	Protein S100-A11 OS=Homo sapiens GN=S100A11 PE=1 SV=2 - [S10AB_HUMAN]	2.19631	10.48	1	1	1	1	0.60923	1		0.381534	1		105	11.7328	7.12256
P33908	Mannosyl-oligosaccharide 1,2-alpha-mannosidase IA OS=Homo sapiens GN=MAN1A1 PE=1 SV=3 - [MA1A1_HUMAN]	14.639	7.5	9	4	4	5	1.67039	5	147.524	1.74693	5	106.074	653	72.9223	6.46826
P35321	Cornifin-A OS=Homo sapiens GN=SPRR1A PE=1 SV=2 - [SPR1A_HUMAN]	2.14106	17.98	3	1	1	1	1.54568	1		1.75218	1		89	9.87088	8.48486
P35527	Keratin, type I cytoskeletal 9 OS=Homo sapiens GN=KRT9 PE=1 SV=3 - [K1C9_HUMAN]	20.2309	10.59	5	4	5	7	0.496458	6	60.5493	0.503519	6	100.742	623	62.0268	5.23682
P35555	Fibrillin-1 OS=Homo sapiens GN=FBN1 PE=1 SV=3 - [FBN1_HUMAN]	9.41046	2.06	5	6	6	7	0.704847	7	54.7346	0.671675	7	78.202	2871	312.022	4.93213
P35908	Keratin, type II cytoskeletal 2 epidermal OS=Homo sapiens GN=KRT2 PE=1 SV=2 - [K22E_HUMAN]	15.8288	5.16	29	2	3	5	0.659393	3	79.9964	0.286206	3	2.86862	639	65.3932	8.00146
P36955	Pigment epithelium-derived factor OS=Homo sapiens GN=SERPINF1 PE=1 SV=4 - [PEDF_HUMAN]	19.6857	14.35	10	6	6	7	3.72778	7	41.3848	1.69483	7	59.8025	418	46.2833	6.37939
P41222	Prostaglandin-H2 D-isomerase OS=Homo sapiens GN=PTGDS PE=1 SV=1 - [PTGDS_HUMAN]	60.1492	24.74	3	4	4	22	0.535066	20	79.1546	0.532721	20	105.058	190	21.0153	7.79639
P42785	Lysosomal Pro-X carboxypeptidase OS=Homo sapiens GN=PRCP PE=1 SV=1 - [PCP_HUMAN]	2.14119	2.62	9	2	2	2	0.565939	2	53.1876	0.588131	2	74.6587	496	55.7639	7.21045
P43251	Biotinidase OS=Homo sapiens GN=BTD PE=1 SV=2 - [BTD_HUMAN]	30.5732	19.89	2	8	8	11	2.36327	11	64.4794	1.97407	11	13.3251	543	61.0933	6.25244
P43652	Afamin OS=Homo sapiens GN=AFM PE=1 SV=1 - [AFAM_HUMAN]	106.703	36.56	2	22	22	39	8.43607	35	80.9839	13.581	35	74.8506	599	69.024	5.89697
P46109	Crk-like protein OS=Homo sapiens GN=CRKL PE=1 SV=1 - [CRKL_HUMAN]	0	1.98	1	1	1	1	10.9652	1		64.1483	1		303	33.7559	6.7417
P49913	Cathelicidin antimicrobial peptide OS=Homo sapiens GN=CAMP PE=1 SV=1 - [CAMP_HUMAN]	2.49218	4.71	2	1	1	1	0.28143	1		0.37519	1		170	19.2892	9.40771
P51170	Amiloride-sensitive sodium channel subunit gamma OS=Homo sapiens GN=SCNN1G PE=1 SV=4 - [SCNNG_HUMAN]	4.83849	1.69	1	1	1	2	0.816985	2	48.7927	0.667743	2	15.3095	649	74.2221	7.50342
P51884	Lumican OS=Homo sapiens GN=LUM PE=1 SV=2 - [LUM_HUMAN]	21.5779	26.92	3	8	8	8	2.82896	8	43.9167	2.61574	8	57.0431	338	38.4048	6.60986
P54710	Sodium/potassium-transporting ATPase subunit gamma OS=Homo sapiens GN=FXYD2 PE=1 SV=3 - [ATNG_HUMAN]	2.63483	21.21	2	1	1	1	0.468361	1		0.386019	1		66	7.2787	8.1626
P54802	Alpha-N-acetylglucosaminidase OS=Homo sapiens GN=NAGLU PE=1 SV=2 - [ANAG_HUMAN]	33.5652	13.19	5	8	8	11	1.36859	11	66.9942	1.17215	11	63.6173	743	82.2136	6.65381
P55000	Secreted Ly-6/uPAR-related protein 1 OS=Homo sapiens GN=SLURP1 PE=1 SV=2 - [SLUR1_HUMAN]	28.21	61.17	1	3	3	7	0.404852	7	84.6787	0.437423	6	72.1788	103	11.1781	5.32568
P59665	Neutrophil defensin 1 OS=Homo sapiens GN=DEFA1 PE=1 SV=1 - [DEF1_HUMAN]	1.93856	9.57	2	1	1	1	0.379753	1		0.304953	1		94	10.1942	6.99072
P61970	Nuclear transport factor 2 OS=Homo sapiens GN=NUTF2 PE=1 SV=1 - [NTF2_HUMAN]	13.1566	48.03	3	4	4	7	0.616033	7	54.2092	0.454814	7	44.4273	127	14.469	5.37646
P68871	Hemoglobin subunit beta OS=Homo sapiens GN=HBB PE=1 SV=2 - [HBB_HUMAN]	51.6861	87.76	72	6	10	16	4.54971	10	41.4724	8.08928	10	56.5324	147	15.9883	7.28369
P78492	Inter-alpha-trypsin inhibitor (Fragment) OS=Homo sapiens GN=ITIL PE=2 SV=1 - [P78492_HUMAN]	16.5133	74.51	1	1	3	6	0.495171	1		0.343283	1		51	5.69461	4.89404
P80108	Phosphatidylinositol-glycan-specific phospholipase D OS=Homo sapiens GN=GPLD1 PE=1 SV=3 - [PHLD_HUMAN]	1.60701	1.79	1	1	1	1	3.09865	1		2.97825	1		840	92.278	6.3667
P80748	Ig lambda chain V-III region LOI OS=Homo sapiens PE=1 SV=1 - [LV302_HUMAN]	14.3873	29.73	3	1	3	5	1.73958	1		1.52749	1		111	11.9278	5.08447
P81172	Hepcidin OS=Homo sapiens GN=HAMP PE=1 SV=2 - [HEPC_HUMAN]	3.02135	19.05	1	1	1	1	1.99825	1		2.32545	1		84	9.40159	8.80713
P98164	Low-density lipoprotein receptor-related protein 2 OS=Homo sapiens GN=LRP2 PE=1 SV=3 - [LRP2_HUMAN]	50.3602	4.38	8	20	20	24	0.519382	24	72.2549	0.561624	24	107.227	4655	521.616	5.08447
Q02747	Guanylin OS=Homo sapiens GN=GUCA2A PE=1 SV=2 - [GUC2A_HUMAN]	2.54548	16.52	1	2	2	2	1.34876	2	55.4678	2.07145	2	83.7576	115	12.3802	4.58936
Q03154	Aminoacylase-1 OS=Homo sapiens GN=ACY1 PE=1 SV=1 - [ACY1_HUMAN]	20.0804	15.69	6	6	6	9	0.691561	9	56.9855	0.768792	9	57.4503	408	45.856	6.17627
Q03403	Trefoil factor 2 OS=Homo sapiens GN=TFF2 PE=1 SV=2 - [TFF2_HUMAN]	11.9346	21.71	1	2	2	4	0.421645	4	138.823	0.466136	4	67.0081	129	14.2744	5.80811
Q04756	Hepatocyte growth factor activator OS=Homo sapiens GN=HGFAC PE=1 SV=1 - [HGFA_HUMAN]	8.8628	4.43	3	3	3	4	2.15844	4	67.749	1.97019	4	29.8249	655	70.6361	7.23975
Q05CV3	C8B protein (Fragment) OS=Homo sapiens GN=C8B PE=2 SV=1 - [Q05CV3_HUMAN]	0	1.54	8	1	1	1	0.969555	1		0.555138	1		389	45.0071	9.01221
Q07507	Dermatopontin OS=Homo sapiens GN=DPT PE=1 SV=2 - [DERM_HUMAN]	10.2028	17.91	1	3	3	4	0.448538	4	45.3642	0.449174	4	36.0574	201	23.9888	4.81787
Q08380	Galectin-3-binding protein OS=Homo sapiens GN=LGALS3BP PE=1 SV=1 - [LG3BP_HUMAN]	65.4832	34.19	15	16	16	22	0.845944	22	60.0911	0.731613	22	40.4504	585	65.2893	5.2749
Q0H2C6	Delta-like 1 (Fragment) OS=Homo sapiens GN=DLK1 PE=2 SV=1 - [Q0H2C6_HUMAN]	1.83809	3.9	7	1	1	1	0.302394	1		0.255971	1		231	24.4044	6.84424
Q0KKI6	Immunoblobulin light chain (Fragment) OS=Homo sapiens PE=1 SV=1 - [Q0KKI6_HUMAN]	171.56	49.32	21	1	10	48	9.96998	1		5.16878	1		219	24.015	8.06006
Q0ZCH9	Immunglobulin heavy chain variable region (Fragment) OS=Homo sapiens PE=4 SV=1 - [Q0ZCH9_HUMAN]	21.0083	47.11	42	1	5	8	1.21425	1		1.86138	1		121	13.4275	8.45557
Q12860	Contactin-1 OS=Homo sapiens GN=CNTN1 PE=1 SV=1 - [CNTN1_HUMAN]	7.05905	3.05	1	3	3	3	0.544722	3	25.4414	0.519721	3	35.8816	1018	113.249	5.89697
Q14508	WAP four-disulfide core domain protein 2 OS=Homo sapiens GN=WFDC2 PE=1 SV=2 - [WFDC2_HUMAN]	26.092	45.16	1	4	4	8	0.420503	8	82.6406	0.755306	8	103.171	124	12.9839	4.84326
Q14520	Hyaluronan-binding protein 2 OS=Homo sapiens GN=HABP2 PE=1 SV=1 - [HABP2_HUMAN]	1.92296	1.07	1	1	1	1	4.02539	1		3.18014	1		560	62.6304	6.53662
Q15375	Ephrin type-A receptor 7 OS=Homo sapiens GN=EPHA7 PE=1 SV=3 - [EPHA7_HUMAN]	2.49141	0.8	1	1	1	1	0.959453	1		0.985722	1		998	112.024	5.79541
Q15485	Ficolin-2 OS=Homo sapiens GN=FCN2 PE=1 SV=2 - [FCN2_HUMAN]	10.4555	7.35	1	2	2	3	0.453318	3	31.2177	0.582207	3	10.7289	313	33.9795	6.771
Q15828	Cystatin-M OS=Homo sapiens GN=CST6 PE=1 SV=1 - [CYTM_HUMAN]	19.5626	50.34	2	5	5	7	0.707333	7	171.328	0.746794	7	113.391	149	16.5004	8.08936
Q16270	Insulin-like growth factor-binding protein 7 OS=Homo sapiens GN=IGFBP7 PE=1 SV=1 - [IBP7_HUMAN]	81.7245	53.19	2	13	13	28	0.463936	28	118.459	0.411143	27	83.0785	282	29.1114	7.89893
Q16651	Prostasin OS=Homo sapiens GN=PRSS8 PE=1 SV=1 - [PRSS8_HUMAN]	8.08149	9.62	4	3	3	3	0.831422	3	21.8024	0.610304	3	24.6518	343	36.4083	5.84619
Q1T7A3	CD177 OS=Homo sapiens GN=CD177 PE=2 SV=1 - [Q1T7A3_HUMAN]	1.97861	1.92	4	1	1	1	0.571534	1		0.562181	1		417	44.2964	6.29053
Q3SXP2	VMO1 protein OS=Homo sapiens GN=VMO1 PE=2 SV=1 - [Q3SXP2_HUMAN]	22.0836	49.01	2	4	4	7	0.833333	7	39.4663	0.747139	7	35.9945	151	16.0936	5.08447
Q45KI0	Trypsin I (Fragment) OS=Homo sapiens GN=PRSS1 PE=3 SV=1 - [Q45KI0_HUMAN]	0	23.81	20	1	1	1	1.64672	1		1.37705	1		84	9.16193	9.99365
Q4G168	CPNE4 protein OS=Homo sapiens GN=CPNE4 PE=2 SV=1 - [Q4G168_HUMAN]	2.88796	8.33	14	1	1	1	2.13066	1		1.37408	1		108	11.7379	6.29053
Q53H26	Transferrin variant (Fragment) OS=Homo sapiens PE=2 SV=1 - [Q53H26_HUMAN]	839.509	76.79	16	3	66	278	14.7249	4	46.1112	8.65427	4	55.3631	698	77.0296	7.03467
Q53HE2	Triosephosphate isomerase (Fragment) OS=Homo sapiens PE=2 SV=1 - [Q53HE2_HUMAN]	20.9763	41.77	7	7	7	7	0.950319	7	33.9992	0.631742	7	16.1975	249	26.6958	7.32764
Q59EE6	Latent transforming growth factor beta binding protein 2 variant (Fragment) OS=Homo sapiens PE=2 SV=1 - [Q59EE6_HUMAN]	2.77641	0.65	5	1	1	1	0.199992	1		0.172375	1		1700	181.691	4.97021
Q59EG0	Basement membrane-specific heparan sulfate proteoglycan core protein variant (Fragment) OS=Homo sapiens PE=2 SV=1 - [Q59EG0_HUMAN]	78.6779	7.04	1	1	13	27	2.33712	1		1.38763	1		2331	246.26	7.2251
Q5FC05	IL6ST nirs variant 3 OS=Homo sapiens GN=IL6ST PE=1 SV=1 - [Q5FC05_HUMAN]	2.35548	4.43	6	1	1	1	0.47402	1		0.607997	1		203	23.019	7.29834
Q5FWF9	IGL@ protein OS=Homo sapiens GN=IGL@ PE=1 SV=1 - [Q5FWF9_HUMAN]	92.6998	43.1	7	2	10	28	1.73449	3	30.0833	1.84069	3	21.1993	232	24.7792	5.59229
Q5IBP5	AKAP9-BRAF fusion protein OS=Homo sapiens PE=2 SV=1 - [Q5IBP5_HUMAN]	2.50263	0.54	7	1	1	1	1.89135	1		1.9758	1		1492	172.057	5.33838
Q5JTD5	cDNA FLJ50818, highly similar to Protein YIPF3 OS=Homo sapiens PE=2 SV=1 - [Q5JTD5_HUMAN]	0	3.17	3	1	1	1	0.810179	1		1.24404	1		315	34.9251	6.26514
Q5KU26	Collectin-12 OS=Homo sapiens GN=COLEC12 PE=1 SV=3 - [COL12_HUMAN]	10.8506	3.37	1	3	3	4	0.413782	4	22.9482	0.40622	4	25.8176	742	81.4647	5.69385
Q5NV62	V3-4 protein (Fragment) OS=Homo sapiens GN=V3-4 PE=4 SV=1 - [Q5NV62_HUMAN]	5.11405	18.18	2	2	2	2	2.11262	2	6.58923	2.7938	2	5.61331	99	10.3689	4.729
Q5NV65	V1-5 protein (Fragment) OS=Homo sapiens GN=V1-5 PE=4 SV=1 - [Q5NV65_HUMAN]	2.95029	13.13	2	1	1	1	1.08426	1		1.40406	1		99	10.3769	4.81787
Q5NV90	V2-17 protein (Fragment) OS=Homo sapiens GN=V2-17 PE=1 SV=1 - [Q5NV90_HUMAN]	10.4665	28.87	3	2	2	3	2.60535	3	125.87	2.15469	3	103.159	97	10.3989	4.58936
Q5PY49	Urokinase plasminogen activator (Fragment) OS=Homo sapiens PE=1 SV=1 - [Q5PY49_HUMAN]	12.4068	13.63	8	5	5	5	0.726161	5	36.7455	0.681549	5	59.454	411	46.3375	8.32373
Q5T123	SH3 domain-binding glutamic acid-rich-like protein 3 OS=Homo sapiens GN=SH3BGRL3 PE=1 SV=1 - [Q5T123_HUMAN]	11.6893	32.95	5	3	3	4	0.695765	4	61.5098	0.481001	4	65.302	88	9.37476	9.36377
Q5T985	Inter-alpha-trypsin inhibitor heavy chain H2 OS=Homo sapiens GN=ITIH2 PE=1 SV=1 - [Q5T985_HUMAN]	13.926	9.52	8	9	9	10	6.00616	10	28.5662	3.72298	10	76.9907	935	105.15	7.03467
Q5UGI6	Serine/cysteine proteinase inhibitor clade G member 1 splice variant 2 (Fragment) OS=Homo sapiens GN=SERPING1 PE=2 SV=1 - [Q5UGI6_HUMAN]	30.6154	25.53	4	7	7	12	1.13575	12	33.0932	1.07889	12	35.9517	333	37.2644	8.00146
Q5VW33	BRO1 domain-containing protein BROX (Fragment) OS=Homo sapiens GN=BROX PE=1 SV=1 - [Q5VW33_HUMAN]	4.25393	9.3	4	1	1	1	1.7475	1		1.78042	1		215	24.1834	7.09326
Q68BL8	Olfactomedin-like protein 2B OS=Homo sapiens GN=OLFML2B PE=2 SV=2 - [OLM2B_HUMAN]	1.79217	0.8	3	1	1	1	2.62732	1		3.87651	1		750	83.9466	5.19873
Q6EMK4	Vasorin OS=Homo sapiens GN=VASN PE=1 SV=1 - [VASN_HUMAN]	41.7339	15.16	1	9	9	15	0.754665	15	36.246	0.735362	15	56.8671	673	71.6675	7.38623
Q6FHW3	DF protein OS=Homo sapiens GN=DF PE=2 SV=1 - [Q6FHW3_HUMAN]	12.1601	25.88	4	3	3	3	2.43895	3	114.583	1.79567	3	123.857	228	24.4074	7.23975
Q6FIE5	PHP14 protein OS=Homo sapiens GN=PHP14 PE=2 SV=1 - [Q6FIE5_HUMAN]	5.25331	18.4	2	2	2	2	0.376861	2	99.879	0.345431	2	90.4595	125	13.7836	6.07471
Q6GTX8	Leukocyte-associated immunoglobulin-like receptor 1 OS=Homo sapiens GN=LAIR1 PE=1 SV=1 - [LAIR1_HUMAN]	11.1489	11.85	4	3	3	5	0.786344	5	17.018	0.804561	5	37.288	287	31.3927	5.63037
Q6IB68	MYCBP protein OS=Homo sapiens GN=MYCBP PE=2 SV=1 - [Q6IB68_HUMAN]	0	23.3	3	1	1	1	3.756	1		3.26321	1		103	11.9453	5.90967
Q6JSD7	Aquaporin 1 splice variant 3 (Fragment) OS=Homo sapiens GN=AQP1 PE=2 SV=1 - [Q6JSD7_HUMAN]	6.62333	24.69	12	1	1	2	0.647287	2	83.9214	0.574574	2	138.593	81	9.05054	5.31299
Q6LAN8	Collagen type I alpha 1 (Fragment) OS=Homo sapiens GN=COL1A1 PE=4 SV=1 - [Q6LAN8_HUMAN]	3.1453	3.37	6	3	3	4	1.06454	4	183.014	0.820886	4	104.378	1069	97.3864	5.56689
Q6LDS3	APS protein (Fragment) OS=Homo sapiens GN=APS PE=2 SV=1 - [Q6LDS3_HUMAN]	41.2187	40.86	16	8	8	14	0.471563	14	91.6608	0.39602	14	143.407	257	28.2094	7.6792
Q6NVW1	EPHB2 protein OS=Homo sapiens GN=EPHB2 PE=1 SV=1 - [Q6NVW1_HUMAN]	3.34042	2.49	5	1	1	1	0.286398	1		0.134373	1		482	53.2177	5.42725
Q6P163	APOC2 protein OS=Homo sapiens GN=APOC2 PE=2 SV=1 - [Q6P163_HUMAN]	2.39212	12.5	3	1	1	1	3.27317	1		2.96767	1		72	8.14122	4.89404
Q6P5S8	IGK@ protein OS=Homo sapiens GN=IGK@ PE=1 SV=1 - [Q6P5S8_HUMAN]	169.031	47.88	11	1	10	47	3.56195	1		2.8456	1		236	25.7568	6.32861
Q6Q4G9	Neuraminidase (Fragment) OS=Homo sapiens GN=NEU1 PE=4 SV=1 - [Q6Q4G9_HUMAN]	2.96992	8.55	5	1	1	1	0.914161	1		0.78646	1		117	12.9887	10.2134
Q6UVK1	Chondroitin sulfate proteoglycan 4 OS=Homo sapiens GN=CSPG4 PE=1 SV=2 - [CSPG4_HUMAN]	2.3712	0.39	1	1	1	1	1.37337	1		1.32279	1		2322	250.382	5.46533
Q6UXB8	Peptidase inhibitor 16 OS=Homo sapiens GN=PI16 PE=1 SV=1 - [PI16_HUMAN]	16.0909	8.21	2	4	4	6	1.42317	6	53.804	1.11645	6	17.1901	463	49.4395	5.38916
Q6ZNA5	Ferric-chelate reductase 1 OS=Homo sapiens GN=FRRS1 PE=2 SV=2 - [FRRS1_HUMAN]	0	1.18	1	1	1	1	0.760996	1		1.0052	1		592	66.0714	7.47412
Q6ZNR9	cDNA FLJ27266 fis, clone TMS00356, highly similar to Epithelial discoidin domain receptor 1 (EC 2.7.1.112) OS=Homo sapiens PE=2 SV=1 - [Q6ZNR9_HUMAN]	2.01339	2.04	6	1	1	1	1.186	1		0.940731	1		441	48.4032	8.83643
Q7Z7M0	Multiple epidermal growth factor-like domains protein 8 OS=Homo sapiens GN=MEGF8 PE=1 SV=2 - [MEGF8_HUMAN]	1.62231	0.25	1	1	1	1	0.483855	1		0.49072	1		2845	302.902	6.87354
Q86SQ8	Beta-defensin-1 (Fragment) OS=Homo sapiens GN=HBD1 PE=4 SV=1 - [Q86SQ8_HUMAN]	2.34991	36.17	2	2	2	2	0.879083	2	175.413	1.03592	2	201.801	47	5.08538	8.73389
Q86T13	C-type lectin domain family 14 member A OS=Homo sapiens GN=CLEC14A PE=1 SV=1 - [CLC14_HUMAN]	4.31618	3.88	1	2	2	2	0.415834	2	376.887	0.3849	2	775.456	490	51.6025	6.354
Q86YP0	Transcription factor MLL UPN96240 (Fragment) OS=Homo sapiens PE=2 SV=1 - [Q86YP0_HUMAN]	0	4.14	7	1	1	1	0.130468	1		0.151074	1		145	16.0256	10.0669
Q8IWL9	Cholesteryl ester transfer protein (Fragment) OS=Homo sapiens GN=CETP PE=4 SV=1 - [Q8IWL9_HUMAN]	2.81194	28.21	6	1	1	1	2.34865	1		1.2464	1		39	3.94316	8.6167
Q8IWU5	Extracellular sulfatase Sulf-2 OS=Homo sapiens GN=SULF2 PE=1 SV=1 - [SULF2_HUMAN]	5.32167	2.53	1	2	2	2	1.2426	2	30.2998	1.25495	2	19.6588	870	100.39	9.17334
Q8N2J9	cDNA FLJ90545 fis, clone OVARC1000410, highly similar to Angiopoietin-related protein 2 OS=Homo sapiens PE=2 SV=1 - [Q8N2J9_HUMAN]	4.87331	9.75	3	2	2	3	0.847936	3	9.82858	0.692392	3	40.2626	236	27.6542	7.86963
Q8N2P5	cDNA FLJ90077 fis, clone HEMBA1004454 OS=Homo sapiens PE=2 SV=1 - [Q8N2P5_HUMAN]	1.38234	5.37	3	1	1	1	4.1264	1		4.34916	1		149	16.9076	8.92432
Q8N2R4	cDNA FLJ90027 fis, clone HEMBA1001228, highly similar to Human germline oligomeric matrix protein (COMP) mRNA OS=Homo sapiens PE=2 SV=1 - [Q8N2R4_HUMAN]	7.09476	22.31	7	2	2	4	0.306981	4	86.2662	0.27255	4	206.997	130	13.8232	8.5874
Q8NBJ4	Golgi membrane protein 1 OS=Homo sapiens GN=GOLM1 PE=1 SV=1 - [GOLM1_HUMAN]	23.3128	19.45	4	6	6	9	0.530773	9	45.1582	0.411146	9	22.4432	401	45.3058	4.97021
Q8NCL6	cDNA FLJ90170 fis, clone MAMMA1000370, highly similar to Ig alpha-1 chain C region OS=Homo sapiens PE=2 SV=1 - [Q8NCL6_HUMAN]	137.409	40.97	6	2	16	40	1.90561	2	2.25022	2.33626	2	19.4324	493	53.1903	6.52197
Q8NFZ8	Cell adhesion molecule 4 OS=Homo sapiens GN=CADM4 PE=1 SV=1 - [CADM4_HUMAN]	7.31645	4.38	1	1	1	2	0.824092	2	60.811	0.764327	2	40.9709	388	42.7588	6.30322
Q8NHP8	Putative phospholipase B-like 2 OS=Homo sapiens GN=PLBD2 PE=1 SV=2 - [PLBL2_HUMAN]	0	2.55	1	1	1	1	1.15138	1		1.29507	1		589	65.43	6.80029
Q8TDT8	Putative G-protein coupled receptor OS=Homo sapiens GN=GPCR PE=4 SV=1 - [Q8TDT8_HUMAN]	0	3.7	2	1	1	1	0.353891	1		0.35029	1		433	48.6286	7.6499
Q8WZ75	Roundabout homolog 4 OS=Homo sapiens GN=ROBO4 PE=1 SV=1 - [ROBO4_HUMAN]	12.4689	5.86	2	4	4	6	0.464737	5	43.2741	0.437609	5	32.1782	1007	107.39	6.63916
Q92520	Protein FAM3C OS=Homo sapiens GN=FAM3C PE=1 SV=1 - [FAM3C_HUMAN]	3.4254	7.05	1	1	1	2	4.90012	2	673.041	2.71986	2	238.08	227	24.6646	8.29443
Q969E1	Liver-expressed antimicrobial peptide 2 OS=Homo sapiens GN=LEAP2 PE=1 SV=1 - [LEAP2_HUMAN]	4.25684	25.97	2	2	2	2	1.40445	2	183.987	1.91247	2	174.258	77	8.80764	10.2427
Q96FE7	Phosphoinositide-3-kinase-interacting protein 1 OS=Homo sapiens GN=PIK3IP1 PE=1 SV=2 - [P3IP1_HUMAN]	11.7554	15.59	3	3	3	4	0.950179	4	37.5246	1.09176	4	73.6613	263	28.2299	5.0083
Q96HX0	TUBB2C protein (Fragment) OS=Homo sapiens GN=TUBB2C PE=2 SV=1 - [Q96HX0_HUMAN]	2.20713	10.57	49	2	2	2	0.615464	2	137.347	0.647748	2	126.414	227	25.8584	5.0083
Q96NY8	Nectin-4 OS=Homo sapiens GN=PVRL4 PE=1 SV=1 - [PVRL4_HUMAN]	1.78334	1.57	1	1	1	1	1.17631	1		1.03977	1		510	55.4198	5.37646
Q96PD5	N-acetylmuramoyl-L-alanine amidase OS=Homo sapiens GN=PGLYRP2 PE=1 SV=1 - [PGRP2_HUMAN]	14.2998	13.72	2	6	6	8	5.01141	8	20.0407	4.66236	8	16.4253	576	62.1779	7.54736
Q96SB0	Anti-streptococcal/anti-myosin immunoglobulin lambda light chain variable region (Fragment) OS=Homo sapiens PE=2 SV=1 - [Q96SB0_HUMAN]	6.1519	37.96	2	1	3	4	0.617046	1		0.322053	1		108	11.5865	6.53662
Q99453	Paired mesoderm homeobox protein 2B OS=Homo sapiens GN=PHOX2B PE=1 SV=2 - [PHX2B_HUMAN]	0	5.1	1	1	1	1	1.57387	1		1.64658	1		314	31.6014	8.83643
Q9BRL5	CALM3 protein OS=Homo sapiens PE=1 SV=1 - [Q9BRL5_HUMAN]	2.81677	10.88	17	2	2	2	0.658968	2	47.2544	0.646738	2	50.5951	147	16.4959	4.4624
Q9BTY2	Plasma alpha-L-fucosidase OS=Homo sapiens GN=FUCA2 PE=1 SV=2 - [FUCO2_HUMAN]	2.88934	2.36	1	1	1	1	1.23186	1		1.22046	1		467	54.0321	6.25244
Q9BXP8	Pappalysin-2 OS=Homo sapiens GN=PAPPA2 PE=1 SV=4 - [PAPP2_HUMAN]	6.62063	1.62	1	2	2	2	1.03937	2	5.67738	1.04635	2	15.2782	1791	198.411	5.46533
Q9BYE9	Cadherin-related family member 2 OS=Homo sapiens GN=CDHR2 PE=1 SV=2 - [CDHR2_HUMAN]	4.71692	1.68	1	2	2	3	0.630976	3	79.4659	0.539373	3	158.807	1310	141.455	4.50049
Q9BZG9	Ly-6/neurotoxin-like protein 1 OS=Homo sapiens GN=LYNX1 PE=1 SV=3 - [LYNX1_HUMAN]	6.78121	9.92	1	1	1	2	0.542268	2	34.6944	0.649215	2	34.1084	131	14.0165	6.7124
Q9BZQ0	Follistatin-related protein (Fragment) OS=Homo sapiens PE=2 SV=1 - [Q9BZQ0_HUMAN]	1.65403	9.52	3	1	1	1	0.184413	1		0.155943	1		126	14.3257	4.70361
Q9GZX9	Twisted gastrulation protein homolog 1 OS=Homo sapiens GN=TWSG1 PE=1 SV=1 - [TWSG1_HUMAN]	5.12886	15.7	2	3	3	3	1.40626	3	35.1402	1.49838	3	9.72071	223	24.9993	5.33838
Q9HAL1	cDNA FLJ11426 fis, clone HEMBA1001059, highly similar to Human N-acetylgalactosamine 6-sulphatase (GALNS) OS=Homo sapiens PE=2 SV=1 - [Q9HAL1_HUMAN]	3.47468	4.39	7	1	1	1	0.427381	1		0.408654	1		205	22.8754	6.99072
Q9HAT2	Sialate O-acetylesterase OS=Homo sapiens GN=SIAE PE=1 SV=1 - [SIAE_HUMAN]	2.49327	1.34	1	1	1	1	0.274153	1		0.333192	1		523	58.2771	7.32764
Q9HBR0	Putative sodium-coupled neutral amino acid transporter 10 OS=Homo sapiens GN=SLC38A10 PE=1 SV=2 - [S38AA_HUMAN]	2.75146	0.98	1	1	1	1	0.762922	1		0.873348	1		1119	119.687	5.73193
Q9HCC1	Single chain Fv (Fragment) OS=Homo sapiens PE=1 SV=1 - [Q9HCC1_HUMAN]	8.04856	36.61	25	1	3	3	1.76952	1		1.76976	1		112	12.235	8.47021
Q9HCN6	Platelet glycoprotein VI OS=Homo sapiens GN=GP6 PE=1 SV=4 - [GPVI_HUMAN]	9.6944	7.08	1	2	2	3	1.98893	3	16.7526	0.942917	3	9.14561	339	36.8429	9.20264
Q9HCU0	Endosialin OS=Homo sapiens GN=CD248 PE=1 SV=1 - [CD248_HUMAN]	20.9267	15.06	1	9	9	9	0.811477	9	70.4266	0.738996	9	85.7407	757	80.8073	5.35107
Q9HD89	Resistin OS=Homo sapiens GN=RETN PE=2 SV=1 - [RETN_HUMAN]	3.22731	13.89	1	1	1	1	0.587765	1		0.673323	1		108	11.4115	6.85889
Q9NPP6	Immunoglobulin heavy chain variant (Fragment) OS=Homo sapiens PE=2 SV=1 - [Q9NPP6_HUMAN]	82.3399	46.88	6	1	12	25	1.47604	1		1.5361	1		416	44.758	6.12549
Q9NVF8	cDNA FLJ10762 fis, clone NT2RP4000008, moderately similar to CHLORINE CHANNEL PROTEIN P64 OS=Homo sapiens PE=2 SV=1 - [Q9NVF8_HUMAN]	3.55974	5.77	3	1	1	1	1.04116	1		1.30972	1		208	23.3792	5.50342
Q9NVS2	28S ribosomal protein S18a, mitochondrial OS=Homo sapiens GN=MRPS18A PE=1 SV=1 - [RT18A_HUMAN]	0	4.08	2	1	1	1	2.38259	1		2.48002	1		196	22.1698	10.3306
Q9NZP8	Complement C1r subcomponent-like protein OS=Homo sapiens GN=C1RL PE=1 SV=2 - [C1RL_HUMAN]	30.8338	19.92	11	4	8	11	1.40681	4	52.3994	1.47569	4	83.4236	487	53.4643	7.1958
Q9NZZ3	Charged multivesicular body protein 5 OS=Homo sapiens GN=CHMP5 PE=1 SV=1 - [CHMP5_HUMAN]	2.60264	7.31	1	1	1	1	2.28616	1		1.49742	1		219	24.5554	4.83057
Q9UBX5	Fibulin-5 OS=Homo sapiens GN=FBLN5 PE=1 SV=1 - [FBLN5_HUMAN]	11.531	13.39	7	5	5	5	0.369866	5	117.942	0.388817	5	116.573	448	50.1467	4.729
Q9UEI6	Polio virus related protein 2, alpha isoform (Fragment) OS=Homo sapiens PE=4 SV=1 - [Q9UEI6_HUMAN]	6.59972	9.58	4	5	5	5	0.763905	5	15.4265	0.684059	5	30.873	449	48.1223	5.04639
Q9UGN4	CMRF35-like molecule 8 OS=Homo sapiens GN=CD300A PE=1 SV=2 - [CLM8_HUMAN]	3.54567	6.02	1	1	1	1	1.26658	1		0.874686	1		299	33.1799	5.49072
Q9UGT4	Sushi domain-containing protein 2 OS=Homo sapiens GN=SUSD2 PE=1 SV=1 - [SUSD2_HUMAN]	2.71886	1.34	1	1	1	1	0.815632	1		0.869063	1		822	90.1497	6.27783
Q9UL70	Myosin-reactive immunoglobulin light chain variable region (Fragment) OS=Homo sapiens PE=2 SV=1 - [Q9UL70_HUMAN]	20.9906	43.52	13	3	4	7	3.08451	3	75.5865	3.2337	3	18.9574	108	11.6258	9.36377
Q9UL86	Myosin-reactive immunoglobulin kappa chain variable region (Fragment) OS=Homo sapiens PE=2 SV=1 - [Q9UL86_HUMAN]	14.2095	28.44	1	1	3	4	1.02697	1		0.951949	1		109	11.921	7.95752
Q9UL88	Myosin-reactive immunoglobulin heavy chain variable region (Fragment) OS=Homo sapiens PE=2 SV=1 - [Q9UL88_HUMAN]	10.9971	19.85	11	1	2	4	3.04544	3	11.5521	3.31557	3	11.3323	131	14.1332	9.62744
Q9UM22	Mammalian ependymin-related protein 1 OS=Homo sapiens GN=EPDR1 PE=1 SV=2 - [EPDR1_HUMAN]	0	4.46	3	1	1	1	0.497493	1		0.433342	1		224	25.4206	6.59521
Q9UMS6	Synaptopodin-2 OS=Homo sapiens GN=SYNPO2 PE=1 SV=2 - [SYNP2_HUMAN]	1.97331	0.73	3	1	1	1	0.241319	1		0.212176	1		1093	117.441	8.57275
Q9UNH2	MC51L-53L-54L homolog (Fragment) OS=Homo sapiens PE=4 SV=1 - [Q9UNH2_HUMAN]	6.25397	10.87	4	2	2	2	0.581464	2	25.9037	0.695732	2	19.5939	184	19.8162	7.34229
Q9UNN8	Endothelial protein C receptor OS=Homo sapiens GN=PROCR PE=1 SV=1 - [EPCR_HUMAN]	13.625	20.59	1	4	4	7	0.891619	7	94.3182	0.808792	7	154.25	238	26.6546	7.18115
Q9Y5B2	Junction adhesion molecule OS=Homo sapiens PE=2 SV=1 - [Q9Y5B2_HUMAN]	2.94341	4.25	5	1	1	1	0.731294	1		0.371746	1		259	28.1043	8.29443
Q9Y5Y7	Lymphatic vessel endothelial hyaluronic acid receptor 1 OS=Homo sapiens GN=LYVE1 PE=1 SV=2 - [LYVE1_HUMAN]	5.62673	5.28	1	2	2	2	0.695019	2	16.1266	0.666934	2	20.9459	322	35.191	8.27979
Q9Y646	Carboxypeptidase Q OS=Homo sapiens GN=CPQ PE=1 SV=1 - [CBPQ_HUMAN]	4.77311	3.6	8	1	2	2	2.64957	1		2.3689	1		472	51.8545	6.17627
Q9Y6R7	IgGFc-binding protein OS=Homo sapiens GN=FCGBP PE=1 SV=3 - [FCGBP_HUMAN]	16.9896	3.63	3	8	8	8	0.622211	8	50.5675	0.609895	7	117.792	5405	571.639	5.33838
R4GMU5	Dipeptidyl peptidase 2 (Fragment) OS=Homo sapiens GN=DPP7 PE=1 SV=1 - [R4GMU5_HUMAN]	4.05731	29.51	2	1	1	1	1.08618	1		1.03888	1		61	6.33268	4.71631
S6BGD6	IgG L chain OS=Homo sapiens PE=1 SV=1 - [S6BGD6_HUMAN]	119.978	49.36	19	1	11	34	2.39315	2	32.3467	3.23236	2	14.8121	235	24.8081	7.23975
V9GYE3	Apolipoprotein A-II OS=Homo sapiens GN=APOA2 PE=1 SV=1 - [V9GYE3_HUMAN]	12.0246	40.38	6	3	3	5	14.5074	5	34.6781	4.17599	5	27.7356	52	5.87309	6.60986
V9GYE7	Complement factor H-related protein 2 OS=Homo sapiens GN=CFHR2 PE=4 SV=1 - [V9GYE7_HUMAN]	2.69221	5.12	4	1	1	1	0.955289	1		0.514524	1		254	28.8929	6.81494
V9GYG2	Alcohol dehydrogenase [NADP(+)] OS=Homo sapiens GN=AKR1A1 PE=1 SV=1 - [V9GYG2_HUMAN]	2.87924	9.24	4	1	1	1	1.3834	1		1.46747	1		119	13.2978	6.06201
V9HW34	Epididymis luminal protein 213 OS=Homo sapiens GN=HEL-213 PE=2 SV=1 - [V9HW34_HUMAN]	194.872	50.64	12	1	11	55	0.538764	2	59.8774	0.595058	2	49.8782	235	25.6299	6.55127
V9HW76	Epididymis secretory protein Li 300 OS=Homo sapiens GN=HEL-S-300 PE=2 SV=1 - [V9HW76_HUMAN]	7.1349	11.21	2	3	3	3	0.491858	3	27.5201	0.354407	3	4.79442	223	25.4147	7.45947
W6MEN4	Beta-1,4-galactosyltransferase 1 OS=Homo sapiens GN=B4GALT1 PE=2 SV=1 - [W6MEN4_HUMAN]	2.72473	3.65	8	1	1	1	0.365414	1		0.358113	1		219	23.3602	8.99756
