# Supplementary material for: Urine proteomics of primary membranous nephropathy using nanoscale liquid chromatography tandem mass spectrometry analysis
Source: Clin Proteomics. 2018 Feb 7;15:5. doi: 10.1186/s12014-018-9183-3 (PMC5801694; doi:10.1186/s12014-018-9183-3)
Supplement: Supplementary file 5 — Additional file 5: Table S5. Raw data of the information of 411 proteins in TMT2. [file 12014_2018_9183_MOESM5_ESM.xlsx]

## Sheet: TMT2
Accession	Description	gene name	Score	Coverage	# Unique Peptides	# PSMs	126	128N	127C	129C	127N	130C	126/127N	127C/127N	126/127C	128N/130C	129C/130C	128N/129C	# AAs	MW [kDa]	calc. pI
A0A0B4J2B5	Protein IGHV3OR16-9 (Fragment) OS=Homo sapiens GN=IGHV3OR16-9 PE=1 SV=1 - [A0A0B4J2B5_HUMAN]	IGHV3OR16-9	63.3538	30.61	1	14	1.26096	1.83232	2.08492	1.60239	0.631723	0.313245	1.99607	3.30037	0.604802	5.84947	5.11547	1.14349	98	10.6502	8.45557
Q9Y6Q6	Tumor necrosis factor receptor superfamily member 11A OS=Homo sapiens GN=TNFRSF11A PE=1 SV=1 - [TNR11_HUMAN]	TNFRSF11A	5.90175	2.92	1	2	1.14503	1.01418	1.00093	0.895018	1.48673	1.01462	0.770161	0.673242	1.14396	0.999572	0.882123	1.13314	616	65.9911	5.33838
Q9Y646	Carboxypeptidase Q OS=Homo sapiens GN=CPQ PE=1 SV=1 - [CBPQ_HUMAN]	CPQ	12.8454	7.2	3	5	0.473065	0.52524	0.689132	0.295915	2.46458	1.56554	0.191946	0.279614	0.686466	0.3355	0.189018	1.77497	472	51.8545	6.17627
Q9Y5Y7	Lymphatic vessel endothelial hyaluronic acid receptor 1 OS=Homo sapiens GN=LYVE1 PE=1 SV=2 - [LYVE1_HUMAN]	LYVE1	16.0257	6.21	2	5	0.97092	1.04577	1.02295	1.09599	0.730736	1.03256	1.32869	1.39989	0.949134	1.0128	1.06143	0.954185	322	35.191	8.27979
H0YA68	Alpha-mannosidase (Fragment) OS=Homo sapiens GN=MAN2B2 PE=1 SV=1 - [H0YA68_HUMAN]	MAN2B2	7.23891	1.47	1	2	1.47145	0.672183	0.615361	0.676627	1.54788	1.10052	0.950623	0.397552	2.39119	0.61079	0.614828	0.993432	953	107.558	7.04932
Q9Y279	V-set and immunoglobulin domain-containing protein 4 OS=Homo sapiens GN=VSIG4 PE=1 SV=1 - [VSIG4_HUMAN]	VSIG4	3.18176	2.51	1	1	2.37699	0.382591	0.410168	0.401605	0.835493	1.48468	2.84502	0.490929	5.79516	0.257693	0.2705	0.952654	399	43.959	6.354
Q9UNN8	Endothelial protein C receptor OS=Homo sapiens GN=PROCR PE=1 SV=1 - [EPCR_HUMAN]	PROCR	65.859	14.71	3	21	0.529121	0.551411	0.438519	0.678804	0.873961	1.69321	0.605429	0.50176	1.20661	0.32566	0.400898	0.812327	238	26.6546	7.18115
A0A087X1P2	Protocadherin gamma-C3 (Fragment) OS=Homo sapiens GN=PCDHGC3 PE=1 SV=1 - [A0A087X1P2_HUMAN]	PCDHGC3	6.70885	4.96	1	2	1.14284	1.06715	1.14463	0.995496	1.14924	0.851691	0.994427	0.995991	0.998429	1.25298	1.16885	1.07198	242	26.4655	4.79248
Q9ULV1	Frizzled-4 OS=Homo sapiens GN=FZD4 PE=1 SV=2 - [FZD4_HUMAN]	FZD4	9.71298	1.3	1	3	0.540042	0.585866	0.571321	0.53322	0.604193	1.78572	0.893824	0.945594	0.945251	0.328085	0.298603	1.09873	537	59.8413	7.26904
R4GN05	Dipeptidyl peptidase 2 (Fragment) OS=Homo sapiens GN=DPP7 PE=1 SV=1 - [R4GN05_HUMAN]	DPP7	2.82537	7.1	1	1	1.22425	1.4313	1.02869	1.75466	1.40927	0.607505	0.868714	0.729948	1.1901	2.35602	2.88831	0.815709	155	17.0327	7.25439
Q9UGN4	CMRF35-like molecule 8 OS=Homo sapiens GN=CD300A PE=1 SV=2 - [CLM8_HUMAN]	CD300A	4.02841	6.02	1	2	1.17215	0.834807	0.709789	0.923847	0.788475	1.27169	1.48661	0.900204	1.65141	0.656455	0.726472	0.903621	299	33.1799	5.49072
Q9UBR2	Cathepsin Z OS=Homo sapiens GN=CTSZ PE=1 SV=1 - [CATZ_HUMAN]	CTSZ	3.12635	3.96	1	1	1.2783	1.45049	1.29304	1.47377	1.50506	0.585376	0.849336	0.859126	0.988605	2.47788	2.51765	0.984202	303	33.8462	7.10791
Q9UBG3	Cornulin OS=Homo sapiens GN=CRNN PE=1 SV=1 - [CRNN_HUMAN]	CRNN	3.05405	2.63	1	1	0.768266	0.965101	0.900646	0.813451	3.65273	0.637185	0.210327	0.246568	0.853016	1.51463	1.27663	1.18643	495	53.5016	6.1001
B1AN48	Small proline-rich protein 3 (Fragment) OS=Homo sapiens GN=SPRR3 PE=1 SV=5 - [B1AN48_HUMAN]	SPRR3	10.4581	24.53	3	3	0.480979	0.368441	1.04153	0.657367	2.24647	0.900133	0.214104	0.46363	0.4618	0.409319	0.7303	0.560481	159	17.0476	8.08936
Q9P121	Neurotrimin OS=Homo sapiens GN=NTM PE=1 SV=1 - [NTRI_HUMAN]	NTM	6.5461	6.69	1	2	1.17531	0.572292	0.515046	0.590846	1.24663	1.39789	0.942796	0.413151	2.28196	0.409396	0.422669	0.968598	344	37.9475	7.81104
Q9NZT1	Calmodulin-like protein 5 OS=Homo sapiens GN=CALML5 PE=1 SV=2 - [CALL5_HUMAN]	CALML5	5.63163	13.01	2	2	0.486475	0.511996	0.574041	0.70491	2.83361	0.926118	0.17168	0.202583	0.847458	0.552841	0.761146	0.726328	146	15.8828	4.43701
F5H2Z5	Complement C1r subcomponent-like protein OS=Homo sapiens GN=C1RL PE=1 SV=1 - [F5H2Z5_HUMAN]	C1RL	3.12533	12.73	1	1	1.63372	2.16113	1.73702	2.95686	0.480495	0.489533	3.40007	3.61507	0.940528	4.41467	6.04016	0.730887	110	11.6668	9.02686
Q9NY15	Stabilin-1 OS=Homo sapiens GN=STAB1 PE=1 SV=3 - [STAB1_HUMAN]	STAB1	3.08686	0.54	1	1	1.49276	1.41299	1.49953	1.35224	1.36517	0.611261	1.09346	1.09842	0.995483	2.31159	2.21222	1.04492	2570	275.3	6.49365
J9JIE0	G-protein-coupled receptor family C group 5 member C OS=Homo sapiens GN=GPRC5C PE=1 SV=1 - [J9JIE0_HUMAN]	GPRC5C	13.5254	17.46	2	4	0.647093	1.08862	1.29219	0.993281	1.59871	0.996718	0.40476	0.808269	0.500774	1.09221	0.996551	1.09599	126	13.9458	7.40088
A0A0A0MTC8	Signal peptide, CUB and EGF-like domain-containing protein 2 OS=Homo sapiens GN=SCUBE2 PE=1 SV=1 - [A0A0A0MTC8_HUMAN]	SCUBE2	3.65598	1.54	1	1	0.682845	0.561773	0.671899	0.749144	0.736672	1.65089	0.926932	0.912074	1.01629	0.340286	0.453782	0.749887	971	106.687	6.81494
C9J1D9	Interleukin-1 receptor accessory protein (Fragment) OS=Homo sapiens GN=IL1RAP PE=1 SV=1 - [C9J1D9_HUMAN]	IL1RAP	6.40672	6.9	1	2	1.27583	1.45081	1.34424	1.43467	0.625542	0.818493	2.03956	2.14892	0.949106	1.77254	1.75281	1.01125	145	17.1664	5.56689
Q9NPF0	CD320 antigen OS=Homo sapiens GN=CD320 PE=1 SV=1 - [CD320_HUMAN]	CD320	9.24449	8.51	2	3	1.0938	0.779672	0.794563	0.861531	0.84023	1.29607	1.30179	0.94565	1.3766	0.601566	0.664726	0.904984	282	28.9721	4.75439
H7BXK9	ATP-binding cassette sub-family B member 6, mitochondrial (Fragment) OS=Homo sapiens GN=ABCB6 PE=1 SV=1 - [H7BXK9_HUMAN]	ABCB6	3.10667	2.17	1	1	2.31826	3.54301	2.20191	2.60593	0.312208	0.143167	7.42538	7.05269	1.05284	24.7474	18.202	1.3596	690	77.4966	8.57275
X6RB12	CD209 antigen OS=Homo sapiens GN=CD209 PE=1 SV=1 - [X6RB12_HUMAN]	CD209	2.91487	5.76	1	1	1.39795	1.66519	1.34251	1.38596	0.561503	0.667586	2.48966	2.39093	1.04129	2.49434	2.07608	1.20147	243	27.3483	5.65576
Q9HD89	Resistin OS=Homo sapiens GN=RETN PE=2 SV=1 - [RETN_HUMAN]	RETN	7.37953	13.89	1	2	1.5824	1.47272	1.07625	1.13567	2.14931	0.678567	0.736238	0.500742	1.47029	2.17033	1.67363	1.29678	108	11.4115	6.85889
Q9HCU0	Endosialin OS=Homo sapiens GN=CD248 PE=1 SV=1 - [CD248_HUMAN]	CD248	63.5131	12.55	7	19	1.11507	1.24606	1.00542	0.993785	0.886194	1.39189	1.25827	1.13454	1.10906	0.895233	0.713984	1.25386	757	80.8073	5.35107
Q9HCN6	Platelet glycoprotein VI OS=Homo sapiens GN=GP6 PE=1 SV=4 - [GPVI_HUMAN]	GP6	5.89361	6.19	2	3	1.36291	1.17	1.05236	1.08336	0.9116	0.949105	1.49507	1.15441	1.29509	1.23274	1.14146	1.07997	339	36.8429	9.20264
K7ESC2	IGF-like family receptor 1 (Fragment) OS=Homo sapiens GN=IGFLR1 PE=1 SV=1 - [K7ESC2_HUMAN]	IGFLR1	23.7252	26.09	3	7	1.10208	0.997542	0.827394	0.939881	1.05465	0.937733	1.04498	0.784521	1.33199	1.06378	1.00229	1.06135	138	14.6038	7.41553
Q5T123	SH3 domain-binding glutamic acid-rich-like protein 3 OS=Homo sapiens GN=SH3BGRL3 PE=1 SV=1 - [Q5T123_HUMAN]	SH3BGRL3	83.9555	32.95	3	30	0.997819	0.61836	0.483829	0.652652	1.08538	1.68711	0.919327	0.445769	2.06234	0.36652	0.386845	0.947458	88	9.37476	9.36377
Q9GZX9	Twisted gastrulation protein homolog 1 OS=Homo sapiens GN=TWSG1 PE=1 SV=1 - [TWSG1_HUMAN]	TWSG1	22.1396	11.21	2	6	0.898828	0.729123	0.864542	0.925393	0.662368	1.21036	1.35699	1.30523	1.03966	0.602399	0.764557	0.787906	223	24.9993	5.33838
Q9GZM5	Protein YIPF3 OS=Homo sapiens GN=YIPF3 PE=1 SV=1 - [YIPF3_HUMAN]	YIPF3	136.591	2.86	1	43	0.881775	0.997843	0.761596	1.27444	0.858482	1.39639	1.02713	0.887143	1.1578	0.71459	0.912673	0.782964	350	38.2226	5.75732
Q9BZG9	Ly-6/neurotoxin-like protein 1 OS=Homo sapiens GN=LYNX1 PE=1 SV=3 - [LYNX1_HUMAN]	LYNX1	37.0926	9.92	1	11	0.465655	0.521996	0.489562	0.502133	0.261749	1.9293	1.77901	1.87035	0.951165	0.270563	0.260267	1.03956	131	14.0165	6.7124
A0A087X0T8	Cell adhesion molecule 1 OS=Homo sapiens GN=CADM1 PE=1 SV=1 - [A0A087X0T8_HUMAN]	CADM1	32.9108	6.36	2	10	1.21206	1.14943	1.16784	1.70772	0.857719	1.01083	1.41312	1.36156	1.03786	1.13712	1.68942	0.673081	346	38.7555	5.43994
Q9BXN2	C-type lectin domain family 7 member A OS=Homo sapiens GN=CLEC7A PE=1 SV=1 - [CLC7A_HUMAN]	CLEC7A	3.33913	4.86	1	1	0.270847	0.205254	0.185507	0.272262	2.78175	1.50699	0.0973655	0.066687	1.46004	0.136201	0.180666	0.753885	247	27.6096	5.36377
Q9BRF8	Serine/threonine-protein phosphatase CPPED1 OS=Homo sapiens GN=CPPED1 PE=1 SV=3 - [CPPED_HUMAN]	CPPED1	2.99947	3.82	1	1	1.55242	1.39768	1.13719	1.46087			#DIV/0!	#DIV/0!	1.36513	#DIV/0!	#DIV/0!	0.956749	314	35.5259	6.20166
D6RGG3	Collagen alpha-1(XII) chain OS=Homo sapiens GN=COL12A1 PE=1 SV=1 - [D6RGG3_HUMAN]	COL12A1	24.3816	1.96	4	10	1.22458	1.02379	0.928271	1.14638	1.66425	0.720683	0.735815	0.557771	1.31921	1.42059	1.59069	0.893063	3062	332.996	5.52881
Q96S96	Phosphatidylethanolamine-binding protein 4 OS=Homo sapiens GN=PEBP4 PE=1 SV=3 - [PEBP4_HUMAN]	PEBP4	2.85938	4.41	1	1	0.998996	0.791469	0.854671	0.931205	1.23486	1.22305	0.808997	0.692121	1.16887	0.647124	0.761376	0.84994	227	25.7168	6.53662
Q96RW7	Hemicentin-1 OS=Homo sapiens GN=HMCN1 PE=1 SV=2 - [HMCN1_HUMAN]	HMCN1	32.1808	0.67	3	13	0.949612	0.889961	0.876157	0.999386	1.1057	1.28014	0.858831	0.792398	1.08384	0.695205	0.780685	0.890507	5635	613.001	6.49365
Q96PD5	N-acetylmuramoyl-L-alanine amidase OS=Homo sapiens GN=PGLYRP2 PE=1 SV=1 - [PGRP2_HUMAN]	PGLYRP2	28.6464	8.85	3	8	1.72699	1.17639	1.51565	1.23569	0.803812	0.738047	2.1485	1.88558	1.13944	1.59392	1.67427	0.952006	576	62.1779	7.54736
Q96NY8	Nectin-4 OS=Homo sapiens GN=PVRL4 PE=1 SV=1 - [PVRL4_HUMAN]	PVRL4	6.42192	5.1	2	2	1.10249	1.11395	1.06795	1.12191	1.30554	0.869836	0.844472	0.818013	1.03235	1.28065	1.2898	0.992907	510	55.4198	5.37646
J3KRP0	Beta-Ala-His dipeptidase OS=Homo sapiens GN=CNDP1 PE=1 SV=2 - [J3KRP0_HUMAN]	CNDP1	2.88796	3.23	1	1	1.71377	1.34229	1.37493	1.53784	1.94745	0.486279	0.880009	0.706019	1.24644	2.76033	3.16247	0.87284	464	51.8795	5.40186
Q96JQ0	Protocadherin-16 OS=Homo sapiens GN=DCHS1 PE=1 SV=1 - [PCD16_HUMAN]	DCHS1	2.79023	0.45	1	1	1.05696	1.0008	0.843305	1.14981	2.03353	0.599577	0.519764	0.414699	1.25335	1.66917	1.91771	0.870397	3298	345.971	4.94482
B4DN67	Kin of IRRE-like protein 1 OS=Homo sapiens GN=KIRREL PE=1 SV=1 - [B4DN67_HUMAN]	KIRREL	3.95941	2.44	1	1	1.17454	0.75729	0.761709	0.982289	1.08623	1.28266	1.0813	0.701238	1.54199	0.590408	0.765825	0.770944	657	72.6763	5.78271
Q96FE7	Phosphoinositide-3-kinase-interacting protein 1 OS=Homo sapiens GN=PIK3IP1 PE=1 SV=2 - [P3IP1_HUMAN]	PIK3IP1	119.68	14.07	3	38	0.297694	0.343581	0.330076	0.349349	0.23011	2.26093	1.2937	1.43442	0.901897	0.151964	0.154515	0.983491	263	28.2299	5.0083
C9JIE7	Endothelial cell-selective adhesion molecule (Fragment) OS=Homo sapiens GN=ESAM PE=1 SV=1 - [C9JIE7_HUMAN]	ESAM	3.09763	7.43	1	1	0.916419	1.01376	0.887924	1.1384	1.3707	1.10421	0.668578	0.64779	1.03209	0.918087	1.03097	0.89051	148	15.3822	9.21729
C9J8Z4	Immunoglobulin superfamily member 8 (Fragment) OS=Homo sapiens GN=IGSF8 PE=1 SV=1 - [C9J8Z4_HUMAN]	IGSF8	26.2209	8.64	2	7	0.777321	0.830208	0.973263	0.990347	0.70968	1.30011	1.09531	1.37141	0.798676	0.63857	0.761743	0.8383	301	32.2646	6.78564
F6UPZ7	Tumor necrosis factor receptor superfamily member 14 (Fragment) OS=Homo sapiens GN=TNFRSF14 PE=1 SV=1 - [F6UPZ7_HUMAN]	TNFRSF14	14.4947	14.21	1	3	0.261616	0.671597	0.248861	0.431776	1.38273	1.67807	0.189202	0.179978	1.05125	0.400219	0.257305	1.55543	183	19.5398	5.79541
Q59FP8	Neogenin (Fragment) OS=Homo sapiens GN=NEO1 PE=1 SV=1 - [Q59FP8_HUMAN]	NEO1	5.69918	1.86	2	2	0.848365	1.30791	1.37413	0.964516	0.796846	0.988021	1.06465	1.72447	0.617382	1.32377	0.97621	1.35603	1130	123.881	7.03467
Q92820	Gamma-glutamyl hydrolase OS=Homo sapiens GN=GGH PE=1 SV=2 - [GGH_HUMAN]	GGH	9.76951	4.09	1	2	0.215003	0.347776	0.264931	0.265671	3.39072	1.28225	0.0634093	0.0781341	0.811544	0.271223	0.207191	1.30905	318	35.9412	7.10791
K7EKE8	Nectin-2 (Fragment) OS=Homo sapiens GN=PVRL2 PE=1 SV=1 - [K7EKE8_HUMAN]	PVRL2	2.94811	4.29	1	1	0.742755	1.15616	1.05446	0.818006	0.892799	1.19054	0.83194	1.18107	0.704395	0.971124	0.687089	1.41339	210	22.7382	4.90674
C9JP35	Protein FAM3C (Fragment) OS=Homo sapiens GN=FAM3C PE=1 SV=1 - [C9JP35_HUMAN]	FAM3C	2.97386	11.01	1	1	1.19151	0.911877	1.10373	0.926085	1.61784	0.917264	0.736484	0.682222	1.07954	0.994126	1.00962	0.984657	109	11.5889	8.92432
Q8WZ75	Roundabout homolog 4 OS=Homo sapiens GN=ROBO4 PE=1 SV=1 - [ROBO4_HUMAN]	ROBO4	16.4476	7.55	5	6	0.996939	0.905317	0.942952	0.732143	0.383434	1.21161	2.60003	2.45923	1.05725	0.747204	0.604275	1.23653	1007	107.39	6.63916
A0A0A0MRA3	Titin OS=Homo sapiens GN=TTN PE=1 SV=1 - [A0A0A0MRA3_HUMAN]	TTN	3.25542	0.04	1	1	0.86552	1.07861	1.05215	1.09962	2.55467	0.696809	0.338799	0.411853	0.822621	1.54793	1.57807	0.980897	27118	3012.11	6.7124
J3KSN0	Secreted and transmembrane protein 1 (Fragment) OS=Homo sapiens GN=SECTM1 PE=1 SV=5 - [J3KSN0_HUMAN]	SECTM1	164.359	12.93	1	33	0.876833	0.546117	0.58879	0.576113	0.880405	1.62257	0.995943	0.668772	1.48921	0.336575	0.355062	0.947933	147	15.9479	7.09326
E5RHN3	Hepatitis A virus cellular receptor 2 OS=Homo sapiens GN=HAVCR2 PE=1 SV=1 - [E5RHN3_HUMAN]	HAVCR2	28.3054	13.55	3	9	1.20463	1.12001	1.3058	1.00322	1.0056	0.9353	1.19792	1.29853	0.922522	1.19749	1.07262	1.11642	273	30.3113	4.99561
Q8TBP5	Membrane protein FAM174A OS=Homo sapiens GN=FAM174A PE=2 SV=1 - [F174A_HUMAN]	FAM174A	5.99993	4.74	1	2	0.986432	2.12101	2.3044	2.2632	0.65115	0.568531	1.51491	3.53896	0.428065	3.73069	3.98078	0.937176	190	19.9412	6.32861
Q8NFZ8	Cell adhesion molecule 4 OS=Homo sapiens GN=CADM4 PE=1 SV=1 - [CADM4_HUMAN]	CADM4	79.8865	22.42	6	26	0.894009	0.833945	0.845436	0.930361	1.02572	1.08152	0.871596	0.82424	1.05745	0.771083	0.860231	0.896367	388	42.7588	6.30322
Q8NFT8	Delta and Notch-like epidermal growth factor-related receptor OS=Homo sapiens GN=DNER PE=1 SV=1 - [DNER_HUMAN]	DNER	6.4872	2.04	1	2	1.2286	1.37967	1.40066	1.24691	0.954263	0.765127	1.28748	1.46779	0.877157	1.80319	1.62968	1.10647	737	78.4225	5.17334
A0A087WY63	Hemicentin-2 OS=Homo sapiens GN=HMCN2 PE=1 SV=1 - [A0A087WY63_HUMAN]	HMCN2	2.97564	3.19	1	1							#DIV/0!	#DIV/0!	#DIV/0!	#DIV/0!	#DIV/0!	#DIV/0!	595	62.8214	9.45166
F8WCD0	E3 ubiquitin-protein ligase RNF149 OS=Homo sapiens GN=RNF149 PE=1 SV=1 - [F8WCD0_HUMAN]	RNF149	3.39677	6.28	1	1	1.46049	1.29134	1.24408	1.53694	1.65542	0.5687	0.882244	0.751519	1.17395	2.27068	2.70254	0.840201	398	43.0339	6.52197
Q8NBJ4	Golgi membrane protein 1 OS=Homo sapiens GN=GOLM1 PE=1 SV=1 - [GOLM1_HUMAN]	GOLM1	23.3303	15.46	5	7	0.772569	0.933596	0.948699	1.07556	0.990577	1.08835	0.779918	0.957724	0.814346	0.857809	0.988253	0.868006	401	45.3058	4.97021
Q8N8A6	ATP-dependent RNA helicase DDX51 OS=Homo sapiens GN=DDX51 PE=1 SV=3 - [DDX51_HUMAN]	DDX51	3.10022	3.3	1	1							#DIV/0!	#DIV/0!	#DIV/0!	#DIV/0!	#DIV/0!	#DIV/0!	666	72.4126	8.1626
A0A0C4DH07	Latent-transforming growth factor beta-binding protein 4 OS=Homo sapiens GN=LTBP4 PE=1 SV=1 - [A0A0C4DH07_HUMAN]	LTBP4	13.026	1.89	2	5	0.898508	0.981391	0.795467	1.2173	1.26841	1.15609	0.708374	0.627138	1.12953	0.848889	1.05295	0.806203	1587	169.344	5.2876
Q8N271	Prominin-2 OS=Homo sapiens GN=PROM2 PE=1 SV=1 - [PROM2_HUMAN]	PROM2	5.94356	1.68	1	2	1.28131	0.877276	0.802765	1.33015	2.16858	0.671315	0.590855	0.370181	1.59612	1.3068	1.98141	0.659531	834	91.8247	6.15088
Q8N1A0	Keratin-like protein KRT222 OS=Homo sapiens GN=KRT222 PE=2 SV=1 - [KT222_HUMAN]	KRT222	2.82713	6.1	1	1	1.90646	2.65393	1.87111	2.79456	0.655734	0.237649	2.90737	2.85346	1.01889	11.1675	11.7592	0.949677	295	34.1367	5.87158
Q5VYL4	Abnormal spindle-like microcephaly-associated protein OS=Homo sapiens GN=ASPM PE=1 SV=1 - [Q5VYL4_HUMAN]	ASPM	2.82747	0.96	1	1	0.815637	1.01577	1.05214	0.79321	5.23648	0.160516	0.155761	0.200925	0.775216	6.32812	4.94161	1.28058	1142	133.473	9.94971
Q8IZF2	Adhesion G protein-coupled receptor F5 OS=Homo sapiens GN=ADGRF5 PE=1 SV=3 - [AGRF5_HUMAN]	ADGRF5	3.44059	1.26	1	1	1.41033	1.04391	1.10706	1.18813	1.86417	0.751552	0.756545	0.59386	1.27395	1.38901	1.5809	0.87862	1346	149.361	6.65381
H0Y4S8	Dyslexia-associated protein KIAA0319-like protein (Fragment) OS=Homo sapiens GN=KIAA0319L PE=1 SV=1 - [H0Y4S8_HUMAN]	KIAA0319L	9.25596	2.96	1	3	0.585068	0.424742	0.487026	0.630808	1.71696	1.41278	0.340757	0.283655	1.20131	0.300642	0.4465	0.673331	304	33.1148	5.65576
A0A0A0MR14	Osteoclast-associated immunoglobulin-like receptor OS=Homo sapiens GN=OSCAR PE=1 SV=1 - [A0A0A0MR14_HUMAN]	OSCAR	5.76693	3.97	1	2	0.786204	0.900595	1.13766	0.885012	0.694213	1.08646	1.13251	1.63878	0.69107	0.828923	0.814579	1.01761	252	27.5854	8.5874
H0Y4Y9	Signal peptide, CUB and EGF-like domain-containing protein 1 (Fragment) OS=Homo sapiens GN=SCUBE1 PE=1 SV=1 - [H0Y4Y9_HUMAN]	SCUBE1	3.22941	10.29	1	1	0.889084	0.767452	0.746822	0.796586	1.19872	1.25588	0.741694	0.623015	1.19049	0.611089	0.634287	0.963427	175	18.9695	6.78564
Q8IWU5	Extracellular sulfatase Sulf-2 OS=Homo sapiens GN=SULF2 PE=1 SV=1 - [SULF2_HUMAN]	SULF2	56.1085	1.49	1	27	1.41067	1.5472	1.51283	1.1427	0.962623	0.878603	1.46544	1.57157	0.932469	1.76097	1.30059	1.35398	870	100.39	9.17334
Q8IUR6	CREB3 regulatory factor OS=Homo sapiens GN=CREBRF PE=1 SV=2 - [CRERF_HUMAN]	CREBRF	2.89751	3.6	1	1							#DIV/0!	#DIV/0!	#DIV/0!	#DIV/0!	#DIV/0!	#DIV/0!	639	72.1042	4.86865
Q86Y38	Xylosyltransferase 1 OS=Homo sapiens GN=XYLT1 PE=1 SV=1 - [XYLT1_HUMAN]	XYLT1	8.44503	1.98	1	2	1.08898	1.5916	1.90607	0.792025	0.894959	0.611767	1.21679	2.12978	0.571321	2.60164	1.29465	2.00953	959	107.501	9.21729
D3DRR9	Chromosome 10 open reading frame 47, isoform CRA_b OS=Homo sapiens GN=C10orf47 PE=1 SV=1 - [D3DRR9_HUMAN]	C10orf47	3.22899	9.62	1	1	3.09154	3.20293	2.31819	1.50551	0.636767	0.190775	4.85506	3.64057	1.3336	16.7891	7.89155	2.12748	239	24.7778	11.7075
Q7Z5L0	Vitelline membrane outer layer protein 1 homolog OS=Homo sapiens GN=VMO1 PE=1 SV=1 - [VMO1_HUMAN]	VMO1	41.9615	17.33	2	11	0.874877	0.986431	0.832242	1.00061	1.13607	1.27394	0.77009	0.732561	1.05123	0.774316	0.785449	0.985826	202	21.5203	5.07178
F6X2W2	Neuronal growth regulator 1 OS=Homo sapiens GN=NEGR1 PE=1 SV=1 - [F6X2W2_HUMAN]	NEGR1	19.6943	12.71	3	6	0.38383	0.420931	0.306256	0.500867	0.675546	1.8556	0.568178	0.453346	1.2533	0.226844	0.269923	0.840405	299	32.8295	6.87354
C9JNC3	Butyrophilin subfamily 2 member A1 (Fragment) OS=Homo sapiens GN=BTN2A1 PE=1 SV=5 - [C9JNC3_HUMAN]	BTN2A1	3.18475	12.79	1	2	0.642507	0.457531	0.728786	3.03612	0.439296	1.22747	1.46258	1.65898	0.881613	0.372742	2.47348	0.150696	86	9.90691	7.34229
Q6ZSJ9	Protein shisa-6 homolog OS=Homo sapiens GN=SHISA6 PE=2 SV=2 - [SHSA6_HUMAN]	SHISA6	6.92668	2.4	1	2	1.36368	1.17778	1.05593	1.22582	1.38411	0.924739	0.985237	0.762898	1.29144	1.27363	1.32559	0.960809	500	55.7291	9.34912
Q6UXG3	CMRF35-like molecule 9 OS=Homo sapiens GN=CD300LG PE=1 SV=2 - [CLM9_HUMAN]	CD300LG	20.0669	5.42	1	5	1.42876	0.930024	0.777288	1.02954	1.45292	0.890894	0.983371	0.534985	1.83813	1.04392	1.15562	0.90334	332	36.0372	5.92236
Q6UXB8	Peptidase inhibitor 16 OS=Homo sapiens GN=PI16 PE=1 SV=1 - [PI16_HUMAN]	PI16	16.8795	7.34	3	5	0.723095	0.684508	0.625353	0.506285	0.707684	1.62989	1.02178	0.883661	1.1563	0.419972	0.310625	1.35202	463	49.4395	5.38916
H7C3J1	Testis-specific serine/threonine-protein kinase 4 OS=Homo sapiens GN=TSSK4 PE=4 SV=1 - [H7C3J1_HUMAN]	TSSK4	11.3763	5.93	1	4				0.289192	8.67695	0.0321974	0	0	#DIV/0!	0	8.98182	0	135	15.378	8.88037
A0A0G2JLQ0	Leukocyte-associated immunoglobulin-like receptor 2 (Fragment) OS=Homo sapiens GN=LAIR2 PE=4 SV=1 - [A0A0G2JLQ0_HUMAN]	LAIR2	11.9104	24	1	4	0.9269	1.05474	0.966599	1.12948	2.04992	0.798863	0.452164	0.471531	0.958928	1.3203	1.41386	0.933823	100	11.2305	7.34229
A0A0G2JM94	Leukocyte-associated immunoglobulin-like receptor 1 OS=Homo sapiens GN=LAIR1 PE=4 SV=1 - [A0A0G2JM94_HUMAN]	LAIR1	76.8117	17.65	2	21	1.00813	0.595023	0.453611	0.524666	1.66695	1.43619	0.604778	0.27212	2.22246	0.414307	0.365319	1.1341	136	15.1334	5.2749
Q6EMK4	Vasorin OS=Homo sapiens GN=VASN PE=1 SV=1 - [VASN_HUMAN]	VASN	17.1725	4.01	2	5	1.31934	1.97343	1.5561	1.85773	0.570663	0.606196	2.31194	2.72683	0.847848	3.25543	3.06457	1.06228	673	71.6675	7.38623
Q5VSP4	Putative lipocalin 1-like protein 1 OS=Homo sapiens GN=LCN1P1 PE=5 SV=1 - [LC1L1_HUMAN]	LCN1P1	7.11238	6.79	1	2	0.795086	0.855935	0.833026	1.66828	1.46557	0.984229	0.542509	0.568397	0.954455	0.869651	1.69501	0.513064	162	17.907	4.99561
Q5KU26	Collectin-12 OS=Homo sapiens GN=COLEC12 PE=1 SV=3 - [COL12_HUMAN]	COLEC12	12.9293	3.64	3	6	0.715073	0.683704	0.513438	0.707466	1.46669	1.30862	0.487543	0.350067	1.39271	0.522461	0.540619	0.966412	742	81.4647	5.69385
C9J973	NHL repeat-containing protein 3 OS=Homo sapiens GN=NHLRC3 PE=1 SV=1 - [C9J973_HUMAN]	NHLRC3	6.62154	9.33	1	2	1.29383	1.13409	2.12622	1.26677	0.834213	0.690319	1.55096	2.54877	0.608512	1.64286	1.83504	0.895268	150	16.2704	6.771
A0A0G2JIN1	Choline transporter-like protein 4 (Fragment) OS=Homo sapiens GN=SLC44A4 PE=4 SV=1 - [A0A0G2JIN1_HUMAN]	SLC44A4	3.09811	3.41	1	1	1.19002	0.907188	0.689451	0.991028	1.10311	1.24597	1.07879	0.625007	1.72604	0.728098	0.795387	0.915401	411	45.7201	7.12256
Q16849	Receptor-type tyrosine-protein phosphatase-like N OS=Homo sapiens GN=PTPRN PE=1 SV=1 - [PTPRN_HUMAN]	PTPRN	7.82309	1.94	1	2	0.831443	0.620289	0.941364	0.9266	2.46274	0.895673	0.337609	0.382242	0.883233	0.69254	1.03453	0.669425	979	105.781	7.10791
Q16819	Meprin A subunit alpha OS=Homo sapiens GN=MEP1A PE=1 SV=2 - [MEP1A_HUMAN]	MEP1A	22.2318	2.41	1	6	1.28577	1.27926	0.938437	0.957602	1.09236	0.896546	1.17705	0.85909	1.37012	1.42688	1.0681	1.3359	746	84.3654	5.71924
H3BVC8	Prostasin (Fragment) OS=Homo sapiens GN=PRSS8 PE=1 SV=5 - [H3BVC8_HUMAN]	PRSS8	4.10155	12.96	1	1	1.3961	1.51019	1.20047	1.00651	0.950761	1.02485	1.46841	1.26265	1.16296	1.47357	0.982106	1.50042	108	11.2797	6.65381
I3L4R4	Hepatic leukemia factor (Fragment) OS=Homo sapiens GN=HLF PE=4 SV=1 - [I3L4R4_HUMAN]	HLF	2.83175	6.36	1	1	2.11889	3.76102	2.37995	1.98547	0.249878	0.124242	8.47968	9.52446	0.890305	30.2717	15.9807	1.89427	236	26.4765	8.36768
Q16270	Insulin-like growth factor-binding protein 7 OS=Homo sapiens GN=IGFBP7 PE=1 SV=1 - [IBP7_HUMAN]	IGFBP7	60.5316	21.28	4	17	0.648441	0.744929	0.671945	0.806386	1.14712	1.24493	0.565275	0.585765	0.965021	0.598371	0.647737	0.923787	282	29.1114	7.89893
Q15828	Cystatin-M OS=Homo sapiens GN=CST6 PE=1 SV=1 - [CYTM_HUMAN]	CST6	22.859	20.81	2	6	0.534867	0.505484	0.532624	0.568936	0.687702	1.84722	0.77776	0.774499	1.00421	0.273645	0.307995	0.888473	149	16.5004	8.08936
G8JLG2	Corneodesmosin OS=Homo sapiens GN=CDSN PE=1 SV=1 - [G8JLG2_HUMAN]	CDSN	3.13927	2.27	1	1	0.890372	0.956597	0.940583	0.811038	1.16822	1.04877	0.762164	0.805145	0.946618	0.912117	0.773326	1.17947	529	51.5753	8.44092
Q15113	Procollagen C-endopeptidase enhancer 1 OS=Homo sapiens GN=PCOLCE PE=1 SV=2 - [PCOC1_HUMAN]	PCOLCE	6.29374	2.45	1	2	0.938975	0.720153	1.27027	0.769136	1.90019	0.85681	0.494149	0.668499	0.739192	0.840506	0.897674	0.936315	449	47.942	7.43018
Q14982	Opioid-binding protein/cell adhesion molecule OS=Homo sapiens GN=OPCML PE=1 SV=1 - [OPCM_HUMAN]	OPCML	10.2093	5.51	1	3	0.426924	0.438465	0.280428	0.313681	1.26332	1.52873	0.337939	0.221978	1.5224	0.286816	0.205191	1.3978	345	37.9833	6.87354
Q14956	Transmembrane glycoprotein NMB OS=Homo sapiens GN=GPNMB PE=1 SV=2 - [GPNMB_HUMAN]	GPNMB	2.89117	1.57	1	1	1.40355	1.15749	1.09612	1.07086	1.74419	0.725891	0.8047	0.628442	1.28047	1.59459	1.47524	1.0809	572	63.8819	6.63916
G3V3X5	Latent-transforming growth factor beta-binding protein 2 OS=Homo sapiens GN=LTBP2 PE=1 SV=1 - [G3V3X5_HUMAN]	LTBP2	14.0375	1.13	2	4	0.710323	0.687415	0.731073	0.653258	0.765131	1.46836	0.928368	0.955486	0.971618	0.46815	0.444889	1.05229	1777	190.161	5.24951
Q14624	Inter-alpha-trypsin inhibitor heavy chain H4 OS=Homo sapiens GN=ITIH4 PE=1 SV=4 - [ITIH4_HUMAN]	ITIH4	43.5297	6.67	5	12	0.686912	0.807217	0.679619	0.71948	1.0944	1.37083	0.627658	0.620994	1.01073	0.588852	0.524849	1.12194	930	103.293	6.97607
Q14508	WAP four-disulfide core domain protein 2 OS=Homo sapiens GN=WFDC2 PE=1 SV=2 - [WFDC2_HUMAN]	WFDC2	44.9085	27.42	2	11	0.361091	0.470374	0.478673	0.410554	0.468176	2.11043	0.771271	1.02242	0.754357	0.22288	0.194536	1.14571	124	12.9839	4.84326
Q14315	Filamin-C OS=Homo sapiens GN=FLNC PE=1 SV=3 - [FLNC_HUMAN]	FLNC	6.11664	0.48	1	2	1.2316	1.33325	1.18957	1.14348	1.72394	0.725889	0.714409	0.690033	1.03533	1.83671	1.57529	1.16595	2725	290.841	5.97314
Q14210	Lymphocyte antigen 6D OS=Homo sapiens GN=LY6D PE=1 SV=1 - [LY6D_HUMAN]	LY6D	5.69387	7.03	1	2	0.545034	0.588876	0.627796	0.459707	1.18068	1.36902	0.461626	0.531723	0.86817	0.430143	0.335792	1.28098	128	13.2777	8.20654
J3KPH4	Sorting nexin-1 OS=Homo sapiens GN=SNX1 PE=1 SV=1 - [J3KPH4_HUMAN]	SNX1	3.66358	17.65	1	1	2.24947	3.23462	1.85051	3.27014	0.499301	0.150378	4.50523	3.7062	1.2156	21.5099	21.7462	0.989136	102	10.4579	4.32275
Q13508	Ecto-ADP-ribosyltransferase 3 OS=Homo sapiens GN=ART3 PE=1 SV=2 - [NAR3_HUMAN]	ART3	3.00442	2.83	1	1	0.511876	0.419219	0.648693	0.559109	2.60575	1.22656	0.196441	0.248947	0.789087	0.341784	0.455834	0.749798	389	43.8952	6.06201
Q13477	Mucosal addressin cell adhesion molecule 1 OS=Homo sapiens GN=MADCAM1 PE=1 SV=2 - [MADCA_HUMAN]	MADCAM1	13.9493	3.93	1	4	1.3163	1.53729	1.3568	1.46777	0.993047	0.7188	1.32552	1.3663	0.970152	2.13868	2.04197	1.04736	382	40.1305	5.12256
H3BMA1	Mesothelin (Fragment) OS=Homo sapiens GN=MSLN PE=1 SV=2 - [H3BMA1_HUMAN]	MSLN	6.2759	4.19	1	2	1.00923	0.674531	0.51985	0.741138	0.822087	1.53774	1.22765	0.632354	1.94139	0.438652	0.481967	0.910129	334	37.6476	5.97314
Q13201	Multimerin-1 OS=Homo sapiens GN=MMRN1 PE=1 SV=3 - [MMRN1_HUMAN]	MMRN1	9.16405	1.06	1	3	0.624652	0.716588	0.836821	0.625822	2.11377	1.18	0.295515	0.39589	0.746459	0.60728	0.53036	1.14503	1228	138.023	7.92822
Q12913	Receptor-type tyrosine-protein phosphatase eta OS=Homo sapiens GN=PTPRJ PE=1 SV=3 - [PTPRJ_HUMAN]	PTPRJ	16.0786	4.26	4	5	0.880254	0.865575	0.863117	0.81787	1.97442	0.789902	0.445829	0.43715	1.01986	1.0958	1.03541	1.05833	1337	145.851	5.57959
D6RIU4	Vesicular integral-membrane protein VIP36 (Fragment) OS=Homo sapiens GN=LMAN2 PE=1 SV=5 - [D6RIU4_HUMAN]	LMAN2	64.1906	30.73	6	19	1.08346	1.04541	1.01448	0.928346	0.99145	1.0694	1.09281	1.02323	1.068	0.97756	0.868096	1.1261	192	21.9336	6.52197
Q12805	EGF-containing fibulin-like extracellular matrix protein 1 OS=Homo sapiens GN=EFEMP1 PE=1 SV=2 - [FBLN3_HUMAN]	EFEMP1	9.50922	5.48	2	3	0.759152	1.00483	1.1989	1.01392	0.700361	0.97897	1.08394	1.71184	0.633205	1.02642	1.03571	0.991031	493	54.6042	5.07178
Q08380	Galectin-3-binding protein OS=Homo sapiens GN=LGALS3BP PE=1 SV=1 - [LG3BP_HUMAN]	LGALS3BP	6.2834	3.93	2	2	0.78327	0.870482	0.791311	1.06027	1.48922	1.09149	0.52596	0.53136	0.989838	0.797514	0.971397	0.820998	585	65.2893	5.2749
F8WDX2	Interleukin-10 receptor subunit beta OS=Homo sapiens GN=IL10RB PE=4 SV=1 - [F8WDX2_HUMAN]	IL10RB	2.99972	16.9	1	1	1.1892	1.11122	0.579617	1.00643	0.7505	1.30156	1.58454	0.772308	2.05169	0.853759	0.773251	1.10412	71	7.92986	8.57275
Q08174	Protocadherin-1 OS=Homo sapiens GN=PCDH1 PE=1 SV=2 - [PCDH1_HUMAN]	PCDH1	4.28244	1.89	1	1	0.840382	0.579808	0.754443	0.97851	2.84025	0.863031	0.295883	0.265626	1.11391	0.671827	1.13381	0.592542	1060	114.673	5.03369
Q07954	Prolow-density lipoprotein receptor-related protein 1 OS=Homo sapiens GN=LRP1 PE=1 SV=2 - [LRP1_HUMAN]	LRP1	9.43929	0.42	2	3	1.21011	0.593312	0.633438	0.616294	0.886386	1.37271	1.36522	0.71463	1.91039	0.432218	0.448961	0.962709	4544	504.276	5.38916
X6R3S7	Trefoil factor 3 OS=Homo sapiens GN=TFF3 PE=1 SV=2 - [X6R3S7_HUMAN]	TFF3	12.5015	14.86	1	4	0.514407	0.594076	0.575103	0.780509	0.723177	1.68037	0.711315	0.795245	0.894459	0.353539	0.464487	0.761139	74	8.07388	7.59131
Q07507	Dermatopontin OS=Homo sapiens GN=DPT PE=1 SV=2 - [DERM_HUMAN]	DPT	3.27719	5.47	1	1	0.168787	0.344963	0.557763	0.229684	0.318466	2.05675	0.53	1.75141	0.302614	0.167722	0.111673	1.5019	201	23.9888	4.81787
H0YN24	Tyrosine-protein kinase receptor TYRO3 (Fragment) OS=Homo sapiens GN=TYRO3 PE=1 SV=1 - [H0YN24_HUMAN]	TYRO3	2.91679	12.4	1	1	0.92324	2.5922	2.71847	1.34288	0.886955	0.4116	1.04091	3.06495	0.339618	6.29786	3.26259	1.93033	121	13.1468	5.31299
J3QT83	Collagen alpha-1(XIV) chain (Fragment) OS=Homo sapiens GN=COL14A1 PE=1 SV=1 - [J3QT83_HUMAN]	COL14A1	3.66863	1.54	1	1	1.42512	2.20882	1.81964	2.40489	0.926901	0.389558	1.53751	1.96315	0.783186	5.67007	6.17337	0.918472	843	92.5687	4.76709
Q04756	Hepatocyte growth factor activator OS=Homo sapiens GN=HGFAC PE=1 SV=1 - [HGFA_HUMAN]	HGFAC	2.84013	2.9	1	1	0.632166	3.33644	2.49741	1.79802	0.517078	0.555602	1.22257	4.82986	0.253128	6.0051	3.23617	1.85562	655	70.6361	7.23975
M0QX27	Urokinase plasminogen activator surface receptor (Fragment) OS=Homo sapiens GN=PLAUR PE=1 SV=1 - [M0QX27_HUMAN]	PLAUR	3.20109	15.38	1	1	1.02165	1.18192	1.15651	1.3688	0.969803	0.943759	1.05346	1.19252	0.883394	1.25236	1.45036	0.863478	78	8.90631	6.02393
Q03403	Trefoil factor 2 OS=Homo sapiens GN=TFF2 PE=1 SV=2 - [TFF2_HUMAN]	TFF2	49.9419	12.4	2	18	0.769244	0.626557	0.602193	0.511202	0.567228	1.90642	1.35615	1.06164	1.2774	0.328656	0.268148	1.22565	129	14.2744	5.80811
Q02747	Guanylin OS=Homo sapiens GN=GUCA2A PE=1 SV=2 - [GUC2A_HUMAN]	GUCA2A	6.1896	9.57	1	2	0.487228	0.561926	0.507493	0.56454	0.680479	1.66486	0.716006	0.745788	0.960067	0.337521	0.339091	0.995371	115	12.3802	4.58936
Q02487	Desmocollin-2 OS=Homo sapiens GN=DSC2 PE=1 SV=1 - [DSC2_HUMAN]	DSC2	18.7962	3.55	2	5	0.688921	0.675999	0.613513	0.653734	0.466054	1.49295	1.4782	1.3164	1.12291	0.452795	0.437881	1.03406	901	99.8987	5.33838
A0A0A0MTJ5	Tyrosine-protein kinase transmembrane receptor OS=Homo sapiens GN=ROR1 PE=1 SV=1 - [A0A0A0MTJ5_HUMAN]	ROR1	2.93084	1.36	1	1	0.790793	0.826565	0.892913	0.887323	0.929768	1.26669	0.850527	0.960361	0.885632	0.652542	0.700507	0.931527	882	98.3003	7.00537
Q01459	Di-N-acetylchitobiase OS=Homo sapiens GN=CTBS PE=1 SV=1 - [DIAC_HUMAN]	CTBS	3.30259	3.64	1	1	0.310419	0.332713	0.419293	0.321867	1.58168	1.73002	0.19626	0.265094	0.740341	0.192317	0.186048	1.0337	385	43.7316	6.63916
P98172	Ephrin-B1 OS=Homo sapiens GN=EFNB1 PE=1 SV=1 - [EFNB1_HUMAN]	EFNB1	9.40281	6.94	2	3	0.519628	0.420697	0.552746	0.54985	0.739129	1.643	0.703027	0.747834	0.940084	0.256055	0.334663	0.765112	346	37.9825	8.93896
P98164	Low-density lipoprotein receptor-related protein 2 OS=Homo sapiens GN=LRP2 PE=1 SV=3 - [LRP2_HUMAN]	LRP2	39.9934	1.22	5	12	1.19815	1.10062	1.1436	1.19938	1.05595	0.779809	1.13467	1.08301	1.04771	1.4114	1.53804	0.917663	4655	521.616	5.08447
P98160	Basement membrane-specific heparan sulfate proteoglycan core protein OS=Homo sapiens GN=HSPG2 PE=1 SV=4 - [PGBM_HUMAN]	HSPG2	338.268	4.42	15	105	1.01461	0.87825	0.87202	0.856499	1.03799	1.3401	0.977475	0.840108	1.16351	0.655362	0.639132	1.02539	4391	468.532	6.50732
C9JQS6	Fibulin-2 (Fragment) OS=Homo sapiens GN=FBLN2 PE=1 SV=5 - [C9JQS6_HUMAN]	FBLN2	9.75258	24.53	2	4	1.17782	0.69071	0.882129	0.767644	0.97767	1.35461	1.20472	0.902276	1.3352	0.509895	0.56669	0.899779	159	16.4535	4.79248
K7EMV3	Histone H3 OS=Homo sapiens GN=H3F3B PE=1 SV=1 - [K7EMV3_HUMAN]	H3F3B	12.2308	9.78	1	6	3.78644	1.0498	3.59116	1.79826	2.03024	0.321904	1.86502	1.76884	1.05438	3.26123	5.58631	0.583789	92	10.3278	11.8247
P80748	Ig lambda chain V-III region LOI OS=Homo sapiens PE=1 SV=1 - [LV302_HUMAN]	IGLV3-21	10.3536	21.62	2	3	1.27048	1.64936	2.49162	1.45505	0.393211	0.544233	3.23104	6.3366	0.5099	3.03061	2.67358	1.13354	111	11.9278	5.08447
P80370	Protein delta homolog 1 OS=Homo sapiens GN=DLK1 PE=1 SV=3 - [DLK1_HUMAN]	DLK1	8.7522	2.09	1	3	0.160269	0.166614	0.155828	0.177771	1.48112	2.02347	0.108208	0.105209	1.0285	0.0823409	0.0878549	0.937237	383	41.2724	5.66846
P78324	Tyrosine-protein phosphatase non-receptor type substrate 1 OS=Homo sapiens GN=SIRPA PE=1 SV=2 - [SHPS1_HUMAN]	SIRPA	19.5371	10.32	3	6	0.731117	0.933494	0.810482	0.611329	1.26348	1.40969	0.578654	0.641469	0.902076	0.662197	0.433661	1.52699	504	54.9328	6.97607
P69905	Hemoglobin subunit alpha OS=Homo sapiens GN=HBA1 PE=1 SV=2 - [HBA_HUMAN]	HBA1	55.9021	21.83	2	18	1.23502	1.17405	1.09843	1.13116	1.01942	0.368991	1.21149	1.0775	1.12435	3.18177	3.06554	1.03792	142	15.2479	8.67529
P68871	Hemoglobin subunit beta OS=Homo sapiens GN=HBB PE=1 SV=2 - [HBB_HUMAN]	HBB	154.82	46.26	4	48	1.01359	0.919867	1.36885	1.04843	0.345619	0.135365	2.93268	3.96056	0.740471	6.79546	7.74519	0.877378	147	15.9883	7.28369
F8WBR5	Calmodulin OS=Homo sapiens GN=CALM2 PE=1 SV=1 - [F8WBR5_HUMAN]	CALM2	7.05323	26.15	1	2	0.422134	0.356967	0.345699	0.394791	1.31838	1.71426	0.320193	0.262216	1.2211	0.208234	0.230299	0.904192	65	7.36744	4.00537
G3V2V8	Epididymal secretory protein E1 (Fragment) OS=Homo sapiens GN=NPC2 PE=1 SV=1 - [G3V2V8_HUMAN]	NPC2	18.6768	28.69	3	6	0.68343	0.916425	0.838356	0.671769	0.71934	1.54651	0.950079	1.16545	0.815202	0.592578	0.434378	1.3642	122	13.0697	8.33838
H0YLF3	Beta-2-microglobulin (Fragment) OS=Homo sapiens GN=B2M PE=1 SV=1 - [H0YLF3_HUMAN]	B2M	26.7777	32.39	3	8	0.805963	0.554394	1.92058	0.451781	1.32184	1.37453	0.609727	1.45296	0.419645	0.403334	0.328681	1.22713	71	8.49315	5.14795
F8VV32	Lysozyme OS=Homo sapiens GN=LYZ PE=1 SV=1 - [F8VV32_HUMAN]	LYZ	3.27677	11.54	1	1	1.47883	1.34404	1.5552	1.40676	1.03539	0.657686	1.42829	1.50204	0.950898	2.04359	2.13896	0.955414	104	11.4807	9.0708
P60709	Actin, cytoplasmic 1 OS=Homo sapiens GN=ACTB PE=1 SV=1 - [ACTB_HUMAN]	ACTB	17.4922	14.67	4	6	1.1114	1.46084	1.06592	2.26565	1.14574	0.684829	0.970025	0.930325	1.04267	2.13314	3.30835	0.644774	375	41.7097	5.47803
P59665	Neutrophil defensin 1 OS=Homo sapiens GN=DEFA1 PE=1 SV=1 - [DEF1_HUMAN]	DEFA1	2.96699	9.57	1	1	1.05254	1.1778	1.80716	1.15763	0.582082	0.557021	1.80823	3.10464	0.582426	2.11446	2.07825	1.01742	94	10.1942	6.99072
H0Y568	Neurexin-1-beta OS=Homo sapiens GN=NRXN1 PE=1 SV=2 - [H0Y568_HUMAN]	NRXN1	6.84202	10.79	1	2	0.89182	0.942864	0.978588	1.27679	1.44476	0.921408	0.617279	0.677335	0.911334	1.02329	1.3857	0.738462	139	15.2933	5.17334
A0A0A0MTR1	Cadherin-13 OS=Homo sapiens GN=CDH13 PE=1 SV=2 - [A0A0A0MTR1_HUMAN]	CDH13	140.333	12.84	7	40	0.874452	0.798955	0.692024	0.735319	0.755995	1.56243	1.15669	0.915382	1.26361	0.511354	0.470625	1.08654	701	76.9212	4.95752
P55287	Cadherin-11 OS=Homo sapiens GN=CDH11 PE=2 SV=2 - [CAD11_HUMAN]	CDH11	6.16256	3.27	2	3	1.93469	1.229	1.18894	1.17705	1.18183	0.716163	1.63703	1.00602	1.62723	1.71609	1.64356	1.04413	796	87.9108	4.90674
D6RF86	Cadherin-6 OS=Homo sapiens GN=CDH6 PE=1 SV=1 - [D6RF86_HUMAN]	CDH6	5.96055	4.44	2	2	3.56079	0.850535	0.555321	1.33285	1.79311	1.05898	1.98582	0.309698	6.41212	0.803163	1.25862	0.638132	608	67.3607	4.88135
P55000	Secreted Ly-6/uPAR-related protein 1 OS=Homo sapiens GN=SLURP1 PE=1 SV=2 - [SLUR1_HUMAN]	SLURP1	27.9406	24.27	1	6	0.477022	0.808517	1.14039	3.3375	0.549476	1.74392	0.868139	2.07541	0.418298	0.463621	1.91379	0.242253	103	11.1781	5.32568
P54802	Alpha-N-acetylglucosaminidase OS=Homo sapiens GN=NAGLU PE=1 SV=2 - [ANAG_HUMAN]	NAGLU	6.91387	2.56	1	2	1.44798	0.978271	1.05142	1.38916	1.68488	0.766315	0.859396	0.624033	1.37716	1.27659	1.81278	0.704218	743	82.2136	6.65381
Q96L35	Receptor protein-tyrosine kinase OS=Homo sapiens GN=EPHB4 PE=1 SV=1 - [Q96L35_HUMAN]	EPHB4	3.79803	1.18	1	1	0.993228	1.36322	1.46581	1.29312	1.27208	0.72868	0.780792	1.1523	0.677595	1.87081	1.77461	1.05421	935	102.493	7.03467
P53634	Dipeptidyl peptidase 1 OS=Homo sapiens GN=CTSC PE=1 SV=2 - [CATC_HUMAN]	CTSC	12.2438	8.64	4	4	1.14735	1.20015	0.730083	1.01587	1.04805	1.18322	1.09475	0.696611	1.57153	1.01432	0.858566	1.18141	463	51.8203	6.99072
P52758	Ribonuclease UK114 OS=Homo sapiens GN=HRSP12 PE=1 SV=1 - [UK114_HUMAN]	HRSP12	5.62298	18.98	2	2	1.2429	1.44914	1.43566	1.27566	0.877297	0.825815	1.41674	1.63646	0.865732	1.7548	1.54473	1.13599	137	14.4846	8.67529
P51884	Lumican OS=Homo sapiens GN=LUM PE=1 SV=2 - [LUM_HUMAN]	LUM	3.72926	3.25	1	1	1.24936	1.40201	1.95207	1.11212	1.13182	0.722049	1.10386	1.72472	0.640021	1.94171	1.54023	1.26066	338	38.4048	6.60986
G3XAP6	Cartilage oligomeric matrix protein OS=Homo sapiens GN=COMP PE=1 SV=1 - [G3XAP6_HUMAN]	COMP	13.3406	1.8	1	3	1.01308	0.897467	0.84591	0.995791	1.70584	1.04009	0.593889	0.49589	1.19762	0.862871	0.957404	0.901261	724	79.646	4.61475
P48745	Protein NOV homolog OS=Homo sapiens GN=NOV PE=1 SV=1 - [NOV_HUMAN]	NOV	22.7141	8.4	2	6	1.24092	1.16293	1.83065	1.05982	0.967152	0.701339	1.28306	1.89282	0.677857	1.65816	1.51114	1.09729	357	39.1355	7.72314
F8WDE1	Interferon alpha/beta receptor 2 OS=Homo sapiens GN=IFNAR2 PE=1 SV=1 - [F8WDE1_HUMAN]	IFNAR2	3.11637	4.06	1	1	0.761698	0.814129	0.812314	0.9877	0.935284	1.36556	0.814403	0.868521	0.93769	0.596185	0.72329	0.824267	197	22.7333	4.93213
P43652	Afamin OS=Homo sapiens GN=AFM PE=1 SV=1 - [AFAM_HUMAN]	AFM	156.452	24.71	15	46	1.93707	2.58229	1.85804	1.98317	0.638406	0.331777	3.03423	2.91044	1.04254	7.7832	5.97741	1.3021	599	69.024	5.89697
P43251	Biotinidase OS=Homo sapiens GN=BTD PE=1 SV=2 - [BTD_HUMAN]	BTD	12.3673	6.45	3	4	1.44411	1.51654	1.0157	1.58512	0.688214	0.877251	2.09834	1.47585	1.42178	1.72874	1.80692	0.956737	543	61.0933	6.25244
P43121	Cell surface glycoprotein MUC18 OS=Homo sapiens GN=MCAM PE=1 SV=2 - [MUC18_HUMAN]	MCAM	7.62296	2.32	1	2	2.19177	1.58629	1.63819	1.3449	0.806679	0.555868	2.71703	2.03078	1.33792	2.85371	2.41945	1.17948	646	71.5626	5.75732
E9PL49	Lysosomal Pro-X carboxypeptidase (Fragment) OS=Homo sapiens GN=PRCP PE=1 SV=1 - [E9PL49_HUMAN]	PRCP	3.72268	32.56	1	2	0.532218	0.68141	1.0233	0.525755	1.92127	1.25834	0.277013	0.532617	0.520098	0.541514	0.417816	1.29606	43	5.0784	4.88135
P41222	Prostaglandin-H2 D-isomerase OS=Homo sapiens GN=PTGDS PE=1 SV=1 - [PTGDS_HUMAN]	PTGDS	389.82	23.68	4	118	0.558975	0.591295	0.500795	0.570911	0.591304	1.81123	0.945326	0.846933	1.11618	0.326461	0.315207	1.0357	190	21.0153	7.79639
D6RH03	Interleukin-6 receptor subunit beta OS=Homo sapiens GN=IL6ST PE=1 SV=1 - [D6RH03_HUMAN]	IL6ST	2.97374	2.4	1	1	0.558631	0.747268	0.627956	0.680625	1.56611	1.38727	0.356699	0.400964	0.889603	0.538661	0.490622	1.09792	333	37.8109	5.68115
A0A087X0K0	Collagen alpha-1(XV) chain OS=Homo sapiens GN=COL15A1 PE=1 SV=1 - [A0A087X0K0_HUMAN]	COL15A1	9.03974	1.09	1	3	0.72176	0.912235	0.955461	0.743355	1.12396	1.26951	0.642159	0.850086	0.755404	0.718575	0.585546	1.22719	1374	139.972	4.98291
Q86SW4	Dihydrolipoyllysine-residue succinyltransferase component of 2-oxoglutarate dehydrogenase complex, mitochondrial (Fragment) OS=Homo sapiens GN=DLST PE=1 SV=1 - [Q86SW4_HUMAN]	DLST	23.8632	8.96	2	7	1.27321	1.13184	1.12399	1.02257	1.68654	0.870235	0.754922	0.666446	1.13276	1.30061	1.17505	1.10686	279	29.6064	8.32373
F5H5Q2	Activin receptor type-1B (Fragment) OS=Homo sapiens GN=ACVR1B PE=1 SV=1 - [F5H5Q2_HUMAN]	ACVR1B	17.053	43.66	2	8	0.782434	0.648923	0.786863	0.604386	0.748503	1.53096	1.04533	1.05125	0.994371	0.423866	0.394775	1.07369	71	8.16986	6.65381
B5MCK8	Inactive gamma-glutamyltranspeptidase 2 OS=Homo sapiens GN=GGT2 PE=4 SV=2 - [B5MCK8_HUMAN]	GGT2	11.159	5.55	2	3	1.37472	1.39744	1.24114	1.51556	1.71409	0.555183	0.802013	0.724077	1.10763	2.51708	2.72983	0.922063	559	60.8136	7.59131
I3L192	Basigin (Fragment) OS=Homo sapiens GN=BSG PE=1 SV=5 - [I3L192_HUMAN]	BSG	3.57172	8.7	1	1	0.515247	0.64865	0.577207	0.618347	2.50784	1.25671	0.205455	0.230161	0.892657	0.516151	0.492038	1.04901	161	17.3496	5.04639
P35555	Fibrillin-1 OS=Homo sapiens GN=FBN1 PE=1 SV=3 - [FBN1_HUMAN]	FBN1	47.7803	2.26	5	13	1.04107	1.15343	1.15429	1.22769	1.03352	1.0228	1.0073	1.11685	0.901915	1.12772	1.20033	0.939505	2871	312.022	4.93213
P32119	Peroxiredoxin-2 OS=Homo sapiens GN=PRDX2 PE=1 SV=5 - [PRDX2_HUMAN]	PRDX2	6.95717	10.61	2	2	0.987376	1.3776	1.03648	1.48436	0.844516	0.505725	1.16916	1.22731	0.952622	2.72401	2.93512	0.928073	198	21.8782	5.97314
P31431	Syndecan-4 OS=Homo sapiens GN=SDC4 PE=1 SV=2 - [SDC4_HUMAN]	SDC4	3.35243	6.06	1	1	0.651222	0.761877	0.590615	0.60022	1.55303	1.35678	0.419323	0.380298	1.10262	0.561532	0.442385	1.26933	198	21.628	4.50049
P30939	5-hydroxytryptamine receptor 1F OS=Homo sapiens GN=HTR1F PE=2 SV=1 - [5HT1F_HUMAN]	HTR1F	2.95746	3.55	1	1	2.05061	2.5165	1.7443	2.53484	0.585676	0.202513	3.50126	2.97827	1.1756	12.4264	12.5169	0.992763	366	41.682	8.86572
P30530	Tyrosine-protein kinase receptor UFO OS=Homo sapiens GN=AXL PE=1 SV=3 - [UFO_HUMAN]	AXL	55.5119	4.47	3	14	0.943502	0.95788	0.934907	0.941516	1.20434	1.0871	0.783421	0.776284	1.00919	0.881132	0.866079	1.01738	894	98.273	5.42725
P30086	Phosphatidylethanolamine-binding protein 1 OS=Homo sapiens GN=PEBP1 PE=1 SV=3 - [PEBP1_HUMAN]	PEBP1	14.4024	26.2	3	6	1.19039	1.30589	1.04722	1.29843	0.705497	0.919993	1.6873	1.48437	1.13671	1.41946	1.41135	1.00575	187	21.0437	7.53271
P29279	Connective tissue growth factor OS=Homo sapiens GN=CTGF PE=1 SV=2 - [CTGF_HUMAN]	CTGF	3.16173	4.58	1	1	1.38045	0.966723	0.912335	1.82529	1.15248	0.774446	1.19781	0.791626	1.5131	1.24828	2.3569	0.529626	349	38.0649	8.00146
P28799	Granulins OS=Homo sapiens GN=GRN PE=1 SV=2 - [GRN_HUMAN]	GRN	187.362	7.59	3	41	0.659281	0.823238	0.905241	0.771724	0.652246	1.51253	1.01079	1.38788	0.728293	0.544278	0.51022	1.06675	593	63.4998	6.82959
P27487	Dipeptidyl peptidase 4 OS=Homo sapiens GN=DPP4 PE=1 SV=2 - [DPP4_HUMAN]	DPP4	5.96309	1.57	1	2	1.40469	1.57019	1.50373	1.52796	1.42893	0.563979	0.983035	1.05235	0.934136	2.78412	2.70925	1.02764	766	88.2225	6.03662
Q5T8H6	Ciliary neurotrophic factor receptor subunit alpha (Fragment) OS=Homo sapiens GN=CNTFR PE=1 SV=1 - [Q5T8H6_HUMAN]	CNTFR	2.91853	4.3	1	1	0.351224	0.463157	0.420537	0.703413	0.596434	1.77884	0.588873	0.705086	0.835179	0.26037	0.395434	0.658442	256	28.8136	8.14795
P26842	CD27 antigen OS=Homo sapiens GN=CD27 PE=1 SV=2 - [CD27_HUMAN]	CD27	31.918	8.85	2	10	0.439603	0.493466	0.401807	0.490181	0.668718	1.75341	0.657382	0.600862	1.09406	0.281432	0.279559	1.0067	260	29.1179	7.63525
P25940	Collagen alpha-3(V) chain OS=Homo sapiens GN=COL5A3 PE=1 SV=3 - [CO5A3_HUMAN]	COL5A3	15.2799	1.2	1	4	1.62086	1.27475	1.04646	1.08557	1.04909	0.83403	1.54501	0.997493	1.54889	1.52843	1.30159	1.17427	1745	172.016	6.87354
P25311	Zinc-alpha-2-glycoprotein OS=Homo sapiens GN=AZGP1 PE=1 SV=2 - [ZA2G_HUMAN]	AZGP1	527.25	48.32	19	160	1.65758	2.23856	1.79435	2.43407	0.837058	0.30966	1.98024	2.14364	0.923773	7.22908	7.86046	0.919676	298	34.2371	6.04932
I3L0Z9	Deoxyribonuclease-1 OS=Homo sapiens GN=DNASE1 PE=1 SV=1 - [I3L0Z9_HUMAN]	DNASE1	39.7196	37.21	3	19	0.64704	0.465483	0.40851	0.315928	0.457194	2.05526	1.41524	0.893514	1.58391	0.226484	0.153717	1.47338	86	9.24004	9.31982
F5H7V9	Tenascin OS=Homo sapiens GN=TNC PE=1 SV=1 - [F5H7V9_HUMAN]	TNC	5.82202	0.98	2	2	1.11553	1.37654	1.16921	1.27709	1.16521	1.0128	0.957365	1.00343	0.954092	1.35914	1.26095	1.07787	1838	201.014	5.03369
B1AHM7	Fibulin-1 (Fragment) OS=Homo sapiens GN=FBLN1 PE=1 SV=1 - [B1AHM7_HUMAN]	FBLN1	6.10002	14.39	2	2	4.13193	1.39451	1.47959	1.52146	0.840516	1.2394	4.91595	1.76034	2.79261	1.12515	1.22758	0.916561	139	15.4218	4.75439
P23083	Ig heavy chain V-I region V35 OS=Homo sapiens PE=1 SV=1 - [HV103_HUMAN]	IGHV1-2	6.56544	10.26	1	2	0.968973	1.20438	1.50303	0.881349	0.964917	0.82577	1.0042	1.55768	0.64468	1.4585	1.06731	1.36652	117	13.0004	9.5542
P22891	Vitamin K-dependent protein Z OS=Homo sapiens GN=PROZ PE=1 SV=2 - [PROZ_HUMAN]	PROZ	2.92327	3.25	1	1	1.21403	1.76596	1.42143	1.68132	1.0777	0.660551	1.1265	1.31894	0.854093	2.67347	2.54533	1.05034	400	44.7147	5.97314
P22792	Carboxypeptidase N subunit 2 OS=Homo sapiens GN=CPN2 PE=1 SV=3 - [CPN2_HUMAN]	CPN2	3.1161	1.83	1	1	1.05083	1.26029	1.10801	1.08965	2.36094	0.547225	0.445089	0.469307	0.948395	2.30306	1.99123	1.15661	545	60.5181	5.98584
P22528	Cornifin-B OS=Homo sapiens GN=SPRR1B PE=1 SV=2 - [SPR1B_HUMAN]	SPRR1B	3.67867	19.1	1	1	6.43719	5.84991	0.869383	0.854063			#DIV/0!	#DIV/0!	7.40432	#DIV/0!	#DIV/0!	6.84951	89	9.88093	8.48486
A0A087X1J7	Glutathione peroxidase OS=Homo sapiens GN=GPX3 PE=1 SV=1 - [A0A087X1J7_HUMAN]	GPX3	23.4325	18.22	3	7	0.841395	0.883678	0.831483	0.751573	1.49688	1.24561	0.5621	0.555478	1.01192	0.709436	0.60338	1.17577	225	25.386	8.1333
P22105	Tenascin-X OS=Homo sapiens GN=TNXB PE=1 SV=4 - [TENX_HUMAN]	TNXB	56.583	5.33	11	17	0.88616	0.8759	0.754095	1.11629	1.50548	1.12766	0.588623	0.5009	1.17513	0.776738	0.989914	0.784652	4242	457.932	5.17334
F5GXT1	CD9 antigen (Fragment) OS=Homo sapiens GN=CD9 PE=1 SV=5 - [F5GXT1_HUMAN]	CD9	2.91654	4.93	1	1	0.704424	0.808696	0.709704	0.835922	1.75729	1.19495	0.400858	0.403862	0.99256	0.676762	0.699547	0.967429	142	15.9851	6.04932
A0A087WY21	Fibroblast growth factor receptor 2 (Fragment) OS=Homo sapiens GN=FGFR2 PE=1 SV=1 - [A0A087WY21_HUMAN]	FGFR2	2.89206	6.62	1	1	1.00433	1.00813	1.00661	1.12493	0.945656	1.06042	1.06205	1.06446	0.997737	0.950688	1.06084	0.896168	136	14.8361	4.41162
Q5HY54	Filamin-A OS=Homo sapiens GN=FLNA PE=1 SV=1 - [Q5HY54_HUMAN]	FLNA	31.7589	3.3	5	11	1.02899	0.849215	0.835142	0.991819	1.10288	1.0583	0.933005	0.757237	1.23212	0.802432	0.93718	0.856219	2607	276.378	6.04932
P19835	Bile salt-activated lipase OS=Homo sapiens GN=CEL PE=1 SV=3 - [CEL_HUMAN]	CEL	3.19888	1.2	1	1	0.620348	0.573908	0.406595	0.699815	0.710638	1.74559	0.872946	0.572154	1.52572	0.328775	0.400904	0.820084	753	79.2717	5.33838
Q5T985	Inter-alpha-trypsin inhibitor heavy chain H2 OS=Homo sapiens GN=ITIH2 PE=1 SV=1 - [Q5T985_HUMAN]	ITIH2	10.8495	1.6	1	3	1.61938	1.81343	1.53965	1.17547	1.88812	0.419651	0.857667	0.815441	1.05178	4.32128	2.80108	1.54272	935	105.15	7.03467
P19652	Alpha-1-acid glycoprotein 2 OS=Homo sapiens GN=ORM2 PE=1 SV=2 - [A1AG2_HUMAN]	ORM2	336.994	35.32	5	97	1.71354	2.0576	1.97862	2.15326	0.570271	0.502869	3.00478	3.46962	0.866028	4.09172	4.28194	0.955575	201	23.5876	5.10986
E9PDD2	Vascular cell adhesion protein 1 OS=Homo sapiens GN=VCAM1 PE=1 SV=1 - [E9PDD2_HUMAN]	VCAM1	3.37102	2.41	1	1	1.04122	0.973625	0.973658	0.921345	1.13043	1.46896	0.921082	0.861319	1.06939	0.662798	0.627208	1.05674	540	59.1844	5.63037
P19022	Cadherin-2 OS=Homo sapiens GN=CDH2 PE=1 SV=4 - [CADH2_HUMAN]	CDH2	38.027	6.62	4	11	0.811958	0.900497	0.865708	0.805897	1.38749	0.982398	0.585197	0.623936	0.937912	0.916631	0.820336	1.11738	906	99.7473	4.80518
P18827	Syndecan-1 OS=Homo sapiens GN=SDC1 PE=1 SV=3 - [SDC1_HUMAN]	SDC1	25.86	11.61	2	7	1.10096	0.781209	0.849822	0.902579	1.53018	1.19416	0.719493	0.555373	1.29551	0.654188	0.755825	0.865529	310	32.4419	4.62744
P18510	Interleukin-1 receptor antagonist protein OS=Homo sapiens GN=IL1RN PE=1 SV=1 - [IL1RA_HUMAN]	IL1RN	3.51985	9.04	1	1	1.5166	0.842708	0.688766	0.856632	1.55256	1.10223	0.976832	0.443631	2.2019	0.764551	0.777184	0.983745	177	20.042	6.18896
P18065	Insulin-like growth factor-binding protein 2 OS=Homo sapiens GN=IGFBP2 PE=1 SV=2 - [IBP2_HUMAN]	IGFBP2	3.44471	3.69	1	1	1.30891	1.79937	1.58589	1.31865	1.25977	0.550153	1.03901	1.25887	0.82535	3.27067	2.39687	1.36456	325	34.7912	7.50342
A6XND1	Insulin-like growth factor binding protein 3 isoform b OS=Homo sapiens GN=IGFBP3 PE=1 SV=1 - [A6XND1_HUMAN]	IGFBP3	28.5798	13.31	2	7	0.933584	0.915178	0.832617	1.37804	0.975853	1.12827	0.956685	0.85322	1.12126	0.811135	1.22138	0.664116	263	28.9611	8.45557
P17900	Ganglioside GM2 activator OS=Homo sapiens GN=GM2A PE=1 SV=4 - [SAP3_HUMAN]	GM2A	34.0486	19.17	4	12	0.649115	0.861887	0.760497	1.068	0.314256	1.75486	2.06556	2.41999	0.853541	0.491142	0.608594	0.807012	193	20.8247	5.31299
P17813	Endoglin OS=Homo sapiens GN=ENG PE=1 SV=2 - [EGLN_HUMAN]	ENG	6.42964	2.74	1	2	1.03051	0.398399	0.874312	0.901973	1.73012	1.07926	0.595628	0.505348	1.17865	0.369142	0.835735	0.441697	658	70.5331	6.60986
P16444	Dipeptidase 1 OS=Homo sapiens GN=DPEP1 PE=1 SV=3 - [DPEP1_HUMAN]	DPEP1	3.45856	3.16	1	1	1.63624	1.56998	1.33936	1.667	0.915317	0.557739	1.78762	1.46327	1.22166	2.8149	2.98885	0.941799	411	45.645	6.15088
A0A075B737	Platelet endothelial cell adhesion molecule (Fragment) OS=Homo sapiens GN=PECAM1 PE=1 SV=4 - [A0A075B737_HUMAN]	PECAM1	16.4326	20	1	5	1.71776	1.03398	1.1234	1.47172	1.57544	0.542992	1.09034	0.713067	1.52908	1.90423	2.71039	0.702568	135	15.3136	5.89697
P16284	Platelet endothelial cell adhesion molecule OS=Homo sapiens GN=PECAM1 PE=1 SV=1 - [PECA1_HUMAN]	PECAM1	16.1913	3.66	1	5	1.11468	0.838521	0.719877	1.26341	1.38218	0.979575	0.80647	0.520828	1.54844	0.856005	1.28976	0.663695	738	82.4838	6.99072
E7EQ29	Beta-galactosidase OS=Homo sapiens GN=GLB1 PE=1 SV=1 - [E7EQ29_HUMAN]	GLB1	38.2287	12.82	5	14	0.73683	0.729263	0.652036	0.85378	1.45066	1.47298	0.507928	0.449476	1.13005	0.495094	0.579628	0.854158	546	60.4445	6.84424
Q6PID9	Aggrecan OS=Homo sapiens GN=ACAN PE=1 SV=1 - [Q6PID9_HUMAN]	ACAN	6.3475	3.19	2	3	1.62076	1.21667	1.2671	1.08984	0.808694	0.869651	2.00417	1.56685	1.27911	1.39904	1.2532	1.11637	721	79.565	5.05908
H0YD13	CD44 antigen OS=Homo sapiens GN=CD44 PE=1 SV=2 - [H0YD13_HUMAN]	CD44	118.579	15.05	3	53	1.06248	1.0493	0.884864	1.01186	0.775389	1.51118	1.37025	1.14119	1.20073	0.69436	0.669584	1.037	206	22.6686	8.19189
A0A087WVJ0	Mucin-1 (Fragment) OS=Homo sapiens GN=MUC1 PE=1 SV=1 - [A0A087WVJ0_HUMAN]	MUC1	28.9625	21.93	4	14	0.553369	0.701523	0.664338	0.804159	0.819459	1.32489	0.675286	0.810704	0.832963	0.529494	0.606962	0.872368	228	25.5498	6.7124
H7C3P4	Glucosamine (N-acetyl)-6-sulfatase (Sanfilippo disease IIID), isoform CRA_b OS=Homo sapiens GN=GNS PE=1 SV=1 - [H7C3P4_HUMAN]	GNS	16.7046	5.85	3	6	0.705024	0.773414	0.526543	0.905726	2.31625	0.973965	0.304382	0.227326	1.33897	0.794088	0.929938	0.853916	496	56.3378	7.91357
E7EQR4	Ezrin OS=Homo sapiens GN=EZR PE=1 SV=3 - [E7EQR4_HUMAN]	EZR	3.76315	2.56	1	2	0.859768	1.01677	0.598111	0.905823	0.919007	1.31527	0.93554	0.650823	1.43747	0.773049	0.688698	1.12248	586	69.3287	6.16357
P15289	Arylsulfatase A OS=Homo sapiens GN=ARSA PE=1 SV=3 - [ARSA_HUMAN]	ARSA	16.5166	6.11	2	5	0.472567	0.378181	0.399672	0.684908	1.16898	1.69574	0.404256	0.341898	1.18239	0.223018	0.403899	0.552163	507	53.5537	6.07471
A0A0A0MSA9	Poliovirus receptor OS=Homo sapiens GN=PVR PE=1 SV=1 - [A0A0A0MSA9_HUMAN]	PVR	29.2683	8.42	3	9	0.949545	1.18005	1.01108	1.1033	0.936125	1.16451	1.01434	1.08007	0.939142	1.01334	0.947437	1.06956	392	42.8547	6.82959
P15144	Aminopeptidase N OS=Homo sapiens GN=ANPEP PE=1 SV=4 - [AMPN_HUMAN]	ANPEP	6.70314	2.69	2	2	3.47527	1.27005	0.698631	1.65178	0.982334	0.981585	3.53777	0.711195	4.9744	1.29388	1.68277	0.768899	967	109.471	5.47803
P14543	Nidogen-1 OS=Homo sapiens GN=NID1 PE=1 SV=3 - [NID1_HUMAN]	NID1	15.1765	1.12	2	5	1.08423	0.877482	0.787713	0.648649	0.840289	1.38845	1.29031	0.937431	1.37643	0.631989	0.467177	1.35278	1247	136.291	5.2876
F8W111	Carboxypeptidase M (Fragment) OS=Homo sapiens GN=CPM PE=1 SV=1 - [F8W111_HUMAN]	CPM	2.89174	3.61	1	1	0.747378	0.688049	0.729568	0.705696	2.0668	1.16104	0.361612	0.352995	1.02441	0.592614	0.607814	0.974993	249	28.2961	6.80029
P14151	L-selectin OS=Homo sapiens GN=SELL PE=1 SV=2 - [LYAM1_HUMAN]	SELL	3.66416	4.84	1	1	1.04877	1.58495	1.15083	1.17012	0.830501	0.935297	1.26282	1.38571	0.911314	1.6946	1.25107	1.35452	372	42.1589	6.59521
E9PNW4	CD59 glycoprotein OS=Homo sapiens GN=CD59 PE=1 SV=1 - [E9PNW4_HUMAN]	CD59	539.876	44.44	5	182	0.666914	0.742474	0.633205	0.75784	0.523224	1.76951	1.27463	1.2102	1.05324	0.419592	0.428275	0.979725	108	11.9765	5.74463
P13645	Keratin, type I cytoskeletal 10 OS=Homo sapiens GN=KRT10 PE=1 SV=6 - [K1C10_HUMAN]	KRT10	3.04159	1.54	1	1	1.28961	1.24585	1.13485	1.06746	1.95523	0.431633	0.65957	0.580419	1.13637	2.88637	2.47308	1.16712	584	58.7917	5.21143
H7BYX6	Neural cell adhesion molecule 1 OS=Homo sapiens GN=NCAM1 PE=1 SV=2 - [H7BYX6_HUMAN]	NCAM1	9.28117	1.52	1	3	0.744619	0.938894	0.783841	0.785664	0.317803	1.71075	2.34302	2.46644	0.949962	0.54882	0.459252	1.19503	725	80.2331	4.88135
P13473	Lysosome-associated membrane glycoprotein 2 OS=Homo sapiens GN=LAMP2 PE=1 SV=2 - [LAMP2_HUMAN]	LAMP2	13.359	2.2	1	4	0.390188	0.407373	0.373397	0.573409	0.472122	1.9564	0.826455	0.790891	1.04497	0.208226	0.293093	0.710441	410	44.9323	5.63037
P12830	Cadherin-1 OS=Homo sapiens GN=CDH1 PE=1 SV=3 - [CADH1_HUMAN]	CDH1	139.723	8.05	5	37	0.695871	0.656917	0.543008	0.684604	0.996451	1.62718	0.698349	0.544942	1.28151	0.403716	0.420732	0.959557	882	97.3959	4.729
P12273	Prolactin-inducible protein OS=Homo sapiens GN=PIP PE=1 SV=1 - [PIP_HUMAN]	PIP	12.7705	10.27	1	4	0.274025	0.285079	0.296033	0.726468	0.85942	1.88842	0.318848	0.344456	0.925656	0.150961	0.384696	0.392417	146	16.5618	8.04541
P12259	Coagulation factor V OS=Homo sapiens GN=F5 PE=1 SV=4 - [FA5_HUMAN]	F5	6.82504	1.17	2	2	0.87043	0.944239	0.928138	0.869794	1.71458	0.945602	0.507662	0.54132	0.937824	0.998559	0.91983	1.08559	2224	251.546	6.04932
E7ENL6	Collagen alpha-3(VI) chain OS=Homo sapiens GN=COL6A3 PE=1 SV=2 - [E7ENL6_HUMAN]	COL6A3	9.88012	0.51	1	3	0.272175	0.330021	0.346455	0.477936	1.16497	1.66055	0.233633	0.297395	0.7856	0.198742	0.287818	0.690512	2569	277.946	8.17725
A0A087X0S5	Collagen alpha-1(VI) chain OS=Homo sapiens GN=COL6A1 PE=1 SV=1 - [A0A087X0S5_HUMAN]	COL6A1	31.8066	6.04	4	9	0.849002	0.645292	0.675743	0.728353	1.27405	1.38016	0.666383	0.530392	1.2564	0.467548	0.52773	0.885961	1026	108.272	5.42725
E9PN95	Uteroglobin OS=Homo sapiens GN=SCGB1A1 PE=1 SV=1 - [E9PN95_HUMAN]	SCGB1A1	21.5119	17.86	1	6	0.997777	1.48245	1.29285	1.09021	0.638996	1.05966	1.56148	2.02325	0.771768	1.39899	1.02883	1.35978	56	6.28112	4.95752
C1KBH7	Fibroblast growth factor receptor 1 OS=Homo sapiens GN=FGFR1 PE=1 SV=1 - [C1KBH7_HUMAN]	FGFR1	2.90695	3.54	1	1	0.601858	0.185227	0.341123	0.501366	0.427361	1.91156	1.40831	0.798208	1.76434	0.0968983	0.262281	0.369445	367	40.7031	5.2876
P10909	Clusterin OS=Homo sapiens GN=CLU PE=1 SV=1 - [CLUS_HUMAN]	CLU	17.27	7.8	3	6	1.01344	1.32684	1.38932	1.31598	1.0911	0.706532	0.928826	1.27333	0.729446	1.87796	1.86259	1.00825	449	52.461	6.26514
P10643	Complement component C7 OS=Homo sapiens GN=C7 PE=1 SV=2 - [CO7_HUMAN]	C7	23.5986	7.47	5	8	0.904716	0.831706	1.03716	0.777706	0.978435	1.33625	0.924656	1.06002	0.872302	0.622417	0.582006	1.06943	843	93.4573	6.48096
P10619	Lysosomal protective protein OS=Homo sapiens GN=CTSA PE=1 SV=2 - [PPGB_HUMAN]	CTSA	20.5796	6.88	3	10	0.721417	0.691724	0.622106	0.801399	1.6269	1.23666	0.443432	0.382389	1.15964	0.559349	0.648035	0.863146	480	54.4311	6.60986
P10599	Thioredoxin OS=Homo sapiens GN=TXN PE=1 SV=3 - [THIO_HUMAN]	TXN	24.2847	20.95	2	7	0.898905	0.860006	0.865077	0.922333	1.45197	1.08759	0.619094	0.595795	1.0391	0.790745	0.848052	0.932424	105	11.7297	4.91943
P10451	Osteopontin OS=Homo sapiens GN=SPP1 PE=1 SV=1 - [OSTP_HUMAN]	SPP1	145.344	23.25	6	63	0.47782	0.484133	0.438969	0.443406	0.336655	2.22194	1.41932	1.30391	1.08851	0.217888	0.199558	1.09185	314	35.4012	4.57666
P10253	Lysosomal alpha-glucosidase OS=Homo sapiens GN=GAA PE=1 SV=4 - [LYAG_HUMAN]	GAA	151.981	11.87	10	51	0.953017	0.868978	0.78326	0.802158	1.2823	1.1529	0.743209	0.610824	1.21673	0.753733	0.695774	1.0833	952	105.257	5.99854
P10153	Non-secretory ribonuclease OS=Homo sapiens GN=RNASE2 PE=1 SV=2 - [RNAS2_HUMAN]	RNASE2	305.93	19.88	3	110	1.20429	1.06654	1.16115	1.15492	1.16691	1.02109	1.03203	0.995065	1.03715	1.04451	1.13106	0.923477	161	18.3421	8.73389
F5GWT0	Pepsin A-5 OS=Homo sapiens GN=PGA5 PE=3 SV=1 - [F5GWT0_HUMAN]	PGA5	17.0024	14.84	2	6	0.773722	0.891228	0.773985	0.726823	1.07311	1.50604	0.721009	0.721254	0.99966	0.591768	0.482605	1.2262	128	13.3134	3.76416
F5H265	Polyubiquitin-C (Fragment) OS=Homo sapiens GN=UBC PE=1 SV=1 - [F5H265_HUMAN]	UBC	71.48	63.09	4	21	0.504118	0.481518	0.521531	0.509944	2.65739	1.18558	0.189704	0.196257	0.966612	0.406147	0.430123	0.944258	149	16.8311	6.58057
A0A075B6K9	Ig lambda-2 chain C regions (Fragment) OS=Homo sapiens GN=IGLC2 PE=4 SV=1 - [A0A075B6K9_HUMAN]	IGLC2	438.638	62.26	3	132	0.981227	1.21876	1.84241	1.41019	0.400213	0.812028	2.45176	4.60357	0.532579	1.50089	1.73663	0.864256	106	11.3395	7.23975
P0C6S8	Leucine-rich repeat and immunoglobulin-like domain-containing nogo receptor-interacting protein 3 OS=Homo sapiens GN=LINGO3 PE=3 SV=1 - [LIGO3_HUMAN]	LINGO3	2.81643	3.72	1	1	1.70678	3.0088	1.92616	3.47336	0.470555	0.147326	3.62716	4.09339	0.8861	20.4228	23.5761	0.86625	592	64.8404	8.54346
A0A0G2JL54	Complement C4-B OS=Homo sapiens GN=C4B_2 PE=4 SV=1 - [A0A0G2JL54_HUMAN]	C4B_2/C4B	30.0569	5.48	7	10	1.47265	1.45807	1.87569	1.07469	1.02903	0.597596	1.4311	1.82277	0.785124	2.43989	1.79836	1.35673	1698	187.598	7.32764
A0A087X0D5	Pro-cathepsin H OS=Homo sapiens GN=CTSH PE=1 SV=1 - [A0A087X0D5_HUMAN]	CTSH	9.37798	10.53	3	3	0.981685	1.36103	1.21524	1.26155	2.13957	0.713359	0.458823	0.567982	0.807812	1.90792	1.76846	1.07886	323	36.2455	8.104
P09603	Macrophage colony-stimulating factor 1 OS=Homo sapiens GN=CSF1 PE=1 SV=2 - [CSF1_HUMAN]	CSF1	33.0308	10.47	4	10	0.528418	0.986221	0.42955	0.431726	1.2221	1.92	0.432385	0.351484	1.23017	0.513657	0.224857	2.28437	554	60.1419	5.2876
J3QLM0	T-cell antigen CD7 OS=Homo sapiens GN=CD7 PE=1 SV=1 - [J3QLM0_HUMAN]	CD7	3.48497	10.41	1	1					0.397767	2.43227	0	0	#DIV/0!	0	0	#DIV/0!	221	23.0268	6.65381
P08637	Low affinity immunoglobulin gamma Fc region receptor III-A OS=Homo sapiens GN=FCGR3A PE=1 SV=2 - [FCG3A_HUMAN]	FCGR3A	6.91404	9.06	2	2	0.43278	0.534492	0.430734	0.473168	0.836509	1.86894	0.517364	0.514919	1.00475	0.285988	0.253175	1.1296	254	29.0707	8.07471
D6RFL4	Monocyte differentiation antigen CD14 (Fragment) OS=Homo sapiens GN=CD14 PE=1 SV=1 - [D6RFL4_HUMAN]	CD14	16.4792	17.37	2	4	1.1553	0.973611	0.744203	0.802888	0.593565	1.62441	1.94638	1.25378	1.5524	0.599364	0.494266	1.21264	213	23.2981	5.26221
A0A087WWY0	Apolipoprotein(a) OS=Homo sapiens GN=LPA PE=1 SV=1 - [A0A087WWY0_HUMAN]	LPA	18.4983	31.35	3	8	0.700645	0.56807	0.52752	0.607412	1.26953	1.34183	0.551893	0.415524	1.32819	0.423354	0.452674	0.93523	571	62.5133	5.73193
P08294	Extracellular superoxide dismutase [Cu-Zn] OS=Homo sapiens GN=SOD3 PE=1 SV=2 - [SODE_HUMAN]	SOD3	6.09473	10.42	1	1	1.42773	1.20469	1.44576	0.94418	1.04369	0.608903	1.36797	1.38523	0.987535	1.97846	1.55062	1.27591	240	25.8347	6.60986
P08185	Corticosteroid-binding globulin OS=Homo sapiens GN=SERPINA6 PE=1 SV=1 - [CBG_HUMAN]	SERPINA6	50.7232	12.84	5	16	1.44362	2.31514	1.7059	2.21634	0.45265	0.281246	3.18927	3.7687	0.846251	8.23172	7.88043	1.04458	405	45.1119	6.03662
H3BLV0	Complement decay-accelerating factor (Fragment) OS=Homo sapiens GN=CD55 PE=1 SV=1 - [H3BLV0_HUMAN]	CD55	95.3468	22.7	7	40	0.607908	0.536479	0.551556	0.703401	1.32173	1.44508	0.459935	0.417299	1.10217	0.371247	0.486757	0.762694	326	35.7825	5.5415
P08138	Tumor necrosis factor receptor superfamily member 16 OS=Homo sapiens GN=NGFR PE=1 SV=1 - [TNR16_HUMAN]	NGFR	16.856	3.51	1	5	0.573686	0.201612	0.170911	0.190259	1.03049	2.33026	0.55671	0.165853	3.35664	0.0865192	0.0816472	1.05967	427	45.1543	4.70361
A0A087WTA8	Collagen alpha-2(I) chain OS=Homo sapiens GN=COL1A2 PE=1 SV=1 - [A0A087WTA8_HUMAN]	COL1A2	3.19439	1.32	1	1	1.099	1.19685	1.19705	1.54631	1.73081	0.653112	0.634963	0.691613	0.918089	1.83254	2.36761	0.774003	1364	129.072	9.01221
P07998	Ribonuclease pancreatic OS=Homo sapiens GN=RNASE1 PE=1 SV=4 - [RNAS1_HUMAN]	RNASE1	63.1293	28.21	2	15	0.563564	0.539667	0.300229	0.496048	0.461543	2.01196	1.22104	0.650491	1.87711	0.26823	0.24655	1.08793	156	17.6327	8.79248
P07996	Thrombospondin-1 OS=Homo sapiens GN=THBS1 PE=1 SV=2 - [TSP1_HUMAN]	THBS1	12.1537	1.03	1	4	0.339833	0.367928	0.413666	0.52312	0.495181	1.87659	0.68628	0.835383	0.821515	0.196062	0.278761	0.703334	1170	129.3	4.94482
P07942	Laminin subunit beta-1 OS=Homo sapiens GN=LAMB1 PE=1 SV=2 - [LAMB1_HUMAN]	LAMB1	3.10078	1.01	1	1	1.23936	0.628156	0.618845	1.03761	1.25267	1.03267	0.989372	0.49402	2.00269	0.608283	1.00478	0.605386	1786	197.909	4.94482
P07911	Uromodulin OS=Homo sapiens GN=UMOD PE=1 SV=1 - [UROM_HUMAN]	UMOD	782.092	26.09	15	231	0.547406	0.578609	0.632413	0.628752	0.938155	1.58969	0.583492	0.674102	0.865583	0.363976	0.395519	0.920249	640	69.7144	5.23682
P07858	Cathepsin B OS=Homo sapiens GN=CTSB PE=1 SV=3 - [CATB_HUMAN]	CTSB	35.5785	13.57	4	11	1.21946	1.21451	1.0513	1.42873	1.2361	0.821489	0.986536	0.850494	1.15996	1.47842	1.7392	0.850061	339	37.7968	6.30322
Q5T8F0	Cathepsin L1 OS=Homo sapiens GN=CTSL PE=1 SV=1 - [Q5T8F0_HUMAN]	CTSL	2.915	5.33	1	1	0.492257	1.00158	1.05722	0.513767	1.64461	1.57067	0.299315	0.642841	0.465613	0.637679	0.327101	1.94949	225	25.484	6.771
H0YA83	Beta-hexosaminidase subunit beta (Fragment) OS=Homo sapiens GN=HEXB PE=1 SV=1 - [H0YA83_HUMAN]	HEXB	10.4275	12.94	2	3	0.53998	1.00172	0.746852	0.699659	2.26914	1.23341	0.237967	0.329134	0.723008	0.812155	0.567256	1.43173	170	19.5099	5.70654
P07602	Prosaposin OS=Homo sapiens GN=PSAP PE=1 SV=2 - [SAP_HUMAN]	PSAP	94.0708	7.82	4	30	0.692887	0.772246	0.708732	0.752839	0.835755	1.46537	0.829054	0.848014	0.977642	0.526998	0.513754	1.02578	524	58.0739	5.17334
P07339	Cathepsin D OS=Homo sapiens GN=CTSD PE=1 SV=1 - [CATD_HUMAN]	CTSD	5.89738	6.31	2	2	1.14362	1.53516	1.22759	1.56843	0.959214	0.623384	1.19225	1.27979	0.931601	2.46263	2.51599	0.978793	412	44.5236	6.53662
M0QZF9	Prostate-specific antigen (Fragment) OS=Homo sapiens GN=KLK3 PE=1 SV=1 - [M0QZF9_HUMAN]	KLK3	28.0583	16.28	2	8	0.479425	0.34403	0.427069	0.489517	0.566569	1.75422	0.84619	0.753781	1.12259	0.196115	0.279051	0.702794	172	19.0776	6.97607
P07204	Thrombomodulin OS=Homo sapiens GN=THBD PE=1 SV=2 - [TRBM_HUMAN]	THBD	3.88697	2.43	1	1	1.001	1.14041	1.01523	0.952893	0.984479	1	1.01679	1.03123	0.985989	1.14041	0.952893	1.19679	575	60.2892	4.91943
A8MW49	Fatty acid-binding protein, liver OS=Homo sapiens GN=FABP1 PE=1 SV=1 - [A8MW49_HUMAN]	FABP1	19.7589	16.94	2	6	1.20064	0.750325	0.859197	0.79736	1.325	1.32212	0.906144	0.648449	1.3974	0.567517	0.603093	0.941011	124	13.799	5.26221
P07108	Acyl-CoA-binding protein OS=Homo sapiens GN=DBI PE=1 SV=2 - [ACBP_HUMAN]	DBI	6.81293	22.99	1	2	0.726594	0.829123	0.762382	0.705316	1.89764	1.17886	0.382894	0.401753	0.953058	0.703327	0.598305	1.17553	87	10.038	6.56592
P06870	Kallikrein-1 OS=Homo sapiens GN=KLK1 PE=1 SV=2 - [KLK1_HUMAN]	KLK1	69.4807	10.31	2	22	0.361288	0.505015	0.323278	0.391156	1.76983	1.59949	0.204137	0.18266	1.11758	0.315735	0.24455	1.29108	262	28.8709	4.83057
P06727	Apolipoprotein A-IV OS=Homo sapiens GN=APOA4 PE=1 SV=3 - [APOA4_HUMAN]	APOA4	3.04696	2.02	1	1	1.15248	1.41466	1.51139	1.01641	1.35137	0.902422	0.852821	1.11842	0.762526	1.56763	1.12631	1.39182	396	45.3715	5.37646
R4GN98	Protein S100 (Fragment) OS=Homo sapiens GN=S100A6 PE=1 SV=1 - [R4GN98_HUMAN]	S100A6	8.99286	9.41	1	3	0.481811	0.591198	0.615555	0.605978	2.18123	1.26206	0.22089	0.282206	0.782726	0.468437	0.480149	0.975609	85	9.67506	5.45264
P06702	Protein S100-A9 OS=Homo sapiens GN=S100A9 PE=1 SV=1 - [S10A9_HUMAN]	S100A9	24.5745	18.42	2	7	0.763108	0.987272	0.88511	0.901306	1.51348	0.838137	0.504207	0.584817	0.862162	1.17794	1.07537	1.09538	114	13.2335	6.12549
A0A0A0MS51	Gelsolin OS=Homo sapiens GN=GSN PE=1 SV=1 - [A0A0A0MS51_HUMAN]	GSN	90.5381	12.03	8	29	0.562303	0.546026	0.657092	0.676035	0.590783	1.79043	0.951793	1.11224	0.855744	0.30497	0.377583	0.807689	748	82.4743	5.63037
P06331	Ig heavy chain V-II region ARH-77 OS=Homo sapiens PE=4 SV=1 - [HV209_HUMAN]	IGHV4-34	24.7155	17.12	1	7	1.40236	1.63236	2.01262	1.48141	0.72719	0.527528	1.92847	2.76766	0.696785	3.09436	2.80821	1.1019	146	16.2181	8.27979
P01625	Ig kappa chain V-IV region Len OS=Homo sapiens PE=1 SV=2 - [KV402_HUMAN]	IGKV4-1	46.0631	28.95	1	12	1.06218	0.784281	1.03975	0.933307	0.932092	0.959962	1.13957	1.1155	1.02157	0.816991	0.972233	0.840325	114	12.6322	7.92822
P06312	Ig kappa chain V-IV region (Fragment) OS=Homo sapiens GN=IGKV4-1 PE=4 SV=1 - [KV401_HUMAN]	IGKV4-1	13.2364	22.31	1	4	0.979001	1.47594	1.72004	1.35292	0.739478	0.681323	1.32391	2.32603	0.569172	2.16628	1.98572	1.09093	121	13.3716	5.24951
P06280	Alpha-galactosidase A OS=Homo sapiens GN=GLA PE=1 SV=1 - [AGAL_HUMAN]	GLA	9.19071	6.99	2	3	0.663465	0.533848	0.547024	0.725946	2.23779	1.18942	0.296482	0.244448	1.21286	0.44883	0.610335	0.735383	429	48.7349	5.60498
P05937	Calbindin OS=Homo sapiens GN=CALB1 PE=1 SV=2 - [CALB1_HUMAN]	CALB1	11.9964	17.62	4	5	1.03288	1.01712	0.941015	0.844571	1.6965	0.945742	0.608828	0.55468	1.09762	1.07547	0.893024	1.2043	261	30.006	4.83057
P05543	Thyroxine-binding globulin OS=Homo sapiens GN=SERPINA7 PE=1 SV=2 - [THBG_HUMAN]	SERPINA7	25.6316	14.22	6	8	1.38833	2.38504	2.03149	1.90975	0.769443	0.396472	1.80433	2.64021	0.683403	6.01566	4.81686	1.24888	415	46.2946	6.30322
E9PHK0	Tetranectin OS=Homo sapiens GN=CLEC3B PE=1 SV=1 - [E9PHK0_HUMAN]	CLEC3B	22.8967	15.63	2	7	0.781914	0.989461	1.10913	0.834691	0.675776	1.38485	1.15706	1.64126	0.704983	0.714488	0.602729	1.18542	160	17.7827	5.04639
P05451	Lithostathine-1-alpha OS=Homo sapiens GN=REG1A PE=1 SV=3 - [REG1A_HUMAN]	REG1A	22.026	14.46	2	7	0.577454	0.586269	0.655131	0.512338	0.449632	1.8151	1.28428	1.45704	0.881432	0.322995	0.282264	1.1443	166	18.7188	5.93506
P05362	Intercellular adhesion molecule 1 OS=Homo sapiens GN=ICAM1 PE=1 SV=2 - [ICAM1_HUMAN]	ICAM1	2.90769	2.63	1	1	0.742104	0.649372	0.825495	0.913318	1.15215	1.43442	0.644101	0.71648	0.898981	0.452707	0.636715	0.711004	532	57.789	7.98682
A0A087X0I2	Complement factor I OS=Homo sapiens GN=CFI PE=1 SV=1 - [A0A087X0I2_HUMAN]	CFI	16.8348	8.47	2	5	1.18996	1.11141	1.7837	1.03774	1.01555	0.622687	1.17174	1.75639	0.667129	1.78486	1.66656	1.07099	378	42.4906	8.08936
P05155	Plasma protease C1 inhibitor OS=Homo sapiens GN=SERPING1 PE=1 SV=2 - [IC1_HUMAN]	SERPING1	48.7809	13.6	6	16	0.767862	0.839113	0.889181	0.983411	0.647092	1.26256	1.18663	1.37412	0.863561	0.664612	0.778903	0.853268	500	55.1194	6.55127
P05109	Protein S100-A8 OS=Homo sapiens GN=S100A8 PE=1 SV=1 - [S10A8_HUMAN]	S100A8	5.94142	23.66	2	2	1.27117	1.14138	1.0914	1.14127	1.22377	0.628003	1.03873	0.891835	1.16472	1.81748	1.8173	1.0001	93	10.8276	7.03467
P05090	Apolipoprotein D OS=Homo sapiens GN=APOD PE=1 SV=1 - [APOD_HUMAN]	APOD	174.208	25.93	4	51	0.543186	0.688436	0.696339	0.832129	0.907748	1.50731	0.598389	0.767107	0.780059	0.456733	0.552064	0.827319	189	21.2618	5.14795
H7C0V9	Amyloid beta A4 protein (Fragment) OS=Homo sapiens GN=APP PE=1 SV=1 - [H7C0V9_HUMAN]	APP	3.02711	2.68	1	1	1.26869	1.36737	1.46195	1.15124	1.06513	0.843277	1.19111	1.37255	0.867805	1.62149	1.36519	1.18774	485	55.0571	4.81787
A0A087WXX2	Fructose-bisphosphate aldolase OS=Homo sapiens GN=ALDOB PE=1 SV=1 - [A0A087WXX2_HUMAN]	ALDOB	8.04413	10.44	2	2	1.65464	1.16479	1.21417	1.14671	1.20632	0.58898	1.37165	1.00652	1.36277	1.97764	1.94694	1.01577	316	34.8321	8.1626
P04746	Pancreatic alpha-amylase OS=Homo sapiens GN=AMY2A PE=1 SV=2 - [AMYP_HUMAN]	AMY2A	197.446	28.18	2	55	0.673536	0.547547	0.453074	0.468862	1.51374	1.70025	0.444949	0.299308	1.48659	0.322039	0.275761	1.16782	511	57.67	7.04932
P04745	Alpha-amylase 1 OS=Homo sapiens GN=AMY1A PE=1 SV=2 - [AMY1_HUMAN]	AMY1A	167.248	29.16	2	47	1.05757	0.690646	0.59289	0.599436	2.02213	1.06007	0.522999	0.293201	1.78376	0.651508	0.565467	1.15216	511	57.7309	6.93213
A0A087WZW8	Protein IGKV3-11 OS=Homo sapiens GN=IGKV3-11 PE=4 SV=1 - [A0A087WZW8_HUMAN]	IGKV3-11	866.427	26.18	6	272	0.690923	0.921567	1.57299	0.876924	0.350305	1.22271	1.97235	4.49034	0.439242	0.753707	0.717196	1.05091	233	25.5847	6.01123
P04430	Ig kappa chain V-I region BAN OS=Homo sapiens PE=1 SV=1 - [KV122_HUMAN]	IGKV1-16	10.6062	16.67	1	3	1.08717	0.97179	1.14554	1.2676	1.43229	0.826928	0.75904	0.799793	0.949046	1.17518	1.5329	0.766638	108	11.8328	8.44092
E7EUT5	Glyceraldehyde-3-phosphate dehydrogenase OS=Homo sapiens GN=GAPDH PE=1 SV=1 - [E7EUT5_HUMAN]	GAPDH	3.04878	5.38	1	1	1.45007	1.06383	1.19921	1.4149	1.54318	0.588221	0.93966	0.777105	1.20918	1.80856	2.40539	0.751877	260	27.8531	6.94678
P04279	Semenogelin-1 OS=Homo sapiens GN=SEMG1 PE=1 SV=2 - [SEMG1_HUMAN]	SEMG1	3.27077	1.95	1	1	0.865131	1.29769	0.942405	4.52484	1.47042	0.378337	0.588355	0.640907	0.918003	3.43	11.9598	0.286793	462	52.0999	9.29053
P04264	Keratin, type II cytoskeletal 1 OS=Homo sapiens GN=KRT1 PE=1 SV=6 - [K2C1_HUMAN]	KRT1	16.1134	5.43	3	5	1.45099	1.42931	1.51247	1.42036	1.6709	0.408688	0.868385	0.905184	0.959346	3.49732	3.4754	1.00631	644	65.999	8.11865
P04233	HLA class II histocompatibility antigen gamma chain OS=Homo sapiens GN=CD74 PE=1 SV=3 - [HG2A_HUMAN]	CD74	3.42548	6.42	1	1	2.32498	0.851333	0.826831	0.976969	0.702946	1.04248	3.30748	1.17624	2.81192	0.816643	0.93716	0.871402	296	33.4937	8.44092
P04217	Alpha-1B-glycoprotein OS=Homo sapiens GN=A1BG PE=1 SV=4 - [A1BG_HUMAN]	A1BG	333.69	23.03	9	99	2.13437	2.32473	2.40492	2.23176	0.729723	0.223476	2.92491	3.29565	0.887505	10.4026	9.98657	1.04166	495	54.2195	5.85889
E9PIM6	Thy-1 membrane glycoprotein (Fragment) OS=Homo sapiens GN=THY1 PE=1 SV=5 - [E9PIM6_HUMAN]	THY1	7.29518	9.15	1	2	1.21059	0.891924	1.14747	0.939664	0.595251	1.12063	2.03374	1.92771	1.05501	0.79591	0.838511	0.949194	153	17.03	8.96826
P04208	Ig lambda chain V-I region WAH OS=Homo sapiens PE=1 SV=1 - [LV106_HUMAN]	IGLV1-47	9.79345	11.93	1	2	1.72984	1.94057	1.81076	1.70701	0.848954	0.60907	2.03761	2.13293	0.955309	3.18612	2.80265	1.13683	109	11.7177	6.53662
I3L1Q6	Phosphatidylcholine-sterol acyltransferase (Fragment) OS=Homo sapiens GN=LCAT PE=1 SV=1 - [I3L1Q6_HUMAN]	LCAT	7.88177	13.08	1	2	2.20541	1.83079	1.55623	1.52074	2.03878	0.306835	1.08173	0.763317	1.41715	5.96669	4.9562	1.20388	107	11.0043	7.23975
P04155	Trefoil factor 1 OS=Homo sapiens GN=TFF1 PE=1 SV=1 - [TFF1_HUMAN]	TFF1	52.7881	21.43	2	14	0.656232	0.693658	0.45388	0.815063	0.431845	1.7938	1.5196	1.05103	1.44583	0.386697	0.454378	0.851048	84	9.1432	4.34814
P04004	Vitronectin OS=Homo sapiens GN=VTN PE=1 SV=1 - [VTNC_HUMAN]	VTN	41.9581	9.21	5	13	0.982501	1.36922	1.76658	1.03166	1.10309	0.632458	0.890684	1.60149	0.556161	2.16491	1.63119	1.3272	478	54.2712	5.79541
P02795	Metallothionein-2 OS=Homo sapiens GN=MT2A PE=1 SV=1 - [MT2_HUMAN]	MT2A	11.1094	19.67	1	3	0.432279	0.644704	0.493976	0.835582	1.02283	1.58822	0.422629	0.482948	0.875101	0.405929	0.526112	0.771564	61	6.0372	7.82568
P02790	Hemopexin OS=Homo sapiens GN=HPX PE=1 SV=2 - [HEMO_HUMAN]	HPX	155.019	22.73	8	48	1.32865	1.36844	2.66308	0.956546	1.05293	0.485931	1.26186	2.52922	0.498914	2.81612	1.96848	1.43061	462	51.6433	7.02002
E7EQB2	Lactotransferrin (Fragment) OS=Homo sapiens GN=LTF PE=1 SV=1 - [E7EQB2_HUMAN]	LTF	5.9617	3.02	2	2	1.18154	1.28605	0.9619	1.44739	3.37598	0.356919	0.349983	0.284924	1.22834	3.60321	4.05525	0.888529	696	76.5769	8.01611
P02787	Serotransferrin OS=Homo sapiens GN=TF PE=1 SV=3 - [TRFE_HUMAN]	TF	2301.99	58.02	42	736	2.209	2.87389	2.54101	1.98281	0.409452	0.13846	5.39503	6.20589	0.86934	20.7561	14.3205	1.4494	698	77.0136	7.12256
D6RF35	Vitamin D-binding protein OS=Homo sapiens GN=GC PE=1 SV=1 - [D6RF35_HUMAN]	GC	86.5905	22.27	2	27	1.4757	2.96684	0.846685	0.881773	0.906297	0.603107	1.62827	0.934225	1.74292	4.91926	1.46205	3.36463	476	52.9859	5.51611
P02771	Alpha-fetoprotein OS=Homo sapiens GN=AFP PE=1 SV=1 - [FETA_HUMAN]	AFP	8.0639	1.64	1	4	0.970939	1.06706	0.866411	1.08993	5.33386	0.0980838	0.182033	0.162436	1.12065	10.879	11.1122	0.979019	609	68.633	5.68115
P02768	Serum albumin OS=Homo sapiens GN=ALB PE=1 SV=2 - [ALBU_HUMAN]	ALB	8588.01	74.06	54	2851	1.99774	2.64371	2.01072	1.95808	0.337392	0.21734	5.92114	5.95961	0.993544	12.1639	9.00927	1.35015	609	69.3215	6.27783
A0A087WV45	Transthyretin OS=Homo sapiens GN=TTR PE=1 SV=1 - [A0A087WV45_HUMAN]	TTR	21.9215	9.35	1	6	1.66134	3.00692	1.91072	1.14914	0.244105	0.144817	6.80584	7.82744	0.869485	20.7635	7.93506	2.61668	139	15.1106	5.75732
P02765	Alpha-2-HS-glycoprotein OS=Homo sapiens GN=AHSG PE=1 SV=1 - [FETUA_HUMAN]	AHSG	190.195	21.53	6	50	0.985965	1.15763	1.43245	0.981841	0.66693	0.997146	1.47836	2.14782	0.688309	1.16095	0.984651	1.17904	367	39.2997	5.71924
P02763	Alpha-1-acid glycoprotein 1 OS=Homo sapiens GN=ORM1 PE=1 SV=1 - [A1AG1_HUMAN]	ORM1	441.366	36.32	5	178	1.64449	1.80487	2.37417	2.07441	0.710579	0.45901	2.3143	3.34117	0.692659	3.93209	4.51931	0.870065	201	23.4968	5.021
P02760	Protein AMBP OS=Homo sapiens GN=AMBP PE=1 SV=1 - [AMBP_HUMAN]	AMBP	1036	35.51	9	349	0.572023	0.559587	0.514083	0.554672	0.626672	1.85245	0.912796	0.820339	1.11271	0.30208	0.299426	1.00886	352	38.974	6.25244
A0A0C4DGV7	Retinol-binding protein 4 OS=Homo sapiens GN=RBP4 PE=1 SV=1 - [A0A0C4DGV7_HUMAN]	RBP4	47.8262	16.08	4	15	0.885816	1.30324	1.44742	0.873901	1.58753	0.939001	0.557985	0.911747	0.611995	1.3879	0.930671	1.49128	199	22.8532	5.71924
P02751	Fibronectin OS=Homo sapiens GN=FN1 PE=1 SV=4 - [FINC_HUMAN]	FN1	93.1175	8.42	15	32	0.814338	0.761686	0.729246	0.769569	1.29816	1.25841	0.627301	0.561753	1.11668	0.605275	0.61154	0.989756	2386	262.46	5.70654
P02750	Leucine-rich alpha-2-glycoprotein OS=Homo sapiens GN=LRG1 PE=1 SV=2 - [A2GL_HUMAN]	LRG1	84.0477	19.02	6	25	1.66932	3.20456	1.68922	2.84647	0.427694	0.238035	3.90308	3.9496	0.988221	13.4626	11.9582	1.1258	347	38.1541	6.94678
P02749	Beta-2-glycoprotein 1 OS=Homo sapiens GN=APOH PE=1 SV=3 - [APOH_HUMAN]	APOH	42.9555	20.87	4	15	0.611402	0.57467	0.915645	0.722054	0.639027	1.59056	0.95677	1.43287	0.667728	0.3613	0.453962	0.795883	345	38.2727	7.97217
P02748	Complement component C9 OS=Homo sapiens GN=C9 PE=1 SV=2 - [CO9_HUMAN]	C9	3.09293	1.79	1	1	1.37138	1.99836	4.18439	1.14414	0.639598	0.263152	2.14412	6.54222	0.327736	7.59394	4.34784	1.7466	559	63.1327	5.59229
D6REL8	Fibrinogen beta chain OS=Homo sapiens GN=FGB PE=1 SV=1 - [D6REL8_HUMAN]	FGB	5.78035	10.29	2	2	0.821066	0.922652	2.76051	0.742003	1.47276	0.18076	0.5575	1.87437	0.297433	5.10429	4.1049	1.24346	272	31.1594	7.25439
P02671	Fibrinogen alpha chain OS=Homo sapiens GN=FGA PE=1 SV=2 - [FIBA_HUMAN]	FGA	10.333	4.97	3	3	2.47384	1.12414	1.60899	0.768985	0.707399	0.249368	3.49708	2.27451	1.53751	4.50796	3.08373	1.46185	866	94.9144	6.01123
V9GYE3	Apolipoprotein A-II OS=Homo sapiens GN=APOA2 PE=1 SV=1 - [V9GYE3_HUMAN]	APOA2	9.72246	40.38	2	3	0.831352	1.48334	1.73826	1.00698	0.56155	0.406449	1.48046	3.09546	0.478268	3.6495	2.47751	1.47305	52	5.87309	6.60986
P02647	Apolipoprotein A-I OS=Homo sapiens GN=APOA1 PE=1 SV=1 - [APOA1_HUMAN]	APOA1	64.9077	31.84	8	23	1.29479	2.55813	1.07619	1.10549	0.493406	0.197599	2.62419	2.18115	1.20313	12.9461	5.59463	2.31402	267	30.7589	5.75732
P02452	Collagen alpha-1(I) chain OS=Homo sapiens GN=COL1A1 PE=1 SV=5 - [CO1A1_HUMAN]	COL1A1	3.2165	1.16	1	1	0.972948	0.900206	0.906961	0.871368	1.40767	0.945741	0.691174	0.644298	1.07276	0.951852	0.92136	1.03309	1464	138.857	5.79541
P02042	Hemoglobin subunit delta OS=Homo sapiens GN=HBD PE=1 SV=2 - [HBD_HUMAN]	HBD	33.1119	29.25	2	10	0.804176	0.842419	0.999068	0.89198	0.966721	0.324673	0.83186	1.03346	0.804926	2.59467	2.74732	0.944437	147	16.0453	8.04541
A0A075B6N7	Ig alpha-2 chain C region (Fragment) OS=Homo sapiens GN=IGHA2 PE=1 SV=1 - [A0A075B6N7_HUMAN]	IGHA2	88.7241	28.53	2	29	1.88571	1.64487	1.29226	1.28236	1.22436	0.54107	1.54017	1.05546	1.45924	3.04004	2.37005	1.28269	340	36.568	6.26514
P01876	Ig alpha-1 chain C region OS=Homo sapiens GN=IGHA1 PE=1 SV=2 - [IGHA1_HUMAN]	IGHA1	354.467	42.49	5	106	1.26534	1.77688	2.48021	1.21625	0.700759	0.354384	1.80568	3.53932	0.510176	5.014	3.43201	1.46095	353	37.6306	6.50732
A0A087X2C0	Ig mu chain C region OS=Homo sapiens GN=IGHM PE=1 SV=1 - [A0A087X2C0_HUMAN]	IGHM	120.919	12.59	5	46	0.931655	1.3017	1.10855	1.08024	1.13247	0.753504	0.822678	0.978879	0.840428	1.72753	1.43363	1.20501	588	64.0658	7.13721
P01861	Ig gamma-4 chain C region OS=Homo sapiens GN=IGHG4 PE=1 SV=1 - [IGHG4_HUMAN]	IGHG4	415.426	25.69	3	113	1.23277	1.50618	2.55652	1.53315	0.365953	0.50695	3.36865	6.98591	0.482207	2.97106	3.02427	0.982405	327	35.9179	7.35693
A0A087WXL8	Ig gamma-3 chain C region OS=Homo sapiens GN=IGHG3 PE=1 SV=1 - [A0A087WXL8_HUMAN]	IGHG3	549.585	20.5	3	159	1.82105	1.24269	1.72376	1.52583	1.68892	0.348606	1.07823	1.02063	1.05644	3.56473	4.37694	0.814433	517	56.8529	8.25049
P01859	Ig gamma-2 chain C region OS=Homo sapiens GN=IGHG2 PE=1 SV=2 - [IGHG2_HUMAN]	IGHG2	704.068	32.82	2	213	0.988956	1.59559	1.45662	1.89055	0.242899	0.443843	4.07147	5.99683	0.678937	3.59495	4.25951	0.843982	326	35.8778	7.59131
A0A087X079	Ig gamma-1 chain C region OS=Homo sapiens GN=IGHG1 PE=1 SV=1 - [A0A087X079_HUMAN]	IGHG1	899.653	34.46	6	279	0.791213	1.18822	3.46448	0.828629	0.40275	0.708318	1.96453	8.60207	0.228379	1.67752	1.16985	1.43396	473	51.8798	8.07471
P01833	Polymeric immunoglobulin receptor OS=Homo sapiens GN=PIGR PE=1 SV=4 - [PIGR_HUMAN]	PIGR	89.6265	20.03	12	27	0.703686	0.757277	0.805118	0.816328	1.16368	1.33739	0.604708	0.691873	0.874017	0.566233	0.610387	0.927663	764	83.2317	5.74463
A0A0G2JPU1	Uncharacterized protein OS=Homo sapiens PE=4 SV=1 - [A0A0G2JPU1_HUMAN]	IGHV4-59	30.6219	24.75	1	9	0.91888	1.76992	1.63022	1.13241	0.495884	1.01919	1.85302	3.2875	0.563656	1.7366	1.11109	1.56297	101	11.0915	8.44092
P01781	Ig heavy chain V-III region GAL OS=Homo sapiens PE=1 SV=1 - [HV320_HUMAN]	IGHV3-7	22.9373	21.55	2	7	0.977083	1.23376	1.39354	1.42662	0.637228	0.51946	1.53333	2.18689	0.70115	2.37509	2.74636	0.864814	116	12.7222	8.48486
P01780	Ig heavy chain V-III region JON OS=Homo sapiens PE=1 SV=1 - [HV319_HUMAN]	IGHV3-7	3.3105	16.52	1	1	1.09342	1.2809	1.55504	2.19959	0.88667	0.438811	1.23318	1.7538	0.703148	2.91904	5.01262	0.582337	115	12.5553	9.29053
P01772	Ig heavy chain V-III region KOL OS=Homo sapiens PE=1 SV=1 - [HV311_HUMAN]	IGHV3-33	6.28066	12.7	1	2							#DIV/0!	#DIV/0!	#DIV/0!	#DIV/0!	#DIV/0!	#DIV/0!	126	13.7095	5.87158
P01765	Ig heavy chain V-III region TIL OS=Homo sapiens PE=1 SV=1 - [HV304_HUMAN]	IGHV3-23	83.7429	26.09	2	22	1.30808	1.44655	1.51251	1.69313	0.810687	0.485471	1.61354	1.86571	0.864841	2.97968	3.48761	0.854362	115	12.3481	9.12939
P01717	Ig lambda chain V-IV region Hil OS=Homo sapiens PE=1 SV=1 - [LV403_HUMAN]	IGLV3-25	18.6835	17.76	1	8	0.970883	1.4798	1.81643	1.3856	0.596144	0.568684	1.62861	3.04697	0.534499	2.60214	2.43651	1.06798	107	11.5096	6.50732
P01714	Ig lambda chain V-III region SH OS=Homo sapiens PE=1 SV=1 - [LV301_HUMAN]	IGLV3-19	6.96498	25	2	2	2.22777	2.40916	1.83314	2.41065	0.330456	0.320703	6.7415	5.5473	1.21528	7.51212	7.51674	0.999385	108	11.3856	6.52197
P01707	Ig lambda chain V-II region TRO OS=Homo sapiens PE=1 SV=1 - [LV204_HUMAN]	IGLV2-11	2.88788	11.71	1	1	1.34203	1.38307	1.58036	1.43508	1.48156	0.536258	0.905823	1.06669	0.849193	2.57911	2.67609	0.963762	111	11.5536	8.29443
P01703	Ig lambda chain V-I region NEWM OS=Homo sapiens PE=1 SV=1 - [LV105_HUMAN]	IGLV1-40	5.94378	6.8	1	2	1.80744	1.81469	2.47257	1.49955	0.780702	0.445404	2.31515	3.16711	0.730998	4.07426	3.36672	1.21016	103	10.8975	9.29053
P01624	Ig kappa chain V-III region POM OS=Homo sapiens PE=1 SV=1 - [KV306_HUMAN]	IGKV3-15	3.19038	16.51	1	1	2.20522	0.809608	0.913505	1.03125	2.91767	0.442864	0.755817	0.313094	2.41403	1.82812	2.3286	0.785072	109	11.9149	8.93896
P01623	Ig kappa chain V-III region WOL OS=Homo sapiens PE=1 SV=1 - [KV305_HUMAN]	IGKV3-20	140.62	37.61	2	37	0.847466	0.939647	1.07006	1.06764	0.910313	1.01044	0.930961	1.17549	0.791977	0.929941	1.05661	0.88012	109	11.7389	8.90967
A0A0A0MTQ6	Protein IGKV2D-28 OS=Homo sapiens GN=IGKV2D-28 PE=1 SV=1 - [A0A0A0MTQ6_HUMAN]	IGKV2D-28	94.126	36.27	2	25	0.684427	0.913348	1.16603	0.858881	0.590636	1.29821	1.1588	1.97419	0.586971	0.703546	0.661591	1.06342	102	11.0364	5.23682
P01611	Ig kappa chain V-I region Wes OS=Homo sapiens PE=1 SV=1 - [KV119_HUMAN]	IGKV1D-12	12.8321	16.67	1	4	1.35062	1.45512	1.40787	1.28662	1.15684	0.657865	1.16751	1.217	0.959337	2.21189	1.95575	1.13097	108	11.6007	7.28369
P01598	Ig kappa chain V-I region EU OS=Homo sapiens PE=1 SV=1 - [KV106_HUMAN]	IGKV1-5	66.9671	26.85	2	18	1.06193	1.07889	1.39521	1.15698	1.11258	0.768492	0.954478	1.25403	0.76113	1.40391	1.50552	0.932504	108	11.7808	8.44092
A0A0B4J1Z4	Protein IGKV1-17 (Fragment) OS=Homo sapiens GN=IGKV1-17 PE=1 SV=1 - [A0A0B4J1Z4_HUMAN]	IGKV1-17	2.97885	10.26	1	1	1.59041	1.62633	1.31921	1.34982	1.06859	0.60291	1.48832	1.23453	1.20558	2.69746	2.23884	1.20485	117	12.7704	8.67529
P01612	Ig kappa chain V-I region Mev OS=Homo sapiens PE=1 SV=1 - [KV120_HUMAN]	IGKV1-39	3.09207	16.51	1	1	0.965315	0.951456	0.97303	0.782186	1.32584	1.07756	0.728076	0.733895	0.992071	0.88297	0.725884	1.21641	109	11.8628	6.56592
P01594	Ig kappa chain V-I region AU OS=Homo sapiens PE=1 SV=1 - [KV102_HUMAN]	IGKV1-33	109.454	31.48	1	29	1.27767	0.700224	0.818814	1.11712	1	1.03131	1.27767	0.818814	1.56039	0.678968	1.08321	0.626811	108	11.9318	5.32568
P01613	Ig kappa chain V-I region Ni OS=Homo sapiens PE=1 SV=1 - [KV121_HUMAN]	IGKV1D-33	124.661	30.36	2	37	0.583679	0.679141	0.645513	0.74146	0.836401	1.4939	0.697846	0.771775	0.904209	0.454609	0.496324	0.91595	112	12.238	5.36377
P01608	Ig kappa chain V-I region Roy OS=Homo sapiens PE=1 SV=1 - [KV116_HUMAN]	IGKV1D-33	100.982	24.07	1	26	1.70518	2.91201	3.61949	1.75691	0.553458	0.384881	3.08095	6.53977	0.47111	7.56598	4.5648	1.65746	108	11.7748	5.36377
P01609	Ig kappa chain V-I region Scw OS=Homo sapiens PE=1 SV=1 - [KV117_HUMAN]	IGKV1D-33	98.1668	27.78	1	25	0.565074	0.999205	1.28937	0.690873	0.351234	1.46504	1.60882	3.67096	0.438257	0.682033	0.471573	1.44629	108	11.7568	5.99854
D6RD17	Protein JCHAIN (Fragment) OS=Homo sapiens GN=JCHAIN PE=1 SV=5 - [D6RD17_HUMAN]	JCHAIN	13.8665	13.92	2	7	0.995835	1.05274	1.05257	1.37005	0.9012	0.741875	1.10501	1.16796	0.946098	1.41902	1.84674	0.768392	158	18.1101	5.60498
P01133	Pro-epidermal growth factor OS=Homo sapiens GN=EGF PE=1 SV=2 - [EGF_HUMAN]	EGF	46.0691	7.79	7	18	0.892957	0.71438	0.724513	0.864638	0.828218	1.20864	1.07817	0.874786	1.23249	0.591062	0.715382	0.826219	1207	133.906	5.84619
A9UJN9	Platelet-derived growth factor subunit B (Fragment) OS=Homo sapiens GN=PDGFB PE=1 SV=1 - [A9UJN9_HUMAN]	PDGFB	7.89347	8.82	1	2	3.10658	4.78367	2.65153	2.07996	1.22138	0.551334	2.54349	2.17092	1.17162	8.67654	3.77259	2.29989	136	15.4629	8.51416
P01042	Kininogen-1 OS=Homo sapiens GN=KNG1 PE=1 SV=2 - [KNG1_HUMAN]	KNG1	409.299	22.36	16	158	0.505606	0.519055	0.57745	0.476107	0.55304	1.85795	0.91423	1.04414	0.875584	0.27937	0.256254	1.09021	644	71.9122	6.81494
P01036	Cystatin-S OS=Homo sapiens GN=CST4 PE=1 SV=3 - [CYTS_HUMAN]	CST4	2.79924	12.77	1	1	0.597491	0.678843	0.816297	0.996117	0.783242	1.4708	0.762844	1.0422	0.731954	0.461549	0.677264	0.681489	141	16.204	5.021
P01034	Cystatin-C OS=Homo sapiens GN=CST3 PE=1 SV=1 - [CYTC_HUMAN]	CST3	31.5204	19.18	2	11	0.703795	0.744063	1.01169	0.629259	1.09478	1.32471	0.642866	0.924101	0.695666	0.561678	0.475015	1.18244	146	15.7891	8.74854
P01024	Complement C3 OS=Homo sapiens GN=C3 PE=1 SV=2 - [CO3_HUMAN]	C3	74.8518	6.25	10	28	1.52075	1.64488	2.72059	1.14644	0.806737	0.22722	1.88506	3.37234	0.558977	7.23913	5.04551	1.43477	1663	187.03	6.40479
P01023	Alpha-2-macroglobulin OS=Homo sapiens GN=A2M PE=1 SV=3 - [A2MG_HUMAN]	A2M	74.633	10.24	12	25	1.32777	2.3004	1.24844	1.02184	0.801286	0.279006	1.65706	1.55805	1.06354	8.245	3.66245	2.25123	1474	163.188	6.45557
P01019	Angiotensinogen OS=Homo sapiens GN=AGT PE=1 SV=1 - [ANGT_HUMAN]	AGT	14.4096	4.95	2	4	1.61151	2.23876	2.05889	1.45855	0.723819	0.271743	2.22639	2.84449	0.782705	8.23853	5.36739	1.53492	485	53.1205	6.31592
P01011	Alpha-1-antichymotrypsin OS=Homo sapiens GN=SERPINA3 PE=1 SV=2 - [AACT_HUMAN]	SERPINA3	106.812	19.39	7	33	1.6537	2.32872	1.26674	1.34882	0.358314	0.752387	4.61523	3.53529	1.30547	3.09511	1.79272	1.72649	423	47.6205	5.51611
A0A024R6I7	Alpha-1-antitrypsin OS=Homo sapiens GN=SERPINA1 PE=3 SV=1 - [A0A024R6I7_HUMAN]	SERPINA1	438.148	44.02	16	133	1.82327	4.00503	1.46803	2.38781	0.356557	0.113921	5.11354	4.11725	1.24198	35.1563	20.9603	1.67728	418	46.679	5.59229
P01008	Antithrombin-III OS=Homo sapiens GN=SERPINC1 PE=1 SV=1 - [ANT3_HUMAN]	SERPINC1	51.5298	18.32	7	16	1.74822	2.27628	2.27693	1.33006	0.57488	0.243147	3.04102	3.9607	0.767798	9.36175	5.47021	1.71141	464	52.5689	6.7124
P00995	Pancreatic secretory trypsin inhibitor OS=Homo sapiens GN=SPINK1 PE=1 SV=2 - [ISK1_HUMAN]	SPINK1	11.8967	40.51	2	4	1.13502	0.451926	0.858057	0.297208	0.57815	1.7258	1.96319	1.48414	1.32278	0.261865	0.172215	1.52057	79	8.50118	7.60596
E5RJF6	Carbonic anhydrase 1 (Fragment) OS=Homo sapiens GN=CA1 PE=1 SV=1 - [E5RJF6_HUMAN]	CA1	2.88617	10.34	1	1	0.661226	1.4882	1.09805	1.58141	0.375191	0.0751773	1.76237	2.92664	0.602184	19.7959	21.0357	0.941064	87	9.40093	9.5835
H7C526	Complement factor B (Fragment) OS=Homo sapiens GN=CFB PE=4 SV=1 - [H7C526_HUMAN]	CFB	2.86503	16.18	1	1	1.03229	1.48294	1.84612	1.06993	1.54954	0.444455	0.666192	1.1914	0.559166	3.33654	2.40729	1.38601	68	7.44563	9.61279
P00747	Plasminogen OS=Homo sapiens GN=PLG PE=1 SV=2 - [PLMN_HUMAN]	PLG	91.1645	17.41	10	25	1.8131	1.12802	1.49407	0.894057	0.7162	0.842389	2.53156	2.08611	1.21353	1.33908	1.06134	1.26169	810	90.5102	7.23975
P00738	Haptoglobin OS=Homo sapiens GN=HP PE=1 SV=1 - [HPT_HUMAN]	HP	387.196	44.33	19	145	2.41656	4.09666	1.50178	1.97771	0.504591	0.199105	4.78915	2.97624	1.60913	20.5754	9.93301	2.07142	406	45.1766	6.58057
C9JV37	Prothrombin (Fragment) OS=Homo sapiens GN=F2 PE=1 SV=1 - [C9JV37_HUMAN]	F2	431.017	36.11	9	108	0.966228	0.762442	0.767906	0.751718	0.84905	1.60979	1.13801	0.90443	1.25826	0.473629	0.466968	1.01427	324	35.9088	4.81787
P00450	Ceruloplasmin OS=Homo sapiens GN=CP PE=1 SV=1 - [CERU_HUMAN]	CP	199.171	16.34	14	69	1.45356	2.3559	1.4391	2.4417	0.640555	0.248718	2.26922	2.24665	1.01005	9.47215	9.81712	0.96486	1065	122.128	5.71924
P00441	Superoxide dismutase [Cu-Zn] OS=Homo sapiens GN=SOD1 PE=1 SV=2 - [SODC_HUMAN]	SOD1	44.1321	15.58	2	12	0.862268	1.26659	1.14725	1.17062	0.987067	1.09308	0.873566	1.16228	0.751597	1.15873	1.07093	1.08198	154	15.9259	6.12549
O96009	Napsin-A OS=Homo sapiens GN=NAPSA PE=1 SV=1 - [NAPSA_HUMAN]	NAPSA	6.05592	5	1	2	1.87239	0.85508	2.14399		2.28757	1.31825	0.818505	0.937234	0.87332	0.648649	0	#DIV/0!	420	45.3578	6.60986
O95998	Interleukin-18-binding protein OS=Homo sapiens GN=IL18BP PE=1 SV=2 - [I18BP_HUMAN]	IL18BP	23.2126	14.43	3	7	1.75354	2.00229	1.28219	1.08106	0.515486	1.39581	3.40171	2.48735	1.36761	1.4345	0.774505	1.85215	194	21.0858	7.38623
A6NNA4	Matrilin-4 OS=Homo sapiens GN=MATN4 PE=1 SV=2 - [A6NNA4_HUMAN]	MATN4	6.16011	2.81	1	2	0.699089	0.957367	0.762195	0.93737	1.24516	1.30397	0.561444	0.612125	0.917205	0.734191	0.718856	1.02133	499	55.0821	5.57959
M0R0U3	6-phosphogluconolactonase OS=Homo sapiens GN=PGLS PE=1 SV=1 - [M0R0U3_HUMAN]	PGLS	5.77564	8.94	1	2	1.1187	1.70127	1.28306	1.4996	1.54968	0.518219	0.721892	0.827952	0.871901	3.28292	2.89376	1.13448	179	18.8998	7.84033
O95274	Ly6/PLAUR domain-containing protein 3 OS=Homo sapiens GN=LYPD3 PE=1 SV=2 - [LYPD3_HUMAN]	LYPD3	2.93787	5.49	1	1	0.70905	0.806207	0.916543	0.879116	1.71774	1.0506	0.412781	0.533576	0.773614	0.767381	0.836778	0.917066	346	35.9476	7.75244
O94919	Endonuclease domain-containing 1 protein OS=Homo sapiens GN=ENDOD1 PE=1 SV=2 - [ENDD1_HUMAN]	ENDOD1	11.2312	7.6	2	3	0.588624	0.665739	0.765237	1.00316	1.53476	1.09527	0.383528	0.498604	0.769204	0.60783	0.915899	0.663643	500	54.9813	5.70654
O94772	Lymphocyte antigen 6H OS=Homo sapiens GN=LY6H PE=1 SV=1 - [LY6H_HUMAN]	LY6H	2.96345	9.29	1	1	0.693979	0.73858	0.698158	0.730744	1.62378	1.45625	0.427386	0.429959	0.994015	0.50718	0.501799	1.01072	140	14.6591	7.25439
O76076	WNT1-inducible-signaling pathway protein 2 OS=Homo sapiens GN=WISP2 PE=1 SV=1 - [WISP2_HUMAN]	WISP2	37.8175	18	3	8	0.84799	0.558545	0.694734	0.774912	1.02883	1.3782	0.824228	0.675266	1.2206	0.405271	0.562263	0.720785	250	26.8067	7.88428
O75882	Attractin OS=Homo sapiens GN=ATRN PE=1 SV=2 - [ATRN_HUMAN]	ATRN	41.7041	5.81	7	15	1.23966	1.24762	0.978433	1.0288	1.18905	0.98377	1.04256	0.822871	1.26698	1.26821	1.04577	1.2127	1429	158.432	7.31299
O75594	Peptidoglycan recognition protein 1 OS=Homo sapiens GN=PGLYRP1 PE=1 SV=1 - [PGRP1_HUMAN]	PGLYRP1	10.9194	27.55	3	4	1.0137	1.19883	1.21797	1.21122	1.18869	0.886419	0.852786	1.02463	0.832283	1.35244	1.36641	0.989771	196	21.7167	8.5874
E7EN95	Filamin-B OS=Homo sapiens GN=FLNB PE=1 SV=1 - [E7EN95_HUMAN]	FLNB	13.5366	1	2	4	0.75092	0.831177	0.783242	0.918543	1.81582	1.0809	0.413543	0.431343	0.958733	0.76897	0.849798	0.904885	2409	256.121	5.73193
O75144	ICOS ligand OS=Homo sapiens GN=ICOSLG PE=1 SV=2 - [ICOSL_HUMAN]	ICOSLG	26.1409	9.27	2	8	0.92152	1.00295	0.786029	1.17616	1.1706	0.885662	0.787218	0.671474	1.17237	1.13243	1.32801	0.852731	302	33.3277	5.31299
C9IZG4	Protein CutA OS=Homo sapiens GN=CUTA PE=1 SV=1 - [C9IZG4_HUMAN]	CUTA	6.24952	10.37	1	2	0.759084	1.13248	0.501921	1.09111	1.47947	1.10762	0.513079	0.339258	1.51236	1.02245	0.98509	1.03792	135	14.3913	5.45264
O60494	Cubilin OS=Homo sapiens GN=CUBN PE=1 SV=5 - [CUBN_HUMAN]	CUBN	38.7426	2.59	6	13	1.24437	1.05976	1.11804	1.15838	0.876355	0.820863	1.41994	1.27579	1.11299	1.29103	1.41118	0.914858	3623	398.48	5.35107
O43866	CD5 antigen-like OS=Homo sapiens GN=CD5L PE=1 SV=1 - [CD5L_HUMAN]	CD5L	3.83867	6.34	1	1	0.626813	0.680091	0.503208	0.498353	0.618577	1.81688	1.01331	0.813492	1.24563	0.374317	0.27429	1.36468	347	38.0629	5.46533
O43692	Peptidase inhibitor 15 OS=Homo sapiens GN=PI15 PE=1 SV=1 - [PI15_HUMAN]	PI15	8.75566	3.88	1	3	3.33406	4.19046	2.46008	1.32886	0.383238	0.259697	8.6997	6.41919	1.35526	16.1359	5.11696	3.15342	258	29.046	8.03076
E7ER45	Maltase-glucoamylase, intestinal OS=Homo sapiens GN=MGAM PE=1 SV=2 - [E7ER45_HUMAN]	MGAM	19.2415	3.6	5	7	0.597403	0.646048	0.644871	0.74895	2.14854	1.12779	0.278051	0.300144	0.926391	0.572843	0.664084	0.862605	2753	311.825	5.41455
G3V5V4	Cochlin (Fragment) OS=Homo sapiens GN=COCH PE=1 SV=1 - [G3V5V4_HUMAN]	COCH	6.29153	5.7	1	2	1.32804	1.31808	1.39427	1.31665	1.39585	0.762081	0.951424	0.998868	0.952502	1.72958	1.72771	1.00108	193	20.3585	9.42236
K7EM91	Kunitz-type protease inhibitor 2 OS=Homo sapiens GN=SPINT2 PE=1 SV=1 - [K7EM91_HUMAN]	SPINT2	3.15581	5.94	1	1	1.66055	3.4322	1.60763	1.2742	0.862075	0.53901	1.92622	1.86483	1.03292	6.3676	2.36397	2.69361	202	22.8139	7.45947
O15240	Neurosecretory protein VGF OS=Homo sapiens GN=VGF PE=1 SV=2 - [VGF_HUMAN]	VGF	9.84782	1.79	1	3	4.783	5.81318	1.9645	1.32983	1.33046	0.660898	3.595	1.47656	2.43471	8.79588	2.01216	4.37136	615	67.2176	4.77979
A0A0C4DGZ9	Tripeptidyl-peptidase 1 OS=Homo sapiens GN=TPP1 PE=1 SV=1 - [A0A0C4DGZ9_HUMAN]	TPP1	10.2693	2.52	1	6	1.09066	1.10297	1.05393	1.25963	1.00383	0.885224	1.0865	1.04991	1.03485	1.24598	1.42295	0.875629	556	60.4201	6.39209
H0YN67	Immunoglobulin superfamily-containing leucine-rich repeat protein (Fragment) OS=Homo sapiens GN=ISLR PE=1 SV=1 - [H0YN67_HUMAN]	ISLR	2.82052	7.48	1	2	0.92946	0.907813	0.927017	1.04794	1.38311	1.05512	0.672009	0.670243	1.00264	0.860387	0.993192	0.866284	147	16.2283	5.42725
H0Y5U1	Agrin (Fragment) OS=Homo sapiens GN=AGRN PE=1 SV=1 - [H0Y5U1_HUMAN]	AGRN	9.81446	9.59	2	3	0.579939	0.433618	0.512151	0.744095	0.703606	1.80789	0.824239	0.727894	1.13236	0.239848	0.411583	0.582745	271	28.7538	7.47412
O00391	Sulfhydryl oxidase 1 OS=Homo sapiens GN=QSOX1 PE=1 SV=3 - [QSOX1_HUMAN]	QSOX1	17.9819	6.29	3	5	1.01318	0.996638	0.989535	1.07841	1.1169	1.13987	0.907139	0.885967	1.0239	0.874344	0.946082	0.924173	747	82.5255	8.92432
O00273	DNA fragmentation factor subunit alpha OS=Homo sapiens GN=DFFA PE=1 SV=1 - [DFFA_HUMAN]	DFFA	3.49121	6.65	1	1	3.99533	4.85341	1.83465	1.7016			#DIV/0!	#DIV/0!	2.1777	#DIV/0!	#DIV/0!	2.85227	331	36.4995	4.79248
O00241	Signal-regulatory protein beta-1 OS=Homo sapiens GN=SIRPB1 PE=1 SV=5 - [SIRB1_HUMAN]	SIRPB1	37.1842	15.83	4	11	0.87809	1.01041	0.948818	0.843121	1.37941	1.10049	0.63657	0.687844	0.925456	0.918138	0.766129	1.19841	398	43.184	6.52197
O00187	Mannan-binding lectin serine protease 2 OS=Homo sapiens GN=MASP2 PE=1 SV=4 - [MASP2_HUMAN]	MASP2	146.813	6.12	4	41	0.719448	0.774403	0.634952	0.777737	0.611519	1.66208	1.17649	1.03832	1.13307	0.465925	0.467931	0.995713	686	75.6536	5.63037
J3KS82	Galectin (Fragment) OS=Homo sapiens GN=LGALS9 PE=1 SV=1 - [J3KS82_HUMAN]	LGALS9	2.99536	6.86	1	1	1.11999	1.35276	1.08953	0.936354	1.20359	0.902697	0.930537	0.905228	1.02796	1.49858	1.03728	1.44471	175	19.1185	8.03076
H0YAE9	Uncharacterized protein (Fragment) OS=Homo sapiens PE=3 SV=1 - [H0YAE9_HUMAN]		2.80684	5.41	1	1	0.332882	0.397251	0.417022	0.380948	1.84375	1.60091	0.180547	0.226182	0.798237	0.248141	0.237958	1.04279	185	21.8688	5.77002
A2A2V1	Major prion protein (Fragment) OS=Homo sapiens GN=PRNP PE=1 SV=1 - [A2A2V1_HUMAN]	PRNP	12.6713	4.82	1	4	1.33628	1.40283	1.37697	1.38307	0.727622	0.902019	1.8365	1.89243	0.970444	1.55521	1.53331	1.01429	249	27.2609	8.99756
C9JCJ5	Uncharacterized protein (Fragment) OS=Homo sapiens PE=4 SV=7 - [C9JCJ5_HUMAN]		2.92745	9.7	1	1	1.18223	1.19308	0.931649	1.302	1.79229	0.571143	0.65962	0.51981	1.26896	2.08893	2.27964	0.916343	165	17.0099	7.82568
A0A087WYR4	Immunoglobulin lambda-like polypeptide 5 OS=Homo sapiens GN=IGLL5 PE=1 SV=1 - [A0A087WYR4_HUMAN]	IGLL5	272.644	31.91	4	87	0.969379	1.71706	1.81103	1.55389	0.53458	0.761719	1.81335	3.38775	0.535265	2.25419	2.03998	1.10501	235	24.8151	7.7085
F5H4Q5	Vacuolar protein sorting-associated protein 37C (Fragment) OS=Homo sapiens GN=VPS37C PE=1 SV=1 - [F5H4Q5_HUMAN]	VPS37C	3.37277	13.51	1	1	2.06638	3.15724	2.27201	3.46811	0.24333	0.106244	8.4921	9.33717	0.909495	29.7169	32.6429	0.910363	148	17.1327	4.56396
A0A0G2JMB2	Uncharacterized protein OS=Homo sapiens PE=4 SV=1 - [A0A0G2JMB2_HUMAN]		142.283	38.53	1	43	1.34061	1.96158	1.50079	1.60226	1.18403	0.565261	1.13223	1.26752	0.893267	3.47022	2.83454	1.22426	340	36.4851	6.1001
A0A0C4DH38	Protein IGHV5-51 (Fragment) OS=Homo sapiens GN=IGHV5-51 PE=1 SV=1 - [A0A0C4DH38_HUMAN]	IGHV5-51	3.25243	13.68	1	1	1.37121	1.28419	1.61025	0.804058	1.6919	0.715411	0.810453	0.951735	0.851553	1.79503	1.12391	1.59713	117	12.6663	8.26514
A0A0C4DH35	Protein IGHV3-35 (Fragment) OS=Homo sapiens GN=IGHV3-35 PE=1 SV=1 - [A0A0C4DH35_HUMAN]	IGHV3-35	3.87554	9.4	1	1	1.57589	1.66436	1.41147	1.61152	1.5844	0.351752	0.99463	0.890853	1.11649	4.73162	4.58142	1.03279	117	12.8023	7.88428
A0A0C4DH34	Protein IGHV4-28 (Fragment) OS=Homo sapiens GN=IGHV4-28 PE=1 SV=1 - [A0A0C4DH34_HUMAN]	IGHV4-28	3.08949	7.69	1	1	1.12519	1.52139	1.51956	1.20551	0.68142	0.387169	1.65124	2.22999	0.740469	3.92951	3.11365	1.26202	117	13.1157	9.29053
A0A0C4DH25	Protein IGKV3D-20 (Fragment) OS=Homo sapiens GN=IGKV3D-20 PE=1 SV=1 - [A0A0C4DH25_HUMAN]	IGKV3D-20	51.3911	27.59	1	14	0.735243	1.00174	1.2613	0.90883	0.221822	1.2286	3.31456	5.6861	0.582924	0.815352	0.739728	1.10223	116	12.5072	4.58936
A0A0B4J2D9	Protein IGKV1D-13 (Fragment) OS=Homo sapiens GN=IGKV1D-13 PE=1 SV=1 - [A0A0B4J2D9_HUMAN]	IGKV1D-13	3.19282	13.68	1	1	1.36091	0.871461	0.903118	1.0944	1.68619	0.882199	0.80709	0.535595	1.5069	0.987829	1.24053	0.796294	117	12.5613	7.84033
A0A087WW89	Protein IGHV3-72 OS=Homo sapiens GN=IGHV3-72 PE=1 SV=1 - [A0A087WW89_HUMAN]	IGHV3-72	62.9221	25.74	1	14	1.17773	1.91744	2.16846	1.88212	0.435793	0.266263	2.7025	4.9759	0.543118	7.20133	7.06867	1.01877	101	11.1604	7.97217
A0A075B7B8	Protein IGHV3OR16-12 (Fragment) OS=Homo sapiens GN=IGHV3OR16-12 PE=1 SV=1 - [A0A075B7B8_HUMAN]	IGHV3OR16-12	19.8056	9.4	1	9	1.30535	1.76095	1.83373	1.72174	0.809959	0.303094	1.61162	2.26398	0.711853	5.8099	5.68053	1.02277	117	12.8663	6.50732
A0A075B6J9	HCG1782423 (Fragment) OS=Homo sapiens GN=IGLV2-18 PE=1 SV=1 - [A0A075B6J9_HUMAN]	IGLV2-18	3.1443	10.83	1	1	0.888495	0.978486	0.96024	1.59931	0.691562	1.04771	1.28477	1.38851	0.925284	0.933926	1.52648	0.611818	120	12.6971	5.90967
A0A075B6H7	Protein IGKV3-7 (Fragment) OS=Homo sapiens GN=IGKV3-7 PE=4 SV=1 - [A0A075B6H7_HUMAN]	IGKV3-7	5.62677	15.52	1	2	1.02512	0.622771	0.836764	1.29938	0.795518	1.21056	1.28862	1.05185	1.2251	0.514449	1.07337	0.479283	116	12.7754	5.24951
