# Supplementary material for: Urine proteomics of primary membranous nephropathy using nanoscale liquid chromatography tandem mass spectrometry analysis
Source: Clin Proteomics. 2018 Feb 7;15:5. doi: 10.1186/s12014-018-9183-3 (PMC5801694; doi:10.1186/s12014-018-9183-3)
Supplement: Supplementary file 6 — Additional file 6: Table S6. The detail information of gene ontology (GO) enrichment analysis. [file 12014_2018_9183_MOESM6_ESM.xls]

GO-ID	description	ontology	Input number	Input all	Background number	Background all	P-Value	Corrected P-Value	Protein info
GO:0044421	extracellular region part	C	241	245	513	624	2.01737086293769e-21	5.12008725013586e-18	Q9NZP8, O95336, P05109, P01591, P80748, P04430, P07996, P17900, P04217, P60709, P05937, Q02747, P00734, P55290, Q8TDQ0, P68871, P23142, P40189, P12830, P15144, B9A064, P01877, Q6UXB8, P69905, P01019, P02749, P01133, O00241, O96009, P01034, P02774, P43251, P01833, P02751, P30086, P01024, Q6UXG3, P08637, P01611, P01008, P12111, P16278, P22891, Q9NQ84, Q8NDA2, O14773, P06727, P05452, P01619, Q9GZX9,…
GO:0005576	extracellular region	C	242	245	541	624	1.02750175074225e-15	1.30389972169192e-12	Q6GTX8, P54802, Q15828, Q96PD5, P08174, P02042, Q14982, Q08380, P22792, P01009, P59665, P05156, P16444, P55000, P10153, Q8IYS5, P02748, P36896, P04406, O43866, Q9BZG9, P07686, P04746, O00187, Q5KU26, Q96FE7, P02671, O75882, P10451, P30530, Q04756, P10643, Q8NFZ8, Q16651, P49747, P98160, P11684, P07108, P51884, P39059, P98164, Q14767, P15941, P08294, Q9HCU0, Q96AP7, P02765, Q7Z3B1, Q12805, O00468,…
GO:0070062	extracellular exosome	C	224	245	474	624	2.08767157844662e-14	1.72896655221816e-11	P19652, P04264, P15151, O60888, P08185, P15289, P10253, Q5JS37, Q7Z5L0, P06870, P05543, P00747, P05155, O76076, P07858, O75369, P00441, P04004, P13645, P00915, P05067, P01023, Q9H299, P61916, P12109, P12273, P24855, P35555, P01011, P02763, P53634, P01597, Q92520, P14543, P16070, Q07507, O60494, P07339, Q99715, P62158, P10909, P19823, P55287, Q8NBJ4, P00738, Q14508, P02788, P01860, Q9UHL4, Q8WVN6,…
GO:0043230	extracellular organelle	C	224	245	475	624	3.40615948033523e-14	1.72896655221816e-11	P98164, P39059, P51884, P11684, P07108, P98160, Q16651, P49747, Q9HCU0, P08294, Q96AP7, P02765, Q12805, Q7Z3B1, O00468, Q14767, P15941, P22792, P01009, P59665, P05156, P16444, P10153, P55000, Q14982, Q08380, P54802, Q96PD5, Q15828, P08174, Q6GTX8, Q8NFZ8, P10643, Q96FE7, O75882, P02671, P30530, P10451, P04406, P07686, O43866, Q9BZG9, P04746, O00187, Q5KU26, P02748, Q8IYS5, P36896, P13987, P01042,…
GO:1903561	extracellular vesicle	C	224	245	475	624	3.40615948033523e-14	1.72896655221816e-11	P16070, Q07507, P14543, P01597, Q92520, P35555, P24855, P01011, P53634, P02763, Q9H299, P61916, P12273, P12109, P04004, P13645, P05067, P00915, P01023, P05155, P00747, O76076, P07858, O75369, P00441, P08185, P10253, P15289, Q7Z5L0, Q5JS37, P06870, P05543, P19652, P04264, P15151, O60888, P13473, P61769, P07911, Q8WVN6, P05090, P07602, P10619, O43451, P07998, Q8WZ75, Q14508, P02788, P01860, Q9UHL4,…
GO:0031988	membrane-bounded vesicle	C	227	245	490	624	2.9786280129879e-13	1.25995964949388e-10	P15941, Q14767, Q96AP7, P02765, P08294, Q9HCU0, O00468, Q7Z3B1, Q12805, Q16651, P49747, P98160, P07108, P11684, P98164, P51884, P39059, Q8IYS5, P02748, P36896, P04406, Q5KU26, O00187, P04746, O43866, Q9BZG9, P07686, O75882, P02671, Q96FE7, P30530, P10451, P10643, Q8NFZ8, Q6GTX8, P54802, P08174, Q96PD5, Q15828, Q08380, Q14982, P59665, P22792, P01009, P55000, P10153, P05156, P16444, P43652, P98095,…
GO:0031982	vesicle	C	227	245	492	624	7.73904519408886e-13	2.80595667179965e-10	O94919, P15311, P02787, P42785, P18065, P32119, P05451, P01613, P08571, P02766, P04180, Q14624, P41222, P02652, Q9UGN4, P01714, P04745, Q9UBC9, P19022, O75594, P19320, Q03403, P28799, O14498, O00391, P07148, P17936, Q16270, P09603, Q01459, P06396, P02768, P26842, P05062, P01615, P22352, Q15113, P00450, P14384, P02750, Q12907, Q9UNN8, Q9HD89, P15586, Q6EMK4, P02790, P01861, Q9Y5Y7, Q969P0, Q9HCN6,…
GO:0005615	extracellular space	C	150	245	276	624	4.90735907870006e-12	1.55685966771759e-09	Q04756, P02671, O75882, P10451, P30530, O43866, P04746, P02748, P01009, P22792, P59665, P05156, P16444, P55000, P02042, Q08380, P43121, P08294, P02765, Q12805, Q14767, P15941, P39059, P51884, P11684, P98160, Q16651, P49747, P12111, P01611, P01008, P01024, P43251, P01833, P02751, O96009, P02774, P01034, P01019, P02749, P01133, P69905, P01877, B9A064, P15144, P40189, P55290, P68871, P23142, P00734,…
GO:0043227	membrane-bounded organelle	C	230	245	525	624	1.6414089203545e-08	4.62877315539969e-06	O43451, Q8WZ75, P07998, P10619, P07602, P05090, Q8WVN6, P07911, P61769, P13473, O15240, O60494, P07339, Q99715, P10909, P62158, P19823, P00738, P55287, Q8NBJ4, Q9UHL4, P01860, P48745, P02788, Q9GZM5, Q14508, P12273, P12109, Q9H299, P61916, P02763, P01011, P53634, P24855, P35555, Q92520, P01597, P14543, Q07507, P16070, O60888, P04264, P15151, P19652, P05543, P06870, P02452, P15289, P10253, Q5JS37,…
GO:0043226	organelle	C	230	245	529	624	8.46314555144499e-08	2.14794634095674e-05	Q9UBC9, P19022, P04745, P01714, O75594, P41222, Q14624, Q9UGN4, P02652, P08571, P01613, P05451, P04180, P02766, O94919, P32119, P42785, P18065, P02787, P15311, P02760, Q9HCN6, Q969P0, P02647, P02675, Q9HD89, Q9UNN8, Q12907, P01861, P02790, Q9Y5Y7, Q6EMK4, P15586, P26842, P02768, P06396, Q01459, P14384, P02750, P00450, P01615, Q15113, P05062, P22352, O14498, P28799, Q03403, P19320, Q16270, P09603,…
GO:0031983	vesicle lumen	C	34	245	44	624	1.19926892530005e-07	2.76704048401048e-05	P02787, P00747, P05155, P05452, P05067, P01042, P01023, P19652, P02765, Q92520, Q14624, P01011, P02763, Q08380, P00738, O00391, P01009, P02788, P59665, O14498, P68871, P10909, P04217, P02768, P07996, P02671, P02790, P02751, P02675, P69905, P02647, P15144, P02749, P01133
GO:0060205	cytoplasmic membrane-bounded vesicle lumen	C	33	245	43	624	2.55574698918706e-07	5.40540488213063e-05	O00391, P00738, Q08380, P68871, O14498, P59665, P01009, P02788, P07996, P02768, P04217, P10909, P02790, P02751, P02671, P02647, P69905, P02675, P01133, P02749, P05452, P05155, P00747, P02787, P01023, P01042, P05067, P19652, Q92520, P02765, Q14624, P01011, P02763
GO:0034774	secretory granule lumen	C	28	245	36	624	1.48567572101158e-06	0.000290049613840568	P01133, P02749, P01011, P02763, P02647, P02675, Q14624, P02751, Q92520, P02671, P02765, P07996, P02768, P04217, P10909, P19652, P01023, O14498, P01042, P59665, P05067, P01009, P05452, O00391, P02787, P00747, P05155, Q08380
GO:0072562	blood microparticle	C	54	245	88	624	5.17513343234016e-06	0.000938177760805666	P01608, P01611, P01008, P01024, P02671, P01861, P02790, P02751, P02774, O43866, P01019, P02760, P02748, P02675, P69905, B9A064, P02647, P01877, P22792, P01860, P68871, P02042, Q08380, P00738, P00734, P10909, P19823, P60709, P04217, P06396, P02768, P80748, P00450, P01591, Q14624, P01876, P0C0L5, P02765, P02652, P01594, P02763, P01011, P43652, P06312, P04004, P01609, P01042, P01023, P00747, P02787,…
GO:0002576	platelet degranulation	P	31	245	44	624	1.41230614231636e-05	0.00238962199279928	P62158, P10909, P04217, P02768, P07996, P19652, P05067, P01009, P01042, O14498, P01023, P00747, P02787, P05155, Q08380, O00391, P00441, P05452, P01011, P02763, P02749, P01133, P02675, P02647, P07602, Q14624, P13473, P02671, P02765, Q92520, P02751
GO:0006887	exocytosis	P	31	245	45	624	2.93292139467093e-05	0.00437867911745578	Q14624, P13473, P02765, P02671, P02751, Q92520, P01133, P01011, P02749, P02763, P02675, P07602, P02647, P05067, P01009, P01023, P01042, O14498, P05155, P00747, P02787, Q08380, P05452, P00441, O00391, P04217, P62158, P10909, P07996, P02768, P19652
GO:0045055	regulated exocytosis	P	31	245	45	624	2.93292139467093e-05	0.00437867911745578	P07602, P02647, P02675, P01133, P02763, P01011, P02749, Q92520, P02751, P02765, P02671, P13473, Q14624, P19652, P07996, P02768, P04217, P10909, P62158, P05452, O00391, P00441, P00747, P02787, Q08380, P05155, P01023, P01042, O14498, P05067, P01009
GO:0031093	platelet alpha granule lumen	C	20	245	26	624	7.70671048509151e-05	0.010866461783979	P02765, P02671, P02751, P01133, P02763, P01011, P02675, P01009, P05067, P01023, O14498, P01042, P00747, P05155, O00391, P04217, P10909, P07996, P02768, P19652
GO:0030234	enzyme regulator activity	F	45	245	75	624	8.9013064772134e-05	0.0118902714942987	Q15113, Q15828, P26842, P19823, P17900, P62158, Q02747, P17936, P08519, P16444, P23142, P02788, P01009, P22792, Q14508, Q6UXB8, P02647, P10619, P07602, P02749, P01019, P02760, P01133, P01034, P02751, P30086, P01024, P01008, P12111, P05543, P08185, P06727, P11684, P05155, P01042, P01023, P05067, Q9H299, P01011, P53634, P02652, P00995, P02765, P0C0L5, Q14624
GO:0016192	vesicle-mediated transport	P	73	245	138	624	0.00016660486356755	0.0211421571867221	P0C0L5, P01876, P01594, Q92520, P01597, P01011, P53634, P02763, P01023, P01042, P13987, P05067, P05452, P00441, P05155, P00747, P01619, P19652, P22891, P13473, P01611, Q6UXG3, P08637, P01833, P02751, P01133, P02749, P07602, B9A064, P01877, P69905, P68871, P01860, P00734, P00738, P04430, P80748, P07996, P04217, P60709, P10909, P62158, P01591, O60494, Q14624, P02765, P01714, P06312, P01609, P98164,…
GO:0030141	secretory granule	C	36	245	58	624	0.000194440592881316	0.0234995345110848	P10909, P04217, P02768, P07996, P01009, P02788, P59665, O14498, Q08380, O00391, O96009, P02749, P07686, P01133, P02675, P02647, P13473, P02671, P02751, P02452, P19652, P05067, P01042, P01023, P11684, P02787, P00747, P05155, P00441, P05452, P01011, P02763, Q14624, P00995, P02765, Q92520
GO:0032940	secretion by cell	P	35	245	57	624	0.000330967921991692	0.0381816630006779	Q08380, O00391, P01009, O14498, O15240, P10909, P62158, P04217, P02768, P07996, P02671, P02751, P30530, P13473, P02675, P02647, P07602, P02749, P01019, P01133, P02787, P00747, P05155, P00441, P05452, P05067, P01042, P01023, P19652, P02765, Q92520, Q14624, P01011, P02763, Q14767
GO:0006950	response to stress	P	97	245	197	624	0.000386660543253771	0.0397221692130738	P04264, P19652, P22891, O14773, P02452, P06727, P07858, P00441, P00747, P05155, P01023, P04155, P01042, P13987, P05067, Q9Y646, P02763, P01011, P07204, P0C0L5, P01876, P16070, P27487, Q9NZP8, P01591, O15240, P05109, P07996, P60709, P10909, P00734, P00738, P01860, P68871, P23142, P48745, Q8TDQ0, P02788, P01877, B9A064, P69905, P05090, P01019, P02749, P01034, O00241, P02751, P07911, P01024, P61769,…
GO:0031974	membrane-enclosed lumen	C	74	245	143	624	0.000391274322429805	0.0397221692130738	P05067, P01023, P01042, P00747, P05155, P05452, P07858, P06727, P00441, O14773, P02452, P10253, P15289, P19652, P16278, P22891, Q92520, P01011, P53634, P02763, P36957, P12109, Q9GZM5, P02788, P68871, P00734, P00738, P04217, P60709, P17900, P62158, P10909, P07996, P07339, O60494, Q99715, P12111, P61769, P13473, P43251, P02751, P02774, O96009, P01133, P02749, P69905, P07602, P10619, P15144, P51884,…
GO:0043233	organelle lumen	C	74	245	143	624	0.000391274322429805	0.0397221692130738	P51884, P39059, P15311, P02787, P98160, Q14624, P08294, P02765, P02652, O00468, P15941, P01009, P59665, O14498, Q08380, O00391, P07148, P54802, P02768, P02671, P15586, P02790, P07686, P02675, P02647, P05067, P01042, P01023, P00747, P05155, P00441, P07858, P05452, P06727, P10253, P02452, P15289, O14773, P16278, P22891, P19652, Q92520, P02763, P01011, P53634, P36957, P12109, P02788, Q9GZM5, P68871,…
GO:0044433	cytoplasmic vesicle part	C	38	245	64	624	0.000480324271485944	0.0468870385012048	P02763, P01011, P02765, Q92520, Q14624, P19652, Q9NQ84, P00747, P02787, P05155, P05452, P13987, P05067, P01023, P01042, P69905, P02675, P02647, P01133, Q5KU26, P02749, P02671, P02790, P02751, P61769, P13473, P04217, P10909, P07996, P02768, Q08380, P00738, O00391, P59665, P01009, P02788, P68871, O14498
GO:0070013	intracellular organelle lumen	C	73	245	142	624	0.000577504502500823	0.0542854232350774	P15941, Q14624, P08294, P02765, P02652, O00468, P98160, P51884, P39059, P15311, P02787, P07686, P02675, P02647, P15586, P02671, P02790, P54802, P02768, P01009, P59665, O14498, Q08380, O00391, P07148, P02763, P01011, P53634, P36957, P12109, Q92520, P10253, P02452, P15289, O14773, P16278, P22891, P19652, P05067, P01042, P01023, P00747, P05155, P00441, P05452, P07858, P06727, O96009, P02774, P02749,…
GO:0061134	peptidase regulator activity	F	30	245	48	624	0.00060733281176575	0.0550503812950526	Q6UXB8, P02760, P01011, P01019, P53634, P01034, P02751, P02765, P01024, P30086, P00995, P0C0L5, P01008, P12111, Q14624, Q15113, P26842, P05543, Q15828, P08185, P19823, P08519, P05155, P23142, P01023, P01042, P16444, Q14508, P01009, P05067
GO:0008047	enzyme activator activity	F	20	245	29	624	0.000899851561138669	0.0787525262817221	P02652, P02751, P02749, P01019, P53634, P01133, P02647, P07602, P10619, Q9H299, P01023, P23142, P05067, P02788, Q02747, P17936, P06727, P62158, P17900, Q15113
GO:0060249	anatomical structure homeostasis	P	23	245	35	624	0.00103358776688725	0.0874415250786613	P02753, P01833, P25311, P01876, P61769, P13473, P01877, P12273, O96009, P01011, P02787, P00441, P09603, P02788, P04155, P01860, O60494, P01591, P04264, P10253, P60709, O14773, P02768
GO:0099503	secretory vesicle	C	36	245	62	624	0.00125987939122909	0.103147544998046	P02452, P19652, P01042, P01023, P05067, P00441, P05452, P11684, P00747, P02787, P05155, P01011, P02763, Q14624, Q92520, P00995, P02765, P02768, P07996, P10909, P04217, O14498, P01009, P02788, P59665, O00391, Q08380, P02749, P07686, P01133, O96009, P02647, P02675, P13473, P02751, P02671
GO:0072378	blood coagulation, fibrin clot formation	P	9	245	10	624	0.00132567291225996	0.104878368073035	P02675, P02749, P05155, P02671, P42785, P00734, P01042, P01023, P23142
GO:0098772	molecular function regulator	F	47	245	86	624	0.00136366672435388	0.104878368073035	P02647, Q6UXB8, P10619, P07602, P01019, P02749, Q9BZG9, P01133, P02760, P01034, P02751, P30086, P01024, P01008, P12111, Q15113, Q15828, P26842, P17900, P62158, P19823, P17936, Q02747, P08519, P16444, P23142, P01009, P02788, P22792, Q14508, Q9H299, P53634, P01011, P02652, P00995, P02765, P0C0L5, Q14624, Q16651, P05543, P08185, P06727, P11684, P05155, P01042, P01023, P05067
GO:0051234	establishment of localization	P	100	245	210	624	0.00160453216256745	0.119773606723417	P01613, P08571, P02766, P04180, P01609, P98164, P15311, P07108, P02787, Q14767, P01714, P19022, P06312, P41222, Q14624, P02652, P02765, P02768, P08174, P06396, P01615, P00450, O14498, P28799, P01009, P07148, O00391, Q08380, P02760, Q5KU26, P02647, P02675, P01608, Q12907, P01861, Q9Y5Y7, P30530, P02790, P02671, P05543, P02452, P08185, P22891, P19652, P01042, P01023, P05067, P00915, P13987, P00441,…
GO:0031091	platelet alpha granule	C	20	245	30	624	0.00174199763071191	0.119978869452745	P05067, P01009, P01042, O14498, P01023, P05155, P00747, O00391, P10909, P04217, P02768, P07996, P19652, P02671, P02765, P02751, P02763, P01011, P01133, P02675
GO:0048585	negative regulation of response to stimulus	P	48	245	89	624	0.00178353213353599	0.119978869452745	O75594, P07204, P15941, P35555, P19022, P02765, P00995, Q9UGN4, P02652, P16070, P04264, P08571, P00747, P05155, Q9GZX9, P15311, P18065, P04004, P13987, P80370, P01023, P01042, P05090, P02675, P07602, P02647, P01133, P02760, P02749, P01019, P02671, Q6EMK4, Q96FE7, P10451, P01008, P10909, P62158, P08174, P07996, Q96PD5, P00734, Q8IWU5, P17936, P02788, P40189, P48745, P23142, Q8TDQ0
GO:0009611	response to wounding	P	37	245	65	624	0.00179324704643833	0.119978869452745	Q9HCN6, P02749, P02675, P05090, P02647, Q9UNN8, P01008, P02671, P01024, Q9Y5Y7, P02751, P30530, P10909, P60709, P06396, P05109, P01009, P48745, P68871, P23142, P02042, Q8IWU5, P00734, P07204, Q9UBC9, Q9Y646, P43121, P02452, P22891, P13987, P01042, P01023, P05155, P00747, P00441, P42785, P07858
GO:0001894	tissue homeostasis	P	21	245	32	624	0.00179637393191659	0.119978869452745	P02768, O14773, P60709, O60494, P01591, P04264, P04155, P01860, P02788, P00441, P09603, P02787, P01011, O96009, P01877, P12273, P01876, P61769, P02753, P25311, P01833
GO:0046903	secretion	P	36	245	63	624	0.00189585885986458	0.12337666118811	P02675, P02647, P07602, P02774, P01019, P02749, P01133, P02671, P30530, P02751, P13473, O15240, P10909, P62158, P04217, P02768, P07996, Q08380, O00391, P01009, O14498, P01011, Q14767, P02763, P02765, Q92520, Q14624, P19652, P00747, P02787, P05155, P00441, P05452, P05067, P01042, P01023
GO:0080134	regulation of response to stress	P	50	245	94	624	0.00212776750359302	0.135006848102977	P02790, P10451, P02671, P01024, P01008, P61769, P10643, P02647, P07602, P02675, P05090, P02748, P02749, P01019, P02760, Q5KU26, P07148, P00734, Q8TDQ0, P05156, P48745, P02788, P40189, P05109, Q96PD5, P07996, P26842, P08174, P10909, P06396, P02765, P0C0L5, P16070, O75594, P15941, P07204, P00441, P07858, P11684, P15311, P05155, P00747, P01042, P22105, P01023, P13987, P04004, P15151, P04264, P08571
GO:0002698	negative regulation of immune effector process	P	10	245	12	624	0.0021842026590722	0.135207471920128	P08174, Q96PD5, O75594, P02647, P13987, P01023, Q8TDQ0, P05155, Q9UGN4, P02652
GO:0006810	transport	P	98	245	207	624	0.00243942368848629	0.147410888604243	P53634, P01011, P02763, P43652, P61916, P12273, P0C0L5, P01876, P01594, P25311, P01597, Q92520, P02753, P08185, P02452, P05543, P19652, P22891, P13987, P00915, P05067, P01023, P01042, P05155, P00747, P01619, P06727, P05452, P00441, P02774, P01133, P01019, P02749, P69905, P10619, P07602, B9A064, P01877, P01611, P13473, Q6UXG3, P08637, P01833, P02751, P04217, P60709, P62158, P10909, P04430, P07996,…
GO:0030414	peptidase inhibitor activity	F	26	245	43	624	0.00294383136908932	0.166866393114926	P00995, P30086, P02765, P01024, P0C0L5, P01008, Q14624, P12111, Q6UXB8, P01019, P01011, P02760, P01034, P08519, P05155, P01042, P16444, P01023, P01009, P05067, Q14508, Q15828, P05543, P26842, P19823, P08185
GO:0050777	negative regulation of immune response	P	11	245	14	624	0.00298591650379928	0.166866393114926	P13987, P01023, Q8TDQ0, P05155, Q9UGN4, P02652, P02760, P08174, Q96PD5, O75594, P02647
GO:0004866	endopeptidase inhibitor activity	F	25	245	41	624	0.00302437119120827	0.166866393114926	P01024, P02765, P30086, P00995, Q14624, P12111, P01008, P0C0L5, P01034, P02760, P01011, P01019, P05155, P08519, Q14508, P05067, P01009, P01023, P01042, P16444, P08185, P19823, P26842, P05543, Q15828
GO:0061135	endopeptidase regulator activity	F	25	245	41	624	0.00302437119120827	0.166866393114926	P0C0L5, P01008, P12111, Q14624, P01024, P02765, P00995, P30086, P02760, P01011, P01019, P01034, P01023, P16444, P01042, Q14508, P05067, P01009, P08519, P05155, P26842, P05543, Q15828, P08185, P19823
GO:0042592	homeostatic process	P	48	245	91	624	0.00337819914921327	0.179097897803856	P60709, P05937, P08174, P02768, P00450, P01591, O15240, P05109, O60494, P02788, P01860, P48745, P00734, P09603, O00391, O96009, P01019, P07686, P01877, P02647, P13473, P61769, P07911, P30530, P01833, P02790, P02751, O14773, P10253, P04264, P04180, P05067, P01042, P04155, P02787, P06727, P42785, P00441, P35555, P19022, P01011, Q9H299, P61916, P12273, P01876, P25311, P02652, P02753
GO:0007597	blood coagulation, intrinsic pathway	P	6	245	6	624	0.00352832737990261	0.179097897803856	P05155, P42785, P00734, P01042, P02749, P01023
GO:0050709	negative regulation of protein secretion	P	6	245	6	624	0.00352832737990261	0.179097897803856	P48745, P23142, P02652, P02647, P02751, P15311
GO:0050905	neuromuscular process	P	6	245	6	624	0.00352832737990261	0.179097897803856	P55000, P07686, O14773, P05067, P10253, P17900
GO:0004857	enzyme inhibitor activity	F	29	245	50	624	0.00406940171059955	0.202512579245131	P05543, Q15828, P26842, P19823, P08185, P08519, P11684, P05155, P16444, P01042, P01023, P05067, P01009, Q14508, Q6UXB8, P02647, P01019, P01011, P02760, P01034, P02652, P30086, P00995, P01024, P02765, P01008, P0C0L5, Q14624, P12111
GO:0001818	negative regulation of cytokine production	P	14	245	20	624	0.00469295682784377	0.219649751233881	P02647, O75594, P05090, P02763, Q96PD5, P07996, P02652, P30530, P02751, P11684, P15311, Q8TDQ0, P23142, P02788
GO:0002526	acute inflammatory response	P	14	245	20	624	0.00469295682784377	0.219649751233881	P19320, P01009, Q14624, P02765, P02671, P42785, P00738, P02652, P02751, P00734, P01011, P02763, P05109, P19652
GO:0019216	regulation of lipid metabolic process	P	14	245	20	624	0.00469295682784377	0.219649751233881	P07148, P00441, P02652, P06727, Q8NBJ4, Q96FE7, P01024, P02647, P07602, P05090, P61916, P01011, P01019, P02749
GO:0051048	negative regulation of secretion	P	9	245	11	624	0.00478297846931129	0.219649751233881	P01133, P02647, P15144, P48745, P23142, P15311, P02751, Q9UGN4, P02652
GO:0010035	response to inorganic substance	P	33	245	59	624	0.0048464878128831	0.219649751233881	P08294, P04155, P05067, P00441, P18065, P06727, P32119, P11684, P02787, P08571, P02452, O60888, P04180, P61769, P02751, P01024, P02671, P02675, P69905, P16444, P68871, P12830, P19320, P00738, P07148, P02768, P07996, P10909, P62158, P06396, P05062, P05109, P00450
GO:0042060	wound healing	P	31	245	55	624	0.00544261544722307	0.240323244292949	P05090, P02675, Q9Y646, Q9UBC9, P02749, Q9HCN6, P07204, P02751, P30530, P02671, P01024, P01008, P43121, Q9UNN8, P05109, P22891, P06396, P60709, P02452, P00734, P42785, P00747, P05155, P02042, P01023, P23142, P48745, P68871, P01042, P13987, P01009
GO:0032102	negative regulation of response to external stimulus	P	19	245	30	624	0.00549202055515802	0.240323244292949	P07996, P04264, P04004, P02788, P48745, Q8TDQ0, P01042, P00747, P05155, P00734, P07204, P02749, P02675, O75594, P05090, P02647, P01008, P02671, P10451
GO:0002682	regulation of immune system process	P	73	245	151	624	0.00595254006187966	0.256060113170349	Q96PD5, P26842, P08174, P06396, Q6GTX8, P01615, P05156, P19320, P07148, P09603, P02760, O00187, Q5KU26, P02647, P36896, Q8IYS5, P02748, P01608, P10643, P01861, P02790, P30530, P01613, P08571, P01609, P18065, P15311, P11684, P01714, O75594, P06312, P02652, Q9UGN4, P04430, P80748, P07996, P10909, P62158, P60709, Q9NZP8, Q8TDQ0, P48745, P01860, P02788, P40189, B9A064, P01877, P05090, P08637, Q6UXG3,…
GO:0016023	cytoplasmic, membrane-bounded vesicle	C	55	245	109	624	0.0060787935861627	0.257132968694682	Q08380, O00391, P00738, P59665, Q9GZM5, P02788, P01009, P68871, Q9UHL4, O14498, P07339, O15240, O60494, P04217, P10909, P07996, P08174, P02768, P02671, P02790, P02751, P13473, P61769, P69905, P02675, P02647, O96009, Q5KU26, P01133, P07686, P02749, P05155, P00747, P02787, P11684, P05452, P07858, P00441, P13987, P98164, P05067, P01023, P01042, P19652, O14773, P02452, Q9NQ84, P02765, P00995, Q92520,…
GO:0032101	regulation of response to external stimulus	P	39	245	73	624	0.00647873890190413	0.269558021852995	P13987, P04004, P01042, P01023, P11684, P05155, P00747, P04264, P0C0L5, P02765, P07204, O75594, P40189, P02788, P05156, Q8TDQ0, P55290, P48745, P07148, P00734, P09603, P62158, Q96PD5, P07996, P08174, P05109, P10643, P01008, P61769, P01024, P02671, P10451, P02751, P01019, P02749, P02748, P05090, P02675, P02647
GO:0044707	single-multicellular organism process	P	127	245	284	624	0.00680199542525883	0.278442974021079	P55287, P00734, Q8TDQ0, P55290, P23142, P01860, P48745, P68871, P12830, P02788, P40189, O15240, O60494, Q99715, P05109, P07339, P01591, P07996, P10909, P17900, P62158, P60709, P05937, P02751, P01833, P43251, P07911, P01024, P01008, P61769, P12111, O43451, P15144, P01877, Q8WZ75, P07602, P05090, P01019, P02749, P01133, O96009, P02774, O75369, P00441, P05452, P07858, P06727, Q9GZX9, P00747, P05155,…
GO:1903531	negative regulation of secretion by cell	P	7	245	8	624	0.00723170812212587	0.287342152247475	P15311, P02647, P02652, P02751, Q9UGN4, P48745, P23142
GO:0051179	localization	P	120	245	267	624	0.00758825801844254	0.287342152247475	P16070, P27487, P78324, P0C0L5, P01876, P25311, P01594, P01597, Q92520, P02753, P07204, P35555, P53634, P01011, P02763, P43652, P61916, P12273, P13987, P00915, P05067, P01023, P01042, P05155, P00747, P01619, P05452, P06727, P00441, O75369, P08185, P02452, P10253, P05543, P19652, P22891, O60888, P01611, P13473, P08637, Q6UXG3, P07911, P01833, P02751, P02774, P01133, P01019, P02749, P69905, P07602,…
GO:0065007	biological regulation	P	184	245	433	624	0.00786908476494931	0.287342152247475	P26842, P02768, P06396, P02750, P00450, P01615, P05062, P26992, P28799, P19320, Q16270, P09603, P17936, O00391, P07148, Q8IWU5, P02760, Q9HCN6, P02647, P02675, Q9HD89, P01608, Q12907, Q9UNN8, P01861, P02790, Q6EMK4, P05451, P01613, P08571, P04180, P02766, P01609, P32119, P18065, P42785, P02787, P15311, P19022, P01714, P06312, O75594, P41222, Q9UGN4, P02652, P62158, P10909, O60494, O15240, P01860,…
GO:0007596	blood coagulation	P	23	245	39	624	0.00807777388418143	0.287342152247475	P30530, P01024, P02671, P01008, Q9UNN8, P02675, P02749, Q9HCN6, P07204, P00734, P42785, P00747, P05155, P02042, P68871, P01023, P23142, P01042, P13987, P01009, P22891, P60709, P02452
GO:0007599	hemostasis	P	23	245	39	624	0.00807777388418143	0.287342152247475	Q9UNN8, P01008, P02671, P01024, P30530, Q9HCN6, P07204, P02749, P02675, P13987, P01009, P01023, P68871, P23142, P01042, P05155, P00747, P02042, P00734, P42785, P60709, P02452, P22891
GO:2000257	regulation of protein activation cascade	P	12	245	17	624	0.00815072258172184	0.287342152247475	P02671, P01024, P05155, P05156, P01008, P01023, P10643, P0C0L5, P04004, P13987, P02748, P08174
GO:0048871	multicellular organismal homeostasis	P	22	245	37	624	0.00839072674631522	0.287342152247475	P01876, P61769, P02753, P25311, P01833, P01011, O96009, P01877, P12273, P04155, P01860, P02788, P00441, P42785, P09603, P02787, P02768, P60709, O14773, O60494, P01591, P04264
GO:0070613	regulation of protein processing	P	13	245	19	624	0.00874971477564002	0.287342152247475	P02748, P06396, P07996, P08174, P01024, P05155, P05452, P04004, P13987, P05156, P01023, P10643, P0C0L5
GO:1903317	regulation of protein maturation	P	13	245	19	624	0.00874971477564002	0.287342152247475	P02748, P06396, P08174, P07996, P05155, P01024, P05452, P04004, P13987, P05156, P01023, P10643, P0C0L5
GO:0051241	negative regulation of multicellular organismal process	P	39	245	74	624	0.00882463880080949	0.287342152247475	P02788, Q8TDQ0, P48745, P23142, P00734, Q96PD5, P07996, Q9UNN8, P61769, P02671, Q6EMK4, P10451, P30530, P02751, P01034, P02749, P01019, P05090, P02675, P15144, P02647, P05067, P04004, P01042, P15311, P11684, Q9GZX9, P00747, P05155, P00441, P04264, P41222, P02765, P02652, P02753, Q12805, P07204, P02763, O75594
GO:0003094	glomerular filtration	P	5	245	5	624	0.00910014436733072	0.287342152247475	P01876, P43121, P01877, Q8IWU5, P01591
GO:0050710	negative regulation of cytokine secretion	P	5	245	5	624	0.00910014436733072	0.287342152247475	P23142, P02751, P02652, P02647, P15311
GO:0050885	neuromuscular process controlling balance	P	5	245	5	624	0.00910014436733072	0.287342152247475	O14773, P05067, P17900, P10253, P07686
GO:0097205	renal filtration	P	5	245	5	624	0.00910014436733072	0.287342152247475	P01591, Q8IWU5, P01877, P01876, P43121
GO:0097435	fibril organization	P	5	245	5	624	0.00910014436733072	0.287342152247475	P05067, P01034, P06396, Q14767, P22105
GO:2000258	negative regulation of protein activation cascade	P	5	245	5	624	0.00910014436733072	0.287342152247475	P01023, P08174, P13987, P05155, P02671
GO:0044853	plasma membrane raft	C	5	245	5	624	0.00910014436733072	0.287342152247475	P07858, P15311, P19022, P55290, P12830
GO:0001895	retina homeostasis	P	14	245	21	624	0.00914502799099041	0.287342152247475	P60709, P02768, P04264, P01591, P01877, P12273, P02788, P01876, P01860, P61769, P02787, P00441, P01833, P25311
GO:0002683	negative regulation of immune system process	P	19	245	31	624	0.00917049422066408	0.287342152247475	Q9UGN4, P30530, P02652, P02760, O75594, P05090, P02647, P13987, P02788, P48745, P01023, Q8TDQ0, P05155, P11684, P15311, P07996, P08571, P08174, Q96PD5
GO:0032501	multicellular organismal process	P	132	245	299	624	0.0103071359703345	0.319018427959865	P00734, P68871, P23142, P55290, Q8TDQ0, P12830, P40189, P01591, P05109, P07996, P60709, P05937, P17900, P01833, P02751, P43251, P01024, P01008, P12111, P15144, P01877, P01133, P02749, P01019, P02774, O96009, P06727, P05452, Q9GZX9, P22105, P04155, P01042, P13987, P22891, O14773, P25311, P02753, P01876, P27487, Q14982, P02042, P55000, P01009, P08174, P54802, P30530, P10451, P02671, O75882, P36896,…
GO:0048519	negative regulation of biological process	P	88	245	190	624	0.0110118708678362	0.327228271285051	P07858, P06727, P00441, P00747, Q9GZX9, P05155, O76076, P01023, P01042, P04155, P13987, P04004, P80370, P05067, P04264, P02452, P25311, P02753, P00995, Q07507, P16070, P27487, P12273, P35555, P02763, P07204, P00734, P00738, P48745, P23142, P55290, Q8TDQ0, P02788, P12830, P40189, P07996, P62158, P10909, P02751, P07911, P01008, P61769, P07602, P15144, P05090, P01133, P01019, P02749, P01034, P32119,…
GO:0010038	response to metal ion	P	25	245	44	624	0.0110735312812153	0.327228271285051	P04155, P16444, P12830, P05067, P19320, P18065, P00441, P02787, P02768, P08571, P07996, P62158, P10909, P06396, O60888, P04180, P05109, P05062, P00450, P61769, P02751, P08294, P01024, P02671, P02675
GO:0030198	extracellular matrix organization	P	31	245	57	624	0.0110881132113926	0.327228271285051	P22105, P01023, P23142, P05067, P12830, P19320, P51884, P04004, Q8IWU5, P00747, P07996, P98160, P02452, P06396, P02766, P49747, Q99715, Q07507, P12111, P16070, O00468, P14543, P02751, P10451, P02671, Q14767, P35555, P01034, O95460, P12109, P02675
GO:0043062	extracellular structure organization	P	31	245	57	624	0.0110881132113926	0.327228271285051	P12109, P02675, Q14767, P35555, P01034, O95460, P02751, O00468, P14543, P10451, P02671, Q07507, P12111, P16070, P02766, P49747, Q99715, P07996, P02452, P98160, P06396, Q8IWU5, P00747, P22105, P01023, P23142, P05067, P51884, P12830, P19320, P04004
GO:0008289	lipid binding	F	24	245	42	624	0.0116645955320473	0.339162285985781	P30086, P01024, P02652, P02753, P30530, Q9UGN4, P41222, P61916, P05090, P02647, P07602, P02774, P02749, P07108, P07148, P06727, P16444, P05109, P08185, P05937, P02768, P08571, P07996, P08174
GO:0006952	defense response	P	59	245	121	624	0.0117597640530925	0.339162285985781	P08174, P26842, P07996, Q96PD5, P10909, Q9NZP8, P01591, P05109, O15240, P01860, Q8TDQ0, P05156, P59665, P19320, P01009, P02788, P00734, P09603, P00738, P07148, Q08380, Q5KU26, O00187, O43866, P04406, P01034, O00241, P01877, B9A064, P02675, P02748, P10643, P61769, P02751, P01861, P30530, P10451, O75882, P07911, P01024, P02671, P08571, P19652, P04264, P01042, P05067, P06727, P42785, P05155, P02763,…
GO:0048523	negative regulation of cellular process	P	82	245	176	624	0.0122404326223943	0.342018666651558	P00734, P00738, P48745, P23142, P55290, Q8TDQ0, P02788, P12830, P40189, P07996, P10909, P62158, P02751, P07911, P61769, P07602, P05090, P01133, P02749, P01019, P01034, P06727, P07858, P00441, Q9GZX9, P00747, P05155, O76076, P01023, P01042, P04155, P04004, P13987, P05067, P80370, P02452, P25311, P02753, P00995, Q07507, P16070, P27487, P12273, P35555, P07204, Q16270, Q8IWU5, O00391, P07148, P17936,…
GO:0001817	regulation of cytokine production	P	23	245	40	624	0.0122630806403829	0.342018666651558	P10909, P07996, P08571, Q96PD5, P11684, P15311, P00441, Q8IWU5, P02788, P40189, P51884, P23142, Q8TDQ0, P05090, O75594, P02647, P01019, P02763, P01024, P02751, P30530, P02652, P61769
GO:0050817	coagulation	P	23	245	40	624	0.0122630806403829	0.342018666651558	P30530, P02671, P01024, P01008, Q9UNN8, P02675, P02749, Q9HCN6, P07204, P00734, P42785, P05155, P00747, P02042, P23142, P01023, P68871, P01042, P13987, P01009, P22891, P60709, P02452
GO:0003014	renal system process	P	9	245	12	624	0.012579305900028	0.347024764937729	P06396, P01019, P01591, P01877, P43121, P68871, P01876, P01042, Q8IWU5
GO:0050727	regulation of inflammatory response	P	22	245	38	624	0.0128636627758003	0.351053506720228	P02647, P02748, O75594, P05090, P01019, P02765, P01024, P0C0L5, P01008, P10643, P05109, P04264, Q96PD5, P08174, P11684, P05155, P05156, P48745, P01023, P40189, P04004, P13987
GO:0002697	regulation of immune effector process	P	21	245	36	624	0.0134594785789548	0.36340018349627	P07148, P05155, P05156, Q8TDQ0, P01023, P13987, P04004, P15151, Q96PD5, P08174, P02652, P02753, Q9UGN4, P02790, P01024, P61769, P10643, P0C0L5, P02647, O75594, P02748
GO:0065008	regulation of biological quality	P	90	245	196	624	0.013602449736858	0.36340018349627	P10619, P01877, P15144, P02774, O96009, P02749, P01019, P01024, P07911, P01833, P02751, P01008, P13473, P61769, P01591, O15240, O60494, P05109, P60709, P05937, P10909, P17900, P62158, P07996, P00734, P02788, P68871, P01860, P23142, P48745, Q9H299, P61916, P12273, P07204, Q9Y646, P35555, P01011, P25311, P02753, P01876, P04264, P22891, O14773, P02452, P10253, P05543, P00747, P05155, P06727, O75369,…
GO:0006953	acute-phase response	P	10	245	14	624	0.0142099103299823	0.374270739333681	P01011, P02763, P19652, P01009, Q14624, P02765, P02671, P00738, P00734, P02751
GO:1902578	single-organism localization	P	80	245	172	624	0.0143743526176103	0.374270739333681	Q5KU26, P02647, P02675, P01608, P01861, P30530, P02790, P02671, P02768, P06396, P01615, P28799, O14498, P01009, O00391, Q08380, P19022, P01714, Q14767, P06312, Q14624, O00468, P02652, P02765, P01613, P08571, P04180, P01609, P02787, P15311, P01133, P02749, P01019, P02774, P07602, B9A064, P01877, P69905, P13473, P01611, P08637, Q6UXG3, P01833, P02751, P07996, P04430, P80748, P60709, P04217, P10909,…
GO:1901700	response to oxygen-containing compound	P	47	245	94	624	0.0145378627740127	0.374270739333681	P35555, P07204, P12109, O00468, P02753, P02652, P08294, P08571, P02452, P04155, P05067, P07858, P06727, P32119, P00441, P18065, P15311, P11684, Q5KU26, P02749, P01019, P02774, P69905, P05090, P61769, Q9HD89, P30530, P02751, P10451, P01024, P02671, P26842, P07996, P06396, P62158, O15240, P05062, P22352, P05109, P68871, Q8TDQ0, P28799, P16444, P19320, P12830, P07148, P00738
GO:1901681	sulfur compound binding	F	19	245	32	624	0.0145992132364202	0.374270739333681	P01008, O00468, P02751, P08294, Q14767, P02749, P22105, P48745, P01042, P04004, P05067, P02788, P05452, P08519, P07108, O76076, P07996, P49747, Q15113
GO:0012505	endomembrane system	C	82	245	177	624	0.0148168151681009	0.376050768966401	P98164, P51884, P39059, P11684, P07108, P15311, P02787, P98160, P08571, Q14624, P41222, P08294, P02765, P02652, O00468, P15941, P19320, P01009, P59665, O14498, Q08380, O00391, Q8IWU5, P02768, P08174, P05062, Q12907, P02671, P04406, P07686, P02675, P02647, P05067, P13987, P01042, P01023, P00747, P05155, P00441, P06727, P05452, P07858, P02452, P15289, P16278, P22891, P19652, P16070, P00995, Q92520,…
GO:0002920	regulation of humoral immune response	P	11	245	16	624	0.0152975944607615	0.377998899778171	P04004, P13987, P05156, P0C0L5, P01023, P10643, P01024, P05155, P02790, P08174, P02748
GO:0007565	female pregnancy	P	11	245	16	624	0.0152975944607615	0.377998899778171	P07204, P02774, P01019, P02760, Q8TDQ0, P23142, P11684, P00441, P18065, P10451, P07858
GO:0031347	regulation of defense response	P	31	245	58	624	0.0153403808814624	0.377998899778171	Q96PD5, P08174, P08571, P05109, P15151, P04264, Q8TDQ0, P05156, P01023, P48745, P40189, P02788, P04004, P13987, P07148, P07858, P11684, P05155, P01019, Q5KU26, P02647, P05090, O75594, P02748, P01008, P61769, P0C0L5, P10643, P02790, P01024, P02765
GO:0008083	growth factor activity	F	6	245	7	624	0.0165112019137173	0.399099337685852	P01133, P05451, P01019, P28799, P09603, P00734
GO:0051087	chaperone binding	F	6	245	7	624	0.0165112019137173	0.399099337685852	P00450, P02675, P00441, P10909, P02768, P53634
GO:0031410	cytoplasmic vesicle	C	57	245	118	624	0.0171529994628246	0.406862734921952	O14773, P02452, Q9NQ84, P19652, P13987, P98164, P05067, P01023, P01042, P00747, P05155, P02787, P11684, P05452, P07858, P18065, P00441, P53634, P01011, P02763, Q14624, P27487, P02765, P00995, Q92520, P04217, P10909, P07996, P08174, P02768, O60494, O15240, P07339, Q9GZM5, P59665, P02788, P01009, P68871, Q9UHL4, O14498, Q08380, O00391, P00738, O96009, P01133, Q5KU26, P07686, P02749, P69905, P02675,…
GO:0097708	intracellular vesicle	C	57	245	118	624	0.0171529994628246	0.406862734921952	P00747, P02787, P05155, P11684, P07858, P05452, P00441, P18065, P13987, P98164, P05067, P01023, P01042, P19652, O14773, P02452, Q9NQ84, P02765, P00995, Q92520, P27487, Q14624, P53634, P01011, P02763, Q08380, P00738, O00391, Q9GZM5, P59665, P01009, P02788, P68871, Q9UHL4, O14498, O60494, O15240, P07339, P04217, P10909, P08174, P07996, P02768, P02671, P07911, P02790, P02751, P13473, P61769, P69905,…
GO:0044446	intracellular organelle part	C	100	245	222	624	0.017523382279405	0.40797793691545	P08294, P02765, P02652, O00468, Q14624, P41222, P15941, P15311, P11684, P07108, P02787, P39059, P51884, P98164, P98160, P08571, P02671, Q6EMK4, P15586, P02790, Q12907, Q9UNN8, P02675, P02647, P04406, P07686, Q5KU26, Q08380, O00391, P07148, Q8IWU5, P01009, P19320, P59665, O14498, P05062, P00450, P54802, P06396, P02768, P08174, Q92520, P27487, P36957, P12109, P02763, P01011, P53634, P24855, P00747,…
GO:0044765	single-organism transport	P	75	245	161	624	0.0176080748288633	0.40797793691545	P02647, P02675, Q5KU26, P01861, P30530, P02790, P02671, P01608, P01615, P02768, P06396, O00391, Q08380, O14498, P28799, P01009, P06312, P01714, Q14767, P02652, P02765, Q14624, P04180, P01613, P08571, P15311, P02787, P01609, P01877, B9A064, P07602, P69905, P02749, P01019, P01133, P02774, P01833, P02751, P08637, Q6UXG3, P01611, P13473, O15240, O60494, P07996, P04430, P80748, P10909, P62158, P04217,…
GO:0048583	regulation of response to stimulus	P	102	245	227	624	0.0176822588891645	0.40797793691545	P02452, P15151, P04264, P01042, P01023, P22105, P80370, P05067, P04004, P13987, P00441, P07858, P01619, P00747, P05155, Q9GZX9, P53634, P35555, P07204, P01876, P0C0L5, P16070, P01594, P01597, P00995, P04430, P07996, P80748, P10909, P62158, P60709, Q9NZP8, P05109, Q8TDQ0, P55290, P23142, P01860, P48745, P02788, P40189, P00734, P02749, P01019, P01133, P01877, B9A064, P07602, P05090, Q8WVN6, Q6UXG3,…
GO:0043170	macromolecule metabolic process	P	108	245	242	624	0.0179939269018487	0.411428706999027	P02675, P02748, P02647, P36896, P04406, P07686, O00187, P02760, P15586, P02671, P01861, Q9Y5Y7, P02790, P01608, Q04756, P10643, P01615, Q15113, P14384, Q01459, P06396, P54802, P02768, Q96PD5, P08174, Q8IWU5, P17936, P05156, P10153, O75594, P06312, P01714, Q9UBC9, P15941, P02652, Q12805, O00468, Q14624, P02766, P04180, P98160, P01613, P15311, P18065, P42785, P98164, P51884, P39059, P01609, B9A064,…
GO:0014070	response to organic cyclic compound	P	28	245	52	624	0.0187124651857142	0.424037827154845	Q5KU26, P02774, P07204, P10451, P02751, P02652, P02671, P01024, P41222, P04180, P05062, O15240, P07996, P06396, P62158, P02452, P06727, P07858, P18065, P00441, P11684, P15311, P28799, P59665, P05067, P51884, P12830, P19320
GO:0045087	innate immune response	P	36	245	70	624	0.0194480870304457	0.436807476843108	O75594, P0C0L5, P01876, P16070, P08571, P04264, P05067, P06727, P05155, O00187, Q5KU26, P04406, O00241, B9A064, P01877, P02675, P02748, P61769, P10643, P30530, P01861, P01024, P02671, P08174, Q96PD5, P10909, Q9NZP8, P01591, P05109, P01860, P05156, Q8TDQ0, P59665, P19320, P02788, P09603
GO:0051224	negative regulation of protein transport	P	7	245	9	624	0.0216330004350519	0.473315130208291	P02652, P02647, P02751, P15311, P05090, P48745, P23142
GO:1904950	negative regulation of establishment of protein localization	P	7	245	9	624	0.0216330004350519	0.473315130208291	P15311, P05090, P02652, P02647, P02751, P48745, P23142
GO:0005319	lipid transporter activity	F	7	245	9	624	0.0216330004350519	0.473315130208291	P06727, P02647, P02652, P07148, P02753, P05090, P17900
GO:0002921	negative regulation of humoral immune response	P	4	245	4	624	0.02341115978318	0.487028881391072	P05155, P08174, P01023, P13987
GO:0032814	regulation of natural killer cell activation	P	4	245	4	624	0.02341115978318	0.487028881391072	Q8TDQ0, Q96PD5, O75594, P30530
GO:0045916	negative regulation of complement activation	P	4	245	4	624	0.02341115978318	0.487028881391072	P05155, P01023, P08174, P13987
GO:0051480	regulation of cytosolic calcium ion concentration	P	4	245	4	624	0.02341115978318	0.487028881391072	P01042, P08174, P05937, P00734
GO:0060263	regulation of respiratory burst	P	4	245	4	624	0.02341115978318	0.487028881391072	P01877, P01591, P02749, P01876
GO:0008239	dipeptidyl-peptidase activity	F	4	245	4	624	0.02341115978318	0.487028881391072	P16444, Q9UHL4, P27487, P42785
GO:0008201	heparin binding	F	17	245	29	624	0.0244139423950746	0.503760860152027	P08294, P02751, P01008, P02749, Q14767, O76076, P05452, P08519, P02788, P05067, P04004, P01042, P22105, P48745, Q15113, P49747, P07996
GO:0051239	regulation of multicellular organismal process	P	65	245	139	624	0.0257935790739442	0.527936320077987	P28799, Q8IWU5, P09603, Q96PD5, P02768, P26842, P02750, Q9HD89, Q9UNN8, P10451, P30530, Q6EMK4, P02671, O75882, P02647, P36896, P02675, P51884, P42785, P11684, P15311, P08571, P04180, P41222, P02652, Q12805, Q7Z3B1, O00468, P02765, P19022, O75594, Q8TDQ0, P48745, P23142, P40189, P02788, P00734, P07996, P10909, P62158, P01008, P61769, P02751, P01024, P01019, P02749, P01133, P01034, P15144, P05090,…
GO:0005788	endoplasmic reticulum lumen	C	15	245	25	624	0.0263809824889713	0.528355475783873	P53634, P07996, P02452, P15289, P02647, P12109, P22891, Q99715, P61769, P01009, P39059, P12111, P02652, P00734, P06727
GO:0019730	antimicrobial humoral response	P	9	245	13	624	0.0269490074389932	0.528355475783873	P61769, P01876, P59665, P05067, P02788, P02671, P01877, P01591, P02675
GO:0019731	antibacterial humoral response	P	9	245	13	624	0.0269490074389932	0.528355475783873	P02675, P01591, P01877, P02671, P02788, P05067, P59665, P01876, P61769
GO:0048589	developmental growth	P	9	245	13	624	0.0269490074389932	0.528355475783873	P09603, P48745, P05067, P07602, P49747, P05090, Q9Y646, P01019, P06396
GO:0005496	steroid binding	F	9	245	13	624	0.0269490074389932	0.528355475783873	P02652, P07148, P06727, P02774, P08185, P05937, P05090, P61916, P02647
GO:1903034	regulation of response to wounding	P	14	245	23	624	0.0272158455915808	0.528355475783873	P02675, P04264, P02749, P07996, P07204, P06396, P00734, P10451, P02671, P00747, P05155, P01042, P01008, P04004
GO:0032991	macromolecular complex	C	64	245	137	624	0.0277825364524408	0.528355475783873	P01877, B9A064, P69905, P05090, P01133, P02749, P01833, P02751, Q01973, P61769, P13473, P12111, P01591, Q99715, P07996, P60709, P62158, P10909, P17900, P08519, P00738, P01860, P68871, P40189, P02788, P12830, P36957, P12109, P25311, P02753, P01876, P16070, Q9NQ84, P02452, P06727, P00441, P04004, P05067, P36896, P02647, P02675, P02748, Q5KU26, P04406, P01861, P02671, P10643, P02768, P06396, P09603,…
GO:0050818	regulation of coagulation	P	13	245	21	624	0.0278840257962173	0.528355475783873	P04004, Q9UNN8, P01008, P01042, P00747, P02671, P05155, P00734, P07204, P07996, P02749, P04264, P02675
GO:0030449	regulation of complement activation	P	10	245	15	624	0.0280099027392248	0.528355475783873	P05156, P0C0L5, P01023, P10643, P13987, P04004, P05155, P01024, P08174, P02748
GO:0097305	response to alcohol	P	10	245	15	624	0.0280099027392248	0.528355475783873	P08571, P26842, P06396, P05109, P12830, P19320, P07858, P00441, P02753, P02671
GO:0044706	multi-multicellular organism process	P	12	245	19	624	0.0283121925557946	0.528355475783873	P02760, P01019, P07686, P02774, P07204, P23142, Q8TDQ0, P10451, P07858, P00441, P18065, P11684
GO:0001948	glycoprotein binding	F	12	245	19	624	0.0283121925557946	0.528355475783873	P02749, P07996, P12273, P49747, P01009, P12830, Q12907, P61769, P07858, O00468, P14543, P25311
GO:0010033	response to organic substance	P	62	245	133	624	0.0321808024593117	0.576283564671537	P12109, P07204, Q14767, P53634, P35555, P02753, P02652, O00468, Q14624, P16070, P0C0L5, P41222, P04180, P02452, O14773, P08571, P11684, P15311, Q9GZX9, P18065, P00441, P05452, P07858, P06727, P51884, P05067, P04155, P02675, P07602, P04406, P02774, P02749, P01019, Q5KU26, P01024, P02671, P07911, P30530, P02751, P10451, Q9HD89, P61769, O15240, P05062, P22352, P05109, P10909, P62158, P05937, P06396,…
GO:0044422	organelle part	C	100	245	226	624	0.0333891879233048	0.576283564671537	P02763, P01011, P53634, P24855, P12109, P36957, P27487, Q92520, Q9NQ84, P02452, P10253, P15289, O14773, P22891, P16278, P04264, P19652, P01042, P01023, P05067, P13645, P13987, P00441, O75369, P05452, P06727, P07858, P00747, P05155, P02749, P01133, O96009, P02774, P15144, P07602, P10619, P69905, Q6UXG3, P13473, P61769, P12111, P43251, P02751, P07911, P07996, P62158, P10909, P17900, P60709, P04217,…
GO:0044699	single-organism process	P	202	245	490	624	0.0335828368281313	0.576283564671537	P06312, P01714, P04745, P19022, Q9UBC9, P02652, Q14624, P41222, P02766, P04180, P08571, P01613, P15311, P02787, P42785, P18065, P01609, P02675, P02647, Q969P0, Q9HCN6, P02760, P01861, Q9Y5Y7, P02790, Q9UNN8, P01608, Q9HD89, P01615, P05062, Q15113, P00450, P02750, Q01459, P06396, P02768, P26842, P07148, O00391, P17936, Q8IWU5, P09603, P19320, Q03403, P26992, O14498, P28799, Q9H299, P61916, P12109,…
GO:0043234	protein complex	C	56	245	119	624	0.0341585849565051	0.576283564671537	Q5KU26, P01133, P04406, P01877, B9A064, P36896, P02748, P02675, P69905, P61769, P13473, P10643, P12111, Q01973, P01861, P01833, P02751, P02671, P02768, P07996, P17900, P10909, P62158, P60709, P06396, Q99715, P01591, P26992, P01860, P68871, P02788, P12830, P40189, P19320, P17936, P00738, P09603, P02042, P19022, P12109, P36957, P01876, P16070, P02753, P25311, Q9NQ84, P08571, P02452, P02766, P51884,…
GO:0050878	regulation of body fluid levels	P	27	245	52	624	0.0366971999283519	0.576283564671537	P22891, P04264, P07996, P02452, P60709, P42785, P00734, P02042, P05155, P00747, P01042, P01023, P23142, P68871, P01009, P04004, P13987, P02675, P02749, P07204, Q9HCN6, P02774, P30530, P01024, P02671, P01008, Q9UNN8
GO:0002821	positive regulation of adaptive immune response	P	5	245	6	624	0.036959229304469	0.576283564671537	P40189, P61769, P15151, P01024, P02790
GO:0007009	plasma membrane organization	P	5	245	6	624	0.036959229304469	0.576283564671537	P19022, P10909, P12830, P00441, P15311
GO:0010955	negative regulation of protein processing	P	5	245	6	624	0.036959229304469	0.576283564671537	P07996, P01023, P08174, P13987, P05155
GO:0014013	regulation of gliogenesis	P	5	245	6	624	0.036959229304469	0.576283564671537	P09603, P00734, Q12805, P19022, P40189
GO:0019218	regulation of steroid metabolic process	P	5	245	6	624	0.036959229304469	0.576283564671537	P06727, P02647, P00441, P02652, P01019
GO:0040014	regulation of multicellular organism growth	P	5	245	6	624	0.036959229304469	0.576283564671537	P05067, P15311, O75882, P00441, P09603
GO:0050996	positive regulation of lipid catabolic process	P	5	245	6	624	0.036959229304469	0.576283564671537	P07148, P02647, P02652, P06727, P02749
GO:0098869	cellular oxidant detoxification	P	5	245	6	624	0.036959229304469	0.576283564671537	P69905, P06727, P32119, P00441, P68871
GO:1903318	negative regulation of protein maturation	P	5	245	6	624	0.036959229304469	0.576283564671537	P13987, P07996, P01023, P08174, P05155
GO:1990748	cellular detoxification	P	5	245	6	624	0.036959229304469	0.576283564671537	P68871, P69905, P32119, P06727, P00441
GO:0005179	hormone activity	F	5	245	6	624	0.036959229304469	0.576283564671537	O15240, Q02747, P35555, Q9HD89, P01019
GO:0016504	peptidase activator activity	F	5	245	6	624	0.036959229304469	0.576283564671537	P02751, Q15113, P23142, P53634, P05067
GO:0005539	glycosaminoglycan binding	F	22	245	41	624	0.0381674702055933	0.576283564671537	P49747, Q15113, P07996, Q96PD5, P05452, P08519, O76076, P22105, P48745, P01042, P04004, P05067, P02788, O75594, Q14767, P02749, O00468, P02751, Q9Y5Y7, P08294, P01008, P16070
GO:0016324	apical plasma membrane	C	16	245	28	624	0.0385732857593522	0.576283564671537	O60494, P98164, P16444, P26992, P15311, P02787, P18065, P07858, P15941, P19022, O43451, P12273, P27487, Q6UXG3, P07911, P02751
GO:0005783	endoplasmic reticulum	C	33	245	66	624	0.0405704893259472	0.576283564671537	P53634, Q9Y646, P61916, P12109, P41222, P02652, P15289, P02452, P22891, P98164, P05067, P39059, P13987, P11684, P07108, P06727, P05090, P02647, P10619, Q12907, P12111, P61769, P02671, P10909, P02768, P07996, P05062, O60494, Q99715, P19320, P01009, Q8IWU5, P00734
GO:0010628	positive regulation of gene expression	P	21	245	39	624	0.0407436440202849	0.576283564671537	P07996, P06396, P60709, P02452, P23142, P55290, P12830, P05067, P51884, P09603, P05452, P15311, P15941, P01133, P01019, P07686, P12273, P36896, O00468, P02751, P01024
GO:0050789	regulation of biological process	P	170	245	406	624	0.0409348129373575	0.576283564671537	P01609, P02787, P15311, P32119, P18065, P42785, P01613, P08571, P05451, P04180, P41222, Q9UGN4, P02652, P19022, P01714, P06312, O75594, P19320, P26992, P28799, P09603, Q16270, O00391, Q8IWU5, P07148, P17936, P06396, P26842, P02768, P01615, P02750, Q9UNN8, Q12907, Q9HD89, P01608, Q6EMK4, P01861, P02790, Q9HCN6, P02760, P02675, P02647, P04004, P05067, P01023, P05155, P00747, O76076, P07858, P00441,…
GO:0050776	regulation of immune response	P	56	245	120	624	0.0412357169405612	0.576283564671537	P01023, P01609, P04004, P13987, P07858, P05155, P15311, P01619, P08571, P01613, P02452, P04264, P15151, P0C0L5, P01876, Q9UGN4, P01594, P01597, P02652, P01714, P06312, O75594, P01860, P05156, Q8TDQ0, P02788, P40189, P19320, P80748, P08174, P04430, Q96PD5, P60709, P10909, P62158, Q9NZP8, Q6GTX8, P01615, P10643, P01611, P61769, P01608, Q6UXG3, P08637, P02790, P01833, P01861, P01024, O00187, Q5KU26,…
GO:0031012	extracellular matrix	C	36	245	73	624	0.041514336372968	0.576283564671537	O76076, O75369, P00441, P51884, P39059, P04004, P22105, P04264, P49747, P02452, P98160, Q8NDA2, P08294, Q9HCU0, P02765, Q12805, O00468, P14543, Q07507, P98095, P12109, Q14767, P35555, Q08380, P00734, P01009, P23142, P48745, Q99715, P10909, P02768, P07996, P02751, P12111, P04406, P01034
GO:0045177	apical part of cell	C	20	245	37	624	0.0434724526656522	0.576283564671537	O43451, P12273, P15941, P19022, P07911, P02751, P27487, Q6UXG3, O60494, P17900, P15311, P02787, P18065, P07148, P07858, P19320, P05067, P98164, P26992, P16444
GO:0002819	regulation of adaptive immune response	P	6	245	8	624	0.0443496832884866	0.576283564671537	P02790, P01024, P15151, P61769, Q8TDQ0, P40189
GO:0006874	cellular calcium ion homeostasis	P	6	245	8	624	0.0443496832884866	0.576283564671537	P00734, P08174, P07686, P01042, P05937, P05067
GO:0032649	regulation of interferon-gamma production	P	6	245	8	624	0.0443496832884866	0.576283564671537	P08571, Q96PD5, Q8TDQ0, P30530, P11684, O75594
GO:0046883	regulation of hormone secretion	P	6	245	8	624	0.0443496832884866	0.576283564671537	Q9HD89, P48745, P01019, P02753, P02671, P02675
GO:0055074	calcium ion homeostasis	P	6	245	8	624	0.0443496832884866	0.576283564671537	P05937, P05067, P08174, P07686, P01042, P00734
GO:0042827	platelet dense granule	C	6	245	8	624	0.0443496832884866	0.576283564671537	Q14624, P13473, P02749, Q08380, P05452, Q92520
GO:0071682	endocytic vesicle lumen	C	6	245	8	624	0.0443496832884866	0.576283564671537	P02647, P00738, P02790, P69905, P68871, P02788
GO:0006875	cellular metal ion homeostasis	P	13	245	22	624	0.0445374598140362	0.576283564671537	P01042, P05067, P02788, P00734, P02790, P00441, P02787, P08174, P01019, P07686, P05937, P00450, P05109
GO:0045861	negative regulation of proteolysis	P	13	245	22	624	0.0445374598140362	0.576283564671537	P01023, P16444, P01042, P04004, P13987, P16070, P00734, P07148, P05155, P00995, P08174, P07996, P01034
GO:0048545	response to steroid hormone	P	13	245	22	624	0.0445374598140362	0.576283564671537	P41222, P59665, P10451, P02751, P02652, P18065, P01024, P11684, P07996, P62158, P02452, P04180, P05062
GO:0061041	regulation of wound healing	P	13	245	22	624	0.0445374598140362	0.576283564671537	P00747, P02671, P05155, P00734, P04004, P01008, P01042, P04264, P02675, P06396, P07204, P07996, P02749
GO:1901615	organic hydroxy compound metabolic process	P	13	245	22	624	0.0445374598140362	0.576283564671537	P62158, P02774, Q9Y646, P61916, O60494, P02647, P02766, P04180, P05067, P98164, P02652, P02753, P06727
GO:0043235	receptor complex	C	13	245	22	624	0.0445374598140362	0.576283564671537	P02787, P01833, Q01973, P16070, P40189, P05067, P98164, P61769, P26992, P36896, P01133, P08571, Q9NQ84
GO:0030193	regulation of blood coagulation	P	12	245	20	624	0.0463549406571736	0.576283564671537	P02749, P07996, P07204, P02675, P04264, P01042, P01008, P04004, P00734, P05155, P00747, P02671
GO:1900046	regulation of hemostasis	P	12	245	20	624	0.0463549406571736	0.576283564671537	P04264, P02675, P07204, P07996, P02749, P00747, P05155, P02671, P00734, P04004, P01008, P01042
GO:0002673	regulation of acute inflammatory response	P	11	245	18	624	0.0479538706508579	0.576283564671537	P08174, P02748, P0C0L5, P01023, P10643, P05156, P04004, P13987, P40189, P01024, P05155
GO:0050819	negative regulation of coagulation	P	11	245	18	624	0.0479538706508579	0.576283564671537	P02675, P04264, P07204, P02749, P02671, P00747, P05155, P00734, Q9UNN8, P04004, P01042
GO:0003012	muscle system process	P	7	245	10	624	0.0481173282495461	0.576283564671537	P01019, P01042, P10253, P62158, P06396, Q8IWU5, P00441
GO:0032680	regulation of tumor necrosis factor production	P	7	245	10	624	0.0481173282495461	0.576283564671537	P02763, Q8TDQ0, P08571, P07996, P02788, P10909, P30530
GO:0072503	cellular divalent inorganic cation homeostasis	P	7	245	10	624	0.0481173282495461	0.576283564671537	P05937, P05067, P08174, P07686, P01042, P05109, P00734
GO:0072507	divalent inorganic cation homeostasis	P	7	245	10	624	0.0481173282495461	0.576283564671537	P05109, P00734, P05067, P05937, P01042, P07686, P08174
GO:1903555	regulation of tumor necrosis factor superfamily cytokine production	P	7	245	10	624	0.0481173282495461	0.576283564671537	Q8TDQ0, P02763, P07996, P08571, P10909, P02788, P30530
GO:2000021	regulation of ion homeostasis	P	7	245	10	624	0.0481173282495461	0.576283564671537	P01019, P01042, P61769, P62158, P15144, P00734, P07911
GO:0009893	positive regulation of metabolic process	P	51	245	109	624	0.0488519269353905	0.576283564671537	P15311, P00441, P05452, P06727, P05067, P51884, P04004, P02452, P02652, O00468, Q9UGN4, P16070, P01876, P12273, P53634, P19022, P15941, P35555, P17936, P07148, P09603, P00734, P02788, P40189, P12830, Q8TDQ0, P55290, P68871, P23142, P05109, P01591, P10909, P62158, P06396, P60709, P26842, P07996, P01024, P02671, P02751, P02790, Q9HD89, P02675, P01877, P02647, P36896, P07602, P02749, P01019, P07686,…
GO:0008202	steroid metabolic process	P	10	245	16	624	0.0491970832033431	0.576283564671537	P08185, P02774, P02647, P04180, O60494, P61916, P05067, P98164, P02652, P06727
GO:0045471	response to ethanol	P	8	245	12	624	0.0496858769626813	0.576283564671537	P02753, P00441, P07858, P19320, P05109, P06396, P26842, P08571
GO:0007626	locomotory behavior	P	9	245	14	624	0.0498793822352194	0.576283564671537	P10253, P05937, P54802, P07686, P00441, Q7Z3B1, P05067, P27487, P55000
GO:0031348	negative regulation of defense response	P	9	245	14	624	0.0498793822352194	0.576283564671537	O75594, P05090, P04264, P02647, Q8TDQ0, P01008, P48745, P01023, P05155
GO:0045807	positive regulation of endocytosis	P	9	245	14	624	0.0498793822352194	0.576283564671537	P08571, P30530, P02787, P01024, P02765, P0C0L5, P61769, Q12907, P04004
GO:0006954	inflammatory response	P	26	245	51	624	0.0517918692882278	0.576283564671537	O43866, P02763, P01011, P10451, P30530, P02751, P02652, P01024, O75882, P02671, P02765, P0C0L5, Q14624, P19652, P05109, P07996, P08571, P26842, P00734, P09603, P42785, P00738, Q8TDQ0, P01042, P19320, P01009
GO:0042221	response to chemical	P	81	245	182	624	0.0518669530326018	0.576283564671537	Q8TDQ0, P55290, P48745, P68871, P40189, P12830, P00738, P07996, P62158, P10909, P05937, O15240, P05109, P01008, P61769, P02751, P01833, P07911, P01024, P02749, P01019, P02774, P07602, P05090, P69905, P04155, P05067, P00441, P06727, P05452, P07858, Q9GZX9, P02452, O14773, O60888, P0C0L5, P16070, P02753, P25311, P53634, P35555, P07204, P12109, P12273, P26992, P16444, P28799, P10153, P19320, P59665,…
GO:0072376	protein activation cascade	P	36	245	74	624	0.0520341532197224	0.576283564671537	P01042, P01609, P01023, P42785, P01619, P05155, P01613, P04264, P01876, P0C0L5, P01594, P01597, P01714, P06312, P05156, P01860, P23142, P00734, P80748, P08174, P04430, P10909, Q9NZP8, P01615, P01608, P10643, P01611, P01861, P01024, P02671, P02749, O00187, B9A064, P01877, P02748, P02675
GO:0006979	response to oxidative stress	P	17	245	31	624	0.0526217339397747	0.576283564671537	P69905, P05090, P02751, O75882, P08294, P02452, P04264, P22352, P68871, P16444, P05067, P32119, P06727, P00441, P00738, P07148, P11684
GO:0048471	perinuclear region of cytoplasm	C	17	245	31	624	0.0526217339397747	0.576283564671537	P05090, P02774, P04406, P10451, P41222, P16278, P05062, P10909, P06396, P07108, P15311, P02787, P09603, P07858, P05067, P12830, P55290
GO:0004867	serine-type endopeptidase inhibitor activity	F	16	245	29	624	0.0560001698999945	0.576283564671537	P01023, Q14508, P01009, P05067, P05155, P05543, P08185, P19823, P01008, Q14624, P12111, P00995, P30086, P02760, P01011, P01019
GO:0044432	endoplasmic reticulum part	C	20	245	38	624	0.0594792781528579	0.576283564671537	P02652, P41222, P61769, P12111, Q12907, P02647, P12109, P53634, P00734, P06727, P07108, P39059, P01009, P13987, P05062, P22891, Q99715, P07996, P02452, P15289
GO:0000272	polysaccharide catabolic process	P	3	245	3	624	0.0600757447328748	0.576283564671537	P62158, P10253, O43451
GO:0002274	myeloid leukocyte activation	P	3	245	3	624	0.0600757447328748	0.576283564671537	P10909, Q8TDQ0, P09603
GO:0002686	negative regulation of leukocyte migration	P	3	245	3	624	0.0600757447328748	0.576283564671537	Q9UGN4, P05090, P48745
GO:0006939	smooth muscle contraction	P	3	245	3	624	0.0600757447328748	0.576283564671537	P01019, P01042, Q8IWU5
GO:0006968	cellular defense response	P	3	245	3	624	0.0600757447328748	0.576283564671537	P07911, Q08380, O43866
GO:0007173	epidermal growth factor receptor signaling pathway	P	3	245	3	624	0.0600757447328748	0.576283564671537	P01133, Q12805, P01833
GO:0007617	mating behavior	P	3	245	3	624	0.0600757447328748	0.576283564671537	P28799, P07686, P05067
GO:0009251	glucan catabolic process	P	3	245	3	624	0.0600757447328748	0.576283564671537	P62158, P10253, O43451
GO:0009595	detection of biotic stimulus	P	3	245	3	624	0.0600757447328748	0.576283564671537	O75594, Q96PD5, P0C0L5
GO:0010575	positive regulation of vascular endothelial growth factor production	P	3	245	3	624	0.0600757447328748	0.576283564671537	P01024, Q8IWU5, P40189
GO:0010669	epithelial structure maintenance	P	3	245	3	624	0.0600757447328748	0.576283564671537	P02753, P04155, P01011
GO:0010954	positive regulation of protein processing	P	3	245	3	624	0.0600757447328748	0.576283564671537	P06396, P05452, P01024
GO:0019915	lipid storage	P	3	245	3	624	0.0600757447328748	0.576283564671537	P17900, P07686, P02647
GO:0030277	maintenance of gastrointestinal epithelium	P	3	245	3	624	0.0600757447328748	0.576283564671537	P02753, P04155, P01011
GO:0030300	regulation of intestinal cholesterol absorption	P	3	245	3	624	0.0600757447328748	0.576283564671537	P02652, P02647, P06727
GO:0032815	negative regulation of natural killer cell activation	P	3	245	3	624	0.0600757447328748	0.576283564671537	Q8TDQ0, Q96PD5, O75594
GO:0032823	regulation of natural killer cell differentiation	P	3	245	3	624	0.0600757447328748	0.576283564671537	P30530, O75594, Q96PD5
GO:0035813	regulation of renal sodium excretion	P	3	245	3	624	0.0600757447328748	0.576283564671537	P15144, P01019, P01042
GO:0042359	vitamin D metabolic process	P	3	245	3	624	0.0600757447328748	0.576283564671537	O60494, P98164, P02774
GO:0043206	extracellular fibril organization	P	3	245	3	624	0.0600757447328748	0.576283564671537	P01034, Q14767, P22105
GO:0044062	regulation of excretion	P	3	245	3	624	0.0600757447328748	0.576283564671537	P01042, P01019, P15144
GO:0044247	cellular polysaccharide catabolic process	P	3	245	3	624	0.0600757447328748	0.576283564671537	P62158, P10253, O43451
GO:0046716	muscle cell cellular homeostasis	P	3	245	3	624	0.0600757447328748	0.576283564671537	P00441, P10253, P13473
GO:0050795	regulation of behavior	P	3	245	3	624	0.0600757447328748	0.576283564671537	Q9HD89, P41222, P02768
GO:0060267	positive regulation of respiratory burst	P	3	245	3	624	0.0600757447328748	0.576283564671537	P01876, P01877, P01591
GO:0070741	response to interleukin-6	P	3	245	3	624	0.0600757447328748	0.576283564671537	P40189, P05062, P02671
GO:0098581	detection of external biotic stimulus	P	3	245	3	624	0.0600757447328748	0.576283564671537	Q96PD5, P0C0L5, O75594
GO:1903319	positive regulation of protein maturation	P	3	245	3	624	0.0600757447328748	0.576283564671537	P06396, P05452, P01024
GO:1904729	regulation of intestinal lipid absorption	P	3	245	3	624	0.0600757447328748	0.576283564671537	P02652, P02647, P06727
GO:0005833	hemoglobin complex	C	3	245	3	624	0.0600757447328748	0.576283564671537	P02042, P69905, P68871
GO:0005901	caveola	C	3	245	3	624	0.0600757447328748	0.576283564671537	P12830, P55290, P07858
GO:0031232	extrinsic component of external side of plasma membrane	C	3	245	3	624	0.0600757447328748	0.576283564671537	O60494, P00747, P02787
GO:0031838	haptoglobin-hemoglobin complex	C	3	245	3	624	0.0600757447328748	0.576283564671537	P68871, P00738, P69905
GO:0045335	phagocytic vesicle	C	3	245	3	624	0.0600757447328748	0.576283564671537	P02788, P61769, P13473
GO:0071745	IgA immunoglobulin complex	C	3	245	3	624	0.0600757447328748	0.576283564671537	P01591, P01877, P01876
GO:0071746	IgA immunoglobulin complex, circulating	C	3	245	3	624	0.0600757447328748	0.576283564671537	P01876, P01877, P01591
GO:0071748	monomeric IgA immunoglobulin complex	C	3	245	3	624	0.0600757447328748	0.576283564671537	P01591, P01877, P01876
GO:0071749	polymeric IgA immunoglobulin complex	C	3	245	3	624	0.0600757447328748	0.576283564671537	P01591, P01877, P01876
GO:0071750	dimeric IgA immunoglobulin complex	C	3	245	3	624	0.0600757447328748	0.576283564671537	P01591, P01877, P01876
GO:0071751	secretory IgA immunoglobulin complex	C	3	245	3	624	0.0600757447328748	0.576283564671537	P01876, P01877, P01591
GO:0071752	secretory dimeric IgA immunoglobulin complex	C	3	245	3	624	0.0600757447328748	0.576283564671537	P01876, P01877, P01591
GO:0001786	phosphatidylserine binding	F	3	245	3	624	0.0600757447328748	0.576283564671537	P07996, Q9UGN4, P30530
GO:0005344	oxygen transporter activity	F	3	245	3	624	0.0600757447328748	0.576283564671537	P68871, P02042, P69905
GO:0016019	peptidoglycan receptor activity	F	3	245	3	624	0.0600757447328748	0.576283564671537	Q96PD5, P08571, O75594
GO:0016160	amylase activity	F	3	245	3	624	0.0600757447328748	0.576283564671537	O43451, P04745, P04746
GO:0019825	oxygen binding	F	3	245	3	624	0.0600757447328748	0.576283564671537	P68871, P02042, P69905
GO:0048878	chemical homeostasis	P	27	245	54	624	0.0622823047281854	0.576283564671537	P01019, P07686, P35555, O96009, P02647, P61916, P61769, P02652, P02753, P02790, P02751, P07911, P08174, P05937, P04180, P05109, O15240, P04264, P00450, P01042, P05067, P02788, P00441, P42785, P00734, P06727, P02787
GO:0009991	response to extracellular stimulus	P	14	245	25	624	0.0632308012522676	0.576283564671537	P00441, P18065, P30530, P10451, P01008, P19320, P02647, O15240, P05062, P00450, P02768, P02452, P06396, P02774
GO:0055065	metal ion homeostasis	P	14	245	25	624	0.0632308012522676	0.576283564671537	P00450, P05109, P05937, P08174, P01019, P07686, P02787, P00734, P02790, P00441, P02788, P05067, P61769, P01042
GO:0006629	lipid metabolic process	P	30	245	61	624	0.06378249174866	0.576283564671537	P05090, P61916, P07602, P10619, P02647, P02774, P02749, P07686, P01024, O00468, P02753, P02652, P41222, P16278, O60494, P04180, P02766, O14773, P08185, P15289, P10909, P17900, P98160, P06727, P08519, P07148, P98164, P05067, P22105, P16444
GO:0000323	lytic vacuole	C	36	245	75	624	0.0644097736537926	0.576283564671537	P02774, O96009, P01133, P07686, P10619, P07602, P15144, P13473, Q6EMK4, P15586, P54802, P17900, Q01459, P00450, P07339, O60494, P05062, P59665, P10153, Q9UHL4, Q9Y646, P53634, P61916, P12109, P27487, O00468, O14773, P10253, P15289, P98160, P16278, P51884, P98164, P07858, P00441, P42785
GO:0005764	lysosome	C	36	245	75	624	0.0644097736537926	0.576283564671537	P02774, O96009, P01133, P07686, P07602, P10619, P15144, P13473, P15586, Q6EMK4, P54802, P17900, Q01459, P00450, O60494, P05062, P07339, P59665, P10153, Q9UHL4, Q9Y646, P53634, P61916, P12109, P27487, O00468, O14773, P98160, P10253, P15289, P16278, P51884, P98164, P07858, P42785, P00441
GO:0033993	response to lipid	P	26	245	52	624	0.0668865386480873	0.576283564671537	P59665, P19320, P28799, Q8TDQ0, P11684, P18065, P02452, P62158, P26842, P07996, P08571, P05109, P05062, P04180, P41222, P61769, P02671, P01024, P10451, P02751, P30530, P02652, P02753, P02774, P07204, P02749
GO:0010876	lipid localization	P	13	245	23	624	0.0670555583032299	0.576283564671537	P61916, P04180, P07602, P02647, P10909, P17900, P02749, P02768, P07686, P08519, P06727, P02652, P02753
GO:0030003	cellular cation homeostasis	P	13	245	23	624	0.0670555583032299	0.576283564671537	P02787, P00734, P02790, P00441, P05067, P02788, P01042, P00450, P05109, P05937, P08174, P07686, P01019
GO:0031667	response to nutrient levels	P	13	245	23	624	0.0670555583032299	0.576283564671537	P02768, P02452, P06396, P02774, P02647, P05062, O15240, P00450, P01008, P19320, P18065, P00441, P10451
GO:0045785	positive regulation of cell adhesion	P	18	245	34	624	0.0682114247626065	0.576283564671537	Q8TDQ0, P55290, P23142, P19320, P40189, P04004, P13987, P18065, P09603, P08174, P27487, P16070, P02751, P14543, P02671, P02647, P02675, P98095
GO:0051046	regulation of secretion	P	18	245	34	624	0.0682114247626065	0.576283564671537	P02751, Q9UGN4, P02652, P02753, P02671, Q9HD89, P15144, P02647, P02675, P01133, P01019, P15311, P48745, P23142, Q8TDQ0, P01042, P05109, P08571
GO:0030155	regulation of cell adhesion	P	29	245	59	624	0.0684945703918777	0.576283564671537	P02452, P06396, P08174, P07996, P11684, P00747, P00441, P18065, P09603, P12830, P40189, P19320, P13987, P04004, Q8TDQ0, P01042, P55290, P23142, P05090, P02675, P98095, P02647, P15941, P02671, Q9UGN4, P02751, P14543, P27487, P16070
GO:0005775	vacuolar lumen	C	22	245	43	624	0.0687230196544612	0.576283564671537	P07602, P10619, O96009, P02774, P07686, P15586, O00468, P61769, P13473, O60494, P16278, P07339, P10253, P17900, P15289, P98160, O14773, P54802, P07858, P51884, P05067, P59665
GO:0006026	aminoglycan catabolic process	P	12	245	21	624	0.0709828271384378	0.576283564671537	P16278, O75594, P54802, Q01459, P98160, P07686, Q96PD5, P15586, O00468, Q9Y5Y7, P16070, P51884
GO:0022407	regulation of cell-cell adhesion	P	17	245	32	624	0.0730397123875897	0.576283564671537	P02647, P02675, P16070, P27487, Q9UGN4, P02671, P08174, P06396, Q8TDQ0, P13987, P12830, P19320, P40189, P00441, P18065, P00747, P11684
GO:0040007	growth	P	11	245	19	624	0.0749611780315478	0.576283564671537	P09603, P05067, P48745, P05090, O75594, P07602, P49747, P06396, Q96PD5, P01019, Q9Y646
GO:0050708	regulation of protein secretion	P	11	245	19	624	0.0749611780315478	0.576283564671537	P23142, P48745, Q8TDQ0, P02671, P15311, P02751, P02652, P02753, P08571, P02675, P02647
GO:1903035	negative regulation of response to wounding	P	11	245	19	624	0.0749611780315478	0.576283564671537	P02749, P07204, P02675, P04264, P01042, P04004, P00734, P10451, P00747, P02671, P05155
GO:0009057	macromolecule catabolic process	P	24	245	48	624	0.0771556165293609	0.576283564671537	P51884, P10153, P07858, P54802, O14773, P62158, P10253, Q01459, P98160, Q96PD5, P16278, P07339, P16070, P15586, O00468, Q9Y5Y7, O96009, P24855, P02760, P07686, P53634, O75594, P10619, O43451
GO:0005794	Golgi apparatus	C	36	245	76	624	0.0787803711523688	0.576283564671537	P08174, P02768, P10909, O60494, Q9UHL4, P59665, Q9GZM5, P19320, P12830, P01009, P00734, Q8NBJ4, Q8IWU5, O00391, Q8WVN6, P61769, Q12907, P07911, P08571, P02452, P98160, P22891, P16278, P13987, P05067, P98164, P51884, P07108, Q9Y646, P15941, P53634, P41222, P16070, Q92520, O00468, P08294
GO:0006066	alcohol metabolic process	P	10	245	17	624	0.0789069264857403	0.576283564671537	P05067, P06727, P02652, P02753, P62158, O60494, P61916, P04180, P02647, P02766
GO:0030195	negative regulation of blood coagulation	P	10	245	17	624	0.0789069264857403	0.576283564671537	P00747, P02671, P05155, P00734, P04004, P01042, P04264, P02675, P07204, P02749
GO:0031099	regeneration	P	10	245	17	624	0.0789069264857403	0.576283564671537	P05090, P02647, P06396, Q9Y646, P02749, P02671, P06727, P02652, Q8IWU5, P48745
GO:0031960	response to corticosteroid	P	10	245	17	624	0.0789069264857403	0.576283564671537	P11684, P01024, P18065, P02652, P02751, P41222, P05062, P04180, P62158, P02452
GO:1900047	negative regulation of hemostasis	P	10	245	17	624	0.0789069264857403	0.576283564671537	P01042, P04004, P00734, P02671, P00747, P05155, P02749, P07204, P02675, P04264
GO:0009968	negative regulation of signal transduction	P	30	245	62	624	0.0796879300436009	0.576283564671537	P62158, P10909, P07996, P08571, P02788, P40189, P80370, P23142, P48745, Q9GZX9, P15311, Q8IWU5, P17936, P18065, P01133, P15941, P02760, P35555, P19022, P01019, P02675, P05090, P02647, P16070, Q6EMK4, P02671, P02765, Q96FE7, P00995, Q9UGN4
GO:0010648	negative regulation of cell communication	P	30	245	62	624	0.0796879300436009	0.576283564671537	P08571, P07996, P10909, P62158, P23142, P48745, P40189, P02788, P80370, P17936, Q8IWU5, P18065, Q9GZX9, P15311, P19022, P01133, P02760, P35555, P15941, P01019, P02647, P02675, P05090, P16070, Q9UGN4, P02671, P02765, Q6EMK4, P00995, Q96FE7
GO:0023057	negative regulation of signaling	P	30	245	62	624	0.0796879300436009	0.576283564671537	P02675, P05090, P02647, P35555, P01133, P02760, P19022, P15941, P01019, P02765, P02671, Q6EMK4, P00995, Q96FE7, Q9UGN4, P16070, P10909, P62158, P07996, P08571, Q9GZX9, P15311, P17936, P18065, Q8IWU5, P02788, P80370, P40189, P48745, P23142
GO:0002251	organ or tissue specific immune response	P	4	245	5	624	0.0806552214465493	0.576283564671537	P01833, P06727, P02788, P59665
GO:0002385	mucosal immune response	P	4	245	5	624	0.0806552214465493	0.576283564671537	P01833, P06727, P59665, P02788
GO:0002824	positive regulation of adaptive immune response based on somatic recombination of immune receptors built from immunoglobulin superfamily domains	P	4	245	5	624	0.0806552214465493	0.576283564671537	P02790, P15151, P01024, P61769
GO:0007631	feeding behavior	P	4	245	5	624	0.0806552214465493	0.576283564671537	P05067, P26992, P01019, Q7Z3B1
GO:0009266	response to temperature stimulus	P	4	245	5	624	0.0806552214465493	0.576283564671537	O15240, P00441, P08571, P07996
GO:0010872	regulation of cholesterol esterification	P	4	245	5	624	0.0806552214465493	0.576283564671537	P01019, P02652, P02647, P06727
GO:0010873	positive regulation of cholesterol esterification	P	4	245	5	624	0.0806552214465493	0.576283564671537	P02647, P02652, P06727, P01019
GO:0042246	tissue regeneration	P	4	245	5	624	0.0806552214465493	0.576283564671537	P05090, P48745, Q9Y646, P06396
GO:0045940	positive regulation of steroid metabolic process	P	4	245	5	624	0.0806552214465493	0.576283564671537	P02647, P02652, P06727, P01019
GO:0046425	regulation of JAK-STAT cascade	P	4	245	5	624	0.0806552214465493	0.576283564671537	P01019, P40189, P02790, Q9UGN4
GO:0051180	vitamin transport	P	4	245	5	624	0.0806552214465493	0.576283564671537	P02647, O60494, P43652, P02774
GO:0071260	cellular response to mechanical stimulus	P	4	245	5	624	0.0806552214465493	0.576283564671537	P00734, P07858, P02452, P01019
GO:1904892	regulation of STAT cascade	P	4	245	5	624	0.0806552214465493	0.576283564671537	P02790, Q9UGN4, P40189, P01019
GO:0008329	signaling pattern recognition receptor activity	F	4	245	5	624	0.0806552214465493	0.576283564671537	O75594, Q5KU26, P08571, Q96PD5
GO:0019865	immunoglobulin binding	F	4	245	5	624	0.0806552214465493	0.576283564671537	P01591, P07911, P12273, P02760
GO:0038187	pattern recognition receptor activity	F	4	245	5	624	0.0806552214465493	0.576283564671537	Q96PD5, P08571, Q5KU26, O75594
GO:0072341	modified amino acid binding	F	4	245	5	624	0.0806552214465493	0.576283564671537	Q9UGN4, P30530, P16444, P07996
GO:0032502	developmental process	P	103	245	240	624	0.0819129908350666	0.576283564671537	P61769, P12111, P02751, P43251, P07911, P01024, P02749, P01019, P01133, P02774, Q8WZ75, P15144, P07602, P05090, Q8WVN6, Q8TDQ0, P55290, P48745, P23142, P02788, P12830, P40189, Q9GZM5, P00734, P55287, P07996, P10909, P62158, P05937, P60709, O15240, Q99715, P05109, P16070, P02753, P14543, Q92520, P53634, Q9Y646, P35555, P12109, P04155, P01023, P05067, P80370, P04004, P13645, O75369, P00441, P06727,…
GO:0007584	response to nutrient	P	9	245	15	624	0.0826836014792431	0.576283564671537	P10451, P18065, P19320, P01008, P00450, P02647, P06396, P02452, P02768
GO:0051384	response to glucocorticoid	P	9	245	15	624	0.0826836014792431	0.576283564671537	P62158, P05062, P04180, P41222, P01024, P11684, P02751, P18065, P02652
GO:0010604	positive regulation of macromolecule metabolic process	P	43	245	93	624	0.0847861104066389	0.576283564671537	P02652, O00468, Q9UGN4, P16070, P12273, P53634, P15941, P35555, P19022, P00441, P05452, P15311, P05067, P51884, P04004, P02452, P02751, P02790, P02671, P01024, Q9HD89, P07602, P36896, P02675, P07686, P01019, P01133, P17936, P09603, P00734, P55290, Q8TDQ0, P23142, P02788, P12830, P40189, P05109, P07996, P26842, P62158, P10909, P06396, P60709
GO:0032963	collagen metabolic process	P	8	245	13	624	0.0860648682005863	0.576283564671537	P07858, P22105, P39059, P12111, P12109, P07339, Q99715, P02452
GO:0016209	antioxidant activity	F	8	245	13	624	0.0860648682005863	0.576283564671537	P22352, P02768, P00441, P00738, P07148, P32119, P06727, P08294
GO:0002822	regulation of adaptive immune response based on somatic recombination of immune receptors built from immunoglobulin superfamily domains	P	5	245	7	624	0.0880792977813524	0.576283564671537	P02790, P01024, P15151, P61769, Q8TDQ0
GO:0006936	muscle contraction	P	5	245	7	624	0.0880792977813524	0.576283564671537	P01042, P01019, P62158, P10253, Q8IWU5
GO:0009593	detection of chemical stimulus	P	5	245	7	624	0.0880792977813524	0.576283564671537	P01833, P25311, P12273, P62158, P0C0L5
GO:0010812	negative regulation of cell-substrate adhesion	P	5	245	7	624	0.0880792977813524	0.576283564671537	P05090, P00747, P02452, P07996, P23142
GO:0031100	animal organ regeneration	P	5	245	7	624	0.0880792977813524	0.576283564671537	P02671, P02647, P02652, Q8IWU5, P02749
GO:0032689	negative regulation of interferon-gamma production	P	5	245	7	624	0.0880792977813524	0.576283564671537	O75594, P11684, P30530, Q8TDQ0, Q96PD5
GO:0042744	hydrogen peroxide catabolic process	P	5	245	7	624	0.0880792977813524	0.576283564671537	P22352, P69905, P06727, P32119, P68871
GO:0043901	negative regulation of multi-organism process	P	5	245	7	624	0.0880792977813524	0.576283564671537	Q8TDQ0, P41222, P23142, P02788, P06396
GO:0045619	regulation of lymphocyte differentiation	P	5	245	7	624	0.0880792977813524	0.576283564671537	P30530, P00441, O75594, P26842, Q96PD5
GO:0048592	eye morphogenesis	P	5	245	7	624	0.0880792977813524	0.576283564671537	P05937, P54802, P35555, P02753, Q12805
GO:0050764	regulation of phagocytosis	P	5	245	7	624	0.0880792977813524	0.576283564671537	P02765, P01024, Q9UGN4, Q12907, P0C0L5
GO:0051291	protein heterooligomerization	P	5	245	7	624	0.0880792977813524	0.576283564671537	P69905, P12109, P02452, P68871, P19022
GO:0051917	regulation of fibrinolysis	P	5	245	7	624	0.0880792977813524	0.576283564671537	P00747, P00734, P07204, P07996, P02749
GO:0051918	negative regulation of fibrinolysis	P	5	245	7	624	0.0880792977813524	0.576283564671537	P07996, P02749, P07204, P00734, P00747
GO:0098754	detoxification	P	5	245	7	624	0.0880792977813524	0.576283564671537	P68871, P69905, P00441, P06727, P32119
GO:0005791	rough endoplasmic reticulum	C	5	245	7	624	0.0880792977813524	0.576283564671537	P41222, P05067, P02671, P11684, P05062
GO:0031089	platelet dense granule lumen	C	5	245	7	624	0.0880792977813524	0.576283564671537	P05452, Q92520, Q08380, P02749, Q14624
GO:0004177	aminopeptidase activity	F	5	245	7	624	0.0880792977813524	0.576283564671537	P15144, P42785, P27487, Q9UHL4, P16444
GO:0071813	lipoprotein particle binding	F	5	245	7	624	0.0880792977813524	0.576283564671537	Q5KU26, P07996, P55290, P02647, P02652
GO:0071814	protein-lipid complex binding	F	5	245	7	624	0.0880792977813524	0.576283564671537	P02652, P02647, P55290, P07996, Q5KU26
GO:1902105	regulation of leukocyte differentiation	P	7	245	11	624	0.0886633675746972	0.576283564671537	P02788, Q96PD5, P26842, O75594, P00441, P09603, P30530
GO:0004869	cysteine-type endopeptidase inhibitor activity	F	7	245	11	624	0.0886633675746972	0.576283564671537	P02765, P01034, Q14508, P26842, P16444, P01042, Q15828
GO:0050840	extracellular matrix binding	F	7	245	11	624	0.0886633675746972	0.576283564671537	P04004, P07996, Q9HCU0, P98095, P10451, O00468, P14543
GO:0002376	immune system process	P	77	245	176	624	0.0892126435533431	0.576283564671537	P01609, P01613, P08571, Q9UGN4, Q9HCU0, Q96AP7, O75594, P06312, P01714, P09603, P05156, P19320, P59665, Q6GTX8, P01615, Q96PD5, P08174, P26842, P01861, P30530, P02671, P01608, P10643, Q9UNN8, P02675, P02748, O43866, Q5KU26, O00187, P04406, Q9HCN6, P00441, P07858, P06727, P01619, Q9GZX9, P05155, P05067, P04004, P04264, P02452, P25311, P01594, P01597, P01876, P0C0L5, P78324, P27487, P16070, P53634,…
GO:0000302	response to reactive oxygen species	P	14	245	26	624	0.0896429139774256	0.576283564671537	P69905, P22352, P05090, P02452, P32119, P02751, P06727, P07148, P00441, P00738, P11684, P08294, P68871, P16444
GO:0010810	regulation of cell-substrate adhesion	P	14	245	26	624	0.0896429139774256	0.576283564671537	P02671, P00747, P02751, P14543, P09603, P04004, P23142, P55290, P98095, P02675, P05090, P02647, P02452, P07996
GO:1903530	regulation of secretion by cell	P	14	245	26	624	0.0896429139774256	0.576283564671537	P15311, P02671, P02652, P02753, P02751, Q9UGN4, Q8TDQ0, P23142, Q9HD89, P48745, P02675, P02647, P01019, P08571
GO:0006888	ER to Golgi vesicle-mediated transport	P	6	245	9	624	0.089783048995378	0.576283564671537	P22891, P00734, P13987, P01009, P08174, P53634
GO:0042102	positive regulation of T cell proliferation	P	6	245	9	624	0.089783048995378	0.576283564671537	P40189, P19320, P13987, Q8TDQ0, P08174, P18065
GO:0042743	hydrogen peroxide metabolic process	P	6	245	9	624	0.089783048995378	0.576283564671537	P22352, P69905, P00441, P06727, P32119, P68871
GO:0050830	defense response to Gram-positive bacterium	P	6	245	9	624	0.089783048995378	0.576283564671537	P05067, P59665, Q8TDQ0, Q96PD5, P61769, O75594
GO:0051216	cartilage development	P	6	245	9	624	0.089783048995378	0.576283564671537	P16070, P02452, P51884, P48745, P49747, Q8IWU5
GO:0090303	positive regulation of wound healing	P	6	245	9	624	0.089783048995378	0.576283564671537	P07996, P02749, P04004, P07204, P00734, P00747
GO:1903036	positive regulation of response to wounding	P	6	245	9	624	0.089783048995378	0.576283564671537	P00734, P00747, P02749, P07996, P07204, P04004
GO:0019897	extrinsic component of plasma membrane	C	6	245	9	624	0.089783048995378	0.576283564671537	P12830, P19022, P02787, P00747, Q16651, O60494
GO:0048518	positive regulation of biological process	P	113	245	266	624	0.0908228813947953	0.576283564671537	P01024, P02751, P08637, P61769, P01611, P69905, Q8WVN6, P01877, B9A064, P07602, P02749, P01019, P01133, P00738, P00734, P40189, P02788, P12830, P55290, Q8TDQ0, P01860, P68871, P23142, P48745, P05109, P01591, Q9NZP8, P10909, P62158, P60709, P07996, P04430, P80748, P02753, P01594, P01597, P14543, P27487, P16070, P01876, P0C0L5, P98095, P12273, P07204, P53634, P35555, P01619, P00747, Q9GZX9, P05155,…
GO:0034097	response to cytokine	P	18	245	35	624	0.0913490832895981	0.576283564671537	P02671, P30530, P02751, P16070, Q14624, P61769, P02675, P04406, P11684, P07858, P09603, P19320, P40189, P26992, P05062, P02452, P26842, P08571
GO:0005102	receptor binding	F	44	245	96	624	0.0940678123455896	0.576283564671537	Q9H299, Q96NY8, P35555, Q92520, Q12805, P02652, P27487, P15151, P05451, P02787, P00747, P07108, O76076, P18065, P04004, P05067, P22105, P01023, P01042, Q8WVN6, P07602, B9A064, P02647, P01133, P01019, P01024, P02751, P01861, Q9HD89, Q8NFZ8, P05109, O15240, P07996, P00734, P09603, Q02747, P19320, P40189, P01860, P55000, P48745, P23142, P28799, P26992
GO:0050896	response to stimulus	P	154	245	371	624	0.0952436471905165	0.576283564671537	P41222, Q14624, P02652, P01714, Q9UBC9, O75594, P06312, P01609, P42785, P18065, P32119, P15311, P02787, P08571, P01613, P04180, P01608, Q9HD89, Q9UNN8, Q9Y5Y7, P01861, Q6EMK4, Q9HCN6, P02647, P02675, P26992, P28799, P19320, Q8IWU5, P07148, P09603, P02768, P26842, P06396, P01615, P22352, P05062, P00450, P16070, P01597, P01594, P02763, P01011, P53634, P35555, P07204, P12273, P12109, P61916, P01023,…
GO:0006873	cellular ion homeostasis	P	13	245	24	624	0.0959636057813411	0.576283564671537	P05937, P01019, P07686, P08174, P05109, P00450, P05067, P02788, P01042, P02787, P00441, P02790, P00734
GO:0030139	endocytic vesicle	C	13	245	24	624	0.0959636057813411	0.576283564671537	P98164, P02788, P27487, P61769, P13473, P68871, P02787, P00738, P02790, Q5KU26, O60494, P69905, P02647
GO:0010646	regulation of cell communication	P	58	245	130	624	0.0966031402263299	0.576283564671537	P40189, P02788, P55290, Q8TDQ0, P48745, P23142, Q8IWU5, P17936, P09603, P00734, P10909, P62158, P06396, P05937, P08174, P26842, P07996, O15240, P05109, P02750, Q9HD89, Q96FE7, P02671, P01024, Q6EMK4, P02751, P02790, P30530, P01019, P02760, P01133, P05090, P02675, Q8WVN6, P02647, P07602, P36896, P80370, P05067, P04004, P22105, P01023, P15311, Q9GZX9, P42785, P00441, P18065, P02452, P08571, P16070,…
GO:0010468	regulation of gene expression	P	41	245	89	624	0.0969604997523011	0.576283564671537	P51884, P05067, P13987, P04004, P01023, P15311, P11684, Q9GZX9, P05155, P05452, P02452, P0C0L5, Q12805, O00468, P35555, P15941, P12273, P02788, P12830, Q8TDQ0, P05156, P55290, P23142, P48745, P09603, P00734, P10909, P60709, P06396, P07996, P08174, P05109, P10643, P01024, P02751, P04406, P01019, P07686, P01133, P02748, P36896
GO:0030162	regulation of proteolysis	P	24	245	49	624	0.0978631363108338	0.576283564671537	P05452, P00734, P07148, P05155, P01023, P16444, P01042, P05156, P04004, P13987, P05109, P07996, P08174, P06396, P10909, P01024, P00995, P0C0L5, P10643, P16070, P02748, P01133, P53634, P01034
GO:0001775	cell activation	P	17	245	33	624	0.0981483075058442	0.576283564671537	P61769, P27487, P30530, P02751, P02671, Q9HCN6, P02675, P55000, P68871, Q8TDQ0, P13987, P19320, P00734, P09603, P60709, P02452, P10909
GO:0048584	positive regulation of response to stimulus	P	71	245	162	624	0.0990014480708668	0.576283564671537	P04004, P01619, P05155, P00747, Q9GZX9, P00441, P07858, P02452, P15151, P04264, P16070, P01876, P0C0L5, P01594, P01597, P07204, P53634, P40189, P02788, P55290, Q8TDQ0, P48745, P01860, P00734, P10909, P62158, P60709, P80748, P04430, P07996, P05109, Q9NZP8, P08637, P01611, P61769, P01024, P02751, P01019, P02749, P01133, Q8WVN6, B9A064, P01877, P07602, P01609, P01613, P08571, P01714, P19022, P06312,…
GO:0005773	vacuole	C	48	245	106	624	0.100073466169539	0.576283564671537	O96009, P02774, P07686, P01133, P02647, P15144, P10619, P07602, Q6UXG3, P13473, P61769, Q6EMK4, P15586, P17900, Q01459, P54802, O60494, P07339, P05062, P00450, P12830, P19320, P59665, Q9UHL4, Q8TDQ0, P10153, P53634, Q9Y646, P61916, P12109, P27487, P02652, O00468, P10253, P15289, P98160, O14773, P08571, P16278, P51884, P05067, P98164, P15311, P02787, P00441, P42785, P06727, P07858
GO:0005509	calcium ion binding	F	35	245	75	624	0.101978621400093	0.576283564671537	P00734, P55287, Q8IWU5, P23142, P55290, P12830, P05109, O60494, P07996, P06396, P05937, P62158, P07911, O00187, P04746, P01133, P05452, P98164, P80370, P49747, P22891, Q8NDA2, P15289, P98160, O00468, P14543, Q12805, Q08174, Q9HCU0, P98095, P19022, P35555, Q14767, O95460, P07204
GO:0048732	gland development	P	12	245	22	624	0.102717267927753	0.576283564671537	P12830, P02671, Q9GZX9, P09603, P00441, Q8IWU5, P02774, P01133, P00450, P05062, P07602, P02647
GO:1903037	regulation of leukocyte cell-cell adhesion	P	12	245	22	624	0.102717267927753	0.576283564671537	P06396, P08174, P11684, P00441, P18065, Q9UGN4, P40189, P19320, P27487, P16070, P13987, Q8TDQ0
GO:0051249	regulation of lymphocyte activation	P	20	245	40	624	0.102867062459869	0.576283564671537	P01877, B9A064, O75594, P01876, P27487, P30530, Q9UGN4, P01861, P08174, P26842, Q96PD5, P06396, P01860, Q8TDQ0, P13987, P19320, P40189, P18065, P00441, P11684
GO:0009617	response to bacterium	P	26	245	54	624	0.105762017444077	0.576283564671537	O75594, P02675, P01877, B9A064, P07204, P02671, P30530, P01861, P02751, P01876, P61769, P0C0L5, O15240, P05109, P01591, Q96PD5, P26842, P08571, P11684, P00738, P02788, P19320, P05067, P59665, Q8TDQ0, P01860
GO:0005578	proteinaceous extracellular matrix	C	26	245	54	624	0.105762017444077	0.576283564671537	O76076, Q08380, P22105, P23142, P48745, P39059, P01009, P51884, P04004, P49747, Q99715, P02768, Q8NDA2, P02452, P98160, Q12805, O00468, P02751, P14543, Q9HCU0, Q07507, P12111, P12109, P98095, Q14767, P35555
GO:0044877	macromolecular complex binding	F	26	245	54	624	0.105762017444077	0.576283564671537	Q9HCN6, Q5KU26, P02760, P35555, P02647, P12273, P16070, P07911, P02652, P14543, P02751, P07996, Q15113, P01591, P49747, P51884, P19320, P04004, P55290, P23142, P22105, P48745, P15311, O76076, P07148, P07858
GO:0009966	regulation of signal transduction	P	54	245	121	624	0.107425877216187	0.576283564671537	P09603, P00734, P17936, Q8IWU5, P40189, P02788, P23142, P48745, P55290, Q8TDQ0, P05109, P02750, P06396, P10909, P62158, P26842, P08174, P07996, Q6EMK4, P01024, P02671, Q96FE7, P02790, P02751, P30530, Q8WVN6, P05090, P02675, P07602, P36896, P02647, P02760, P01133, P01019, Q9GZX9, P15311, P18065, P00441, P42785, P04004, P80370, P05067, P01023, P22105, P02452, P08571, P02765, P00995, Q9UGN4, P16070,…
GO:0002237	response to molecule of bacterial origin	P	11	245	20	624	0.109924357044696	0.576283564671537	P02751, P30530, P11684, Q8TDQ0, P0C0L5, P61769, P19320, P05109, P08571, P26842, P07204
GO:0006027	glycosaminoglycan catabolic process	P	11	245	20	624	0.109924357044696	0.576283564671537	P54802, P98160, Q96PD5, P07686, O75594, P16278, P16070, P51884, P15586, O00468, Q9Y5Y7
GO:0030100	regulation of endocytosis	P	11	245	20	624	0.109924357044696	0.576283564671537	P08571, P0C0L5, P61769, P55290, P04004, Q12907, Q9UGN4, P30530, P01024, P02765, P02787
GO:0050863	regulation of T cell activation	P	11	245	20	624	0.109924357044696	0.576283564671537	P00441, P18065, Q9UGN4, P11684, Q8TDQ0, P19320, P40189, P27487, P13987, P08174, P06396
GO:0004553	hydrolase activity, hydrolyzing O-glycosyl compounds	F	11	245	20	624	0.109924357044696	0.576283564671537	P17900, Q01459, P10253, P54802, P04745, P07686, P04746, P16278, O43451, P10619, P16070
GO:0010647	positive regulation of cell communication	P	36	245	78	624	0.113926958638005	0.576283564671537	Q9GZX9, P00441, P04004, P02452, P02753, P16070, P19022, P53634, P00734, P09603, P17936, Q8IWU5, P02788, P40189, P48745, P55290, Q8TDQ0, P05109, P02750, P06396, P10909, P62158, P07996, P26842, P02671, P01024, P30530, P02790, Q9HD89, Q8WVN6, P02675, P07602, P36896, P02647, P01133, P01019
GO:0023056	positive regulation of signaling	P	36	245	78	624	0.113926958638005	0.576283564671537	P19022, P53634, P02753, P16070, P02452, Q9GZX9, P00441, P04004, Q8WVN6, P02675, P36896, P07602, P02647, P01133, P01019, P02671, P01024, P30530, P02790, Q9HD89, P05109, P02750, P06396, P62158, P10909, P26842, P07996, P09603, P00734, P17936, Q8IWU5, P02788, P40189, P48745, Q8TDQ0, P55290
GO:0048731	system development	P	83	245	193	624	0.116734091574841	0.576283564671537	P02751, P43251, P07911, P01024, P61769, P12111, P15144, Q8WZ75, P07602, P05090, P02749, P01019, P01133, P02774, P00734, P55287, Q8TDQ0, P55290, P48745, P12830, P02788, P40189, O15240, Q99715, P05109, P07996, P10909, P62158, P05937, P60709, P02753, P14543, P16070, P35555, P00441, O75369, P05452, P07858, P06727, Q9GZX9, P05067, P04004, P13645, P04264, P10253, P02452, O14773, P10451, P30530, O75882,…
GO:0016052	carbohydrate catabolic process	P	10	245	18	624	0.117598246279375	0.576283564671537	P07686, P04746, Q01459, P62158, P17900, P10253, P04406, O43451, P05062, P16278
GO:0022409	positive regulation of cell-cell adhesion	P	10	245	18	624	0.117598246279375	0.576283564671537	P02671, P18065, P16070, P13987, P40189, P19320, P27487, Q8TDQ0, P02675, P08174
GO:0048638	regulation of developmental growth	P	10	245	18	624	0.117598246279375	0.576283564671537	P05067, P01024, O75882, P15311, P02751, O00468, P10451, P09603, P02753, P00441
GO:0061045	negative regulation of wound healing	P	10	245	18	624	0.117598246279375	0.576283564671537	P02749, P07204, P02675, P04264, P01042, P04004, P00734, P05155, P00747, P02671
GO:0002694	regulation of leukocyte activation	P	21	245	43	624	0.121440175632728	0.576283564671537	P11684, P00441, P18065, P19320, P40189, P13987, Q8TDQ0, P01860, P06396, Q96PD5, P07996, P26842, P08174, P01861, P30530, Q9UGN4, P27487, P01876, O75594, P01877, B9A064
GO:0003008	system process	P	35	245	76	624	0.121782005757885	0.576283564671537	P01833, P02671, P07911, P01877, P02675, P07686, P01019, P08519, P07148, Q8IWU5, P55000, P68871, P01591, P06396, P05937, P62158, P17900, P25311, Q12805, P02753, P43121, P01876, P12273, P01011, P42785, P00441, P05155, P15311, P01042, P04155, P51884, P05067, O14773, P02452, P10253
GO:0006959	humoral immune response	P	35	245	76	624	0.121782005757885	0.576283564671537	O00187, B9A064, P01877, P02748, P02675, P01608, P01611, P10643, P61769, P01861, P01024, P02671, P08174, P04430, P80748, P10909, Q9NZP8, P01615, P01591, P05156, P01860, P02788, P59665, P01714, P06312, P01876, P0C0L5, P01594, P01597, P01613, P04264, P01609, P05067, P01619, P05155
GO:0006022	aminoglycan metabolic process	P	14	245	27	624	0.122061794814007	0.576283564671537	Q9Y5Y7, O00468, P15586, P16070, P51884, Q14624, P16278, O75594, Q96PD5, P07686, P54802, Q01459, P98160, P19823
GO:0010557	positive regulation of macromolecule biosynthetic process	P	14	245	27	624	0.122061794814007	0.576283564671537	P05067, P51884, P12830, P55290, P02652, P00734, O00468, P02452, P07686, P01019, P01133, P07996, P15941, P36896
GO:0051051	negative regulation of transport	P	14	245	27	624	0.122061794814007	0.576283564671537	P15144, P02647, P05090, P01133, P07996, P01019, P62158, P02751, Q9UGN4, P02652, P15311, P00995, P23142, P48745
GO:0055080	cation homeostasis	P	14	245	27	624	0.122061794814007	0.576283564671537	P05109, P00450, P05937, P07686, P01019, P08174, P02787, P00441, P02790, P00734, P05067, P02788, P01042, P61769
GO:0044420	extracellular matrix component	C	14	245	27	624	0.122061794814007	0.576283564671537	Q12805, O00468, P14543, P02751, P39059, P12111, P51884, P23142, Q99715, P12109, P98160, P02452, P02768, P35555
GO:0044437	vacuolar part	C	32	245	69	624	0.124965953684921	0.576283564671537	P12109, P27487, O00468, O14773, P10253, P15289, P98160, P08571, P16278, P51884, P05067, P98164, P02787, P07858, P02774, O96009, P01133, P07686, P10619, P07602, P15144, P13473, P61769, Q6UXG3, P15586, Q6EMK4, P54802, P17900, P00450, O60494, P07339, P59665
GO:0007156	homophilic cell adhesion via plasma membrane adhesion molecules	P	9	245	16	624	0.125737696405432	0.576283564671537	Q8NFZ8, P55290, P12830, P55287, Q96AP7, Q08174, P19022, Q96NY8, P15151
GO:0022617	extracellular matrix disassembly	P	9	245	16	624	0.125737696405432	0.576283564671537	P98160, P35555, P16070, P12830, P01023, P00747, P02751, P10451, P14543
GO:0031647	regulation of protein stability	P	9	245	16	624	0.125737696405432	0.576283564671537	P10909, P06396, P04406, P02647, P10619, P13473, P22792, P02652, P02787
GO:0019898	extrinsic component of membrane	C	9	245	16	624	0.125737696405432	0.576283564671537	P12830, P26992, P00747, P02787, P07911, P15311, P19022, Q16651, O60494
GO:0042127	regulation of cell proliferation	P	42	245	93	624	0.125873037362588	0.576283564671537	Q9HD89, P02751, P07911, P02749, P01019, P01133, P05090, P55290, P26992, Q8TDQ0, P55000, P48745, P23142, P02788, P40189, P19320, P17936, Q8IWU5, P07148, Q16270, P00734, P09603, P08174, P26842, P07996, P10909, P02750, Q07507, P41222, P27487, Q12805, P02753, Q9UGN4, P25311, Q9HCU0, P19022, P04155, P13987, P18065, P11684, P00747, P05451
GO:0097367	carbohydrate derivative binding	F	39	245	86	624	0.130409700042424	0.576283564671537	P16070, P14543, O00468, P25311, P08294, Q14767, P12273, O75594, P01042, P22105, P05067, P04004, P05452, P07858, O76076, P08571, P49747, P16278, P01008, P61769, Q12907, Q01973, P02751, P30530, Q9Y5Y7, P30086, P02749, P36896, P16444, P48745, P01009, P02788, P12830, P08519, Q96PD5, P07996, Q01459, P60709, Q15113
GO:0001523	retinoid metabolic process	P	8	245	14	624	0.134312182821064	0.576283564671537	P02647, P02766, P98160, P02652, P02753, O00468, P06727, P98164
GO:0006720	isoprenoid metabolic process	P	8	245	14	624	0.134312182821064	0.576283564671537	O00468, P06727, P02652, P02753, P98164, P02766, P02647, P98160
GO:0006721	terpenoid metabolic process	P	8	245	14	624	0.134312182821064	0.576283564671537	P98160, P02766, P02647, P98164, P02652, P02753, O00468, P06727
GO:0016101	diterpenoid metabolic process	P	8	245	14	624	0.134312182821064	0.576283564671537	P02652, P02753, O00468, P06727, P98164, P02647, P02766, P98160
GO:1903039	positive regulation of leukocyte cell-cell adhesion	P	8	245	14	624	0.134312182821064	0.576283564671537	P08174, P18065, Q8TDQ0, P13987, P16070, P27487, P19320, P40189
GO:1903706	regulation of hemopoiesis	P	8	245	14	624	0.134312182821064	0.576283564671537	P09603, P30530, P00441, P02788, O75594, P36896, P26842, Q96PD5
GO:0005796	Golgi lumen	C	8	245	14	624	0.134312182821064	0.576283564671537	P22891, P98160, P15941, P08294, O00468, P00734, P59665, P51884
GO:0005201	extracellular matrix structural constituent	F	8	245	14	624	0.134312182821064	0.576283564671537	P39059, P51884, P23142, P02452, P35555, Q99715, P98095, P49747
GO:0080090	regulation of primary metabolic process	P	68	245	157	624	0.134384989269528	0.576283564671537	P51884, P11684, P15311, P02652, Q12805, O00468, Q9UGN4, P19022, P15941, P16444, P05156, P07148, P17936, P09603, P06396, P08174, P26842, P10643, Q96FE7, P02671, P02790, P04406, P07686, P02760, P02748, P02675, P02647, P36896, P05067, P13987, P04004, P01042, P22105, P01023, P05155, Q9GZX9, P00441, P06727, P05452, P02452, P16070, P0C0L5, P00995, P01011, P53634, P35555, P61916, P40189, P02788, P12830,…
GO:0010941	regulation of cell death	P	36	245	79	624	0.134827518265719	0.576283564671537	P02671, P30530, P02751, P69905, P02675, P07602, Q8WZ75, P01019, P02749, P07148, P00738, P17936, P40189, P02788, P48745, P68871, P26992, P16444, P05109, P06396, P10909, P26842, P07996, P02768, Q9HCU0, P16070, P12273, P15941, P53634, O76076, P07858, P32119, P00441, P13987, P01042, P49747
GO:0008236	serine-type peptidase activity	F	36	245	79	624	0.134827518265719	0.576283564671537	P04430, P80748, P01615, P07339, P14384, Q9NZP8, P02788, P01860, P05156, Q9UHL4, P08519, P00734, O00187, P10619, P01611, Q04756, P01608, P01024, P01861, O14773, P01613, P06870, P22891, Q16651, P01609, P00747, P01619, P07858, P42785, P01714, P53634, P06312, P27487, P0C0L5, P01597, P01594
GO:0017171	serine hydrolase activity	F	36	245	79	624	0.134827518265719	0.576283564671537	P01861, P01024, P01611, Q04756, P01608, P10619, O00187, P08519, P00734, P01860, Q9UHL4, P05156, P02788, Q9NZP8, P14384, P01615, P07339, P80748, P04430, P01597, P01594, P0C0L5, P27487, P06312, P53634, P01714, P07858, P42785, P00747, P01619, P01609, P22891, Q16651, P01613, P06870, O14773
GO:0008152	metabolic process	P	136	245	328	624	0.135017731937106	0.576283564671537	P07108, P51884, P39059, P98164, P98160, O00468, Q12805, P15941, P10153, P05156, P16444, P54802, P08174, Q96PD5, P02671, P10643, Q04756, P02748, P36896, P04406, O00187, P04746, P07686, P01619, P06727, P22105, P04155, P01042, P22891, P16278, O14773, P02753, P0C0L5, P01876, P36957, Q9Y646, P00734, P40189, P23142, P68871, P05109, O95336, Q9NZP8, P17900, P07996, P80748, P04430, P01024, P30086, P43251,…
GO:0043169	cation binding	F	72	245	167	624	0.136171200667543	0.576283564671537	P02768, Q96PD5, P06396, P14384, P05062, P00450, P05156, P16444, P17936, Q8IWU5, P02042, O00187, Q5KU26, P04746, P02647, P36896, Q12907, P02790, P15586, P02671, P98160, P49747, P98164, O94919, P02787, P04745, Q14767, P19022, O75594, P02652, Q12805, O00468, Q9HCU0, Q08174, P08294, P07996, P62158, P05937, P05109, O60494, P55290, Q8TDQ0, P68871, P23142, P12830, P02788, P00734, P55287, P01133, P15144,…
GO:0031325	positive regulation of cellular metabolic process	P	43	245	96	624	0.137535872025508	0.576283564671537	P68871, P55290, Q8TDQ0, P40189, P02788, P12830, P09603, P00734, P07148, P17936, P26842, P07996, P06396, P10909, P62158, P05109, P02790, P02671, P01024, P01133, P07686, P01019, P02749, P36896, P07602, P02647, P02675, P04004, P05067, P51884, P06727, P05452, P00441, P15311, P02452, P16070, O00468, Q9UGN4, P02652, P35555, P19022, P15941, P53634
GO:0019222	regulation of metabolic process	P	78	245	182	624	0.138030402948826	0.576283564671537	P05067, P04004, P13987, P01042, P22105, P01023, P05155, Q9GZX9, P00441, P05452, P06727, P02452, P16070, P01876, P0C0L5, P00995, P01011, P53634, P35555, P61916, P12273, P12830, P02788, P40189, Q8TDQ0, P55290, P68871, P23142, P48745, P00738, Q8NBJ4, P00734, P10909, P62158, P60709, P07996, P05109, P01591, P01008, P01024, P02751, P01034, P01019, P02749, P01133, P05090, P01877, P07602, P51884, P15311,…
GO:0019538	protein metabolic process	P	78	245	182	624	0.138030402948826	0.576283564671537	Q9Y646, P53634, P12273, P0C0L5, P01876, P01594, P01597, O14773, P15289, P04264, P22891, P05067, P01023, P01042, P00747, P05155, P01619, P06727, P07858, P01034, O96009, P01133, P01019, P02749, P10619, P01877, B9A064, P01611, P61769, P01024, P30086, P02751, P62158, P10909, P80748, P04430, P07996, P05109, P07339, Q9NZP8, Q14508, P02788, P01860, P23142, P00734, P15941, Q9UBC9, P01714, P06312, P02652,…
GO:0001819	positive regulation of cytokine production	P	12	245	23	624	0.141620951154502	0.576283564671537	P10909, P07996, P08571, P01019, P40189, P51884, P61769, Q8TDQ0, P01024, P00441, P02652, Q8IWU5
GO:0007568	aging	P	12	245	23	624	0.141620951154502	0.576283564671537	P18065, P00441, P05155, Q9HD89, P19320, P00450, P05090, P53634, P01019, P02749, P06396, P10909
GO:1990267	response to transition metal nanoparticle	P	12	245	23	624	0.141620951154502	0.576283564671537	P19320, P04155, P61769, P08294, P02787, P00441, P02751, P02768, P05062, P05109, P00450, P04180
GO:0008203	cholesterol metabolic process	P	7	245	12	624	0.143231854431533	0.576283564671537	O60494, P61916, P06727, P04180, P02652, P02647, P05067
GO:0016125	sterol metabolic process	P	7	245	12	624	0.143231854431533	0.576283564671537	P02652, P02647, P04180, P06727, O60494, P61916, P05067
GO:0030574	collagen catabolic process	P	7	245	12	624	0.143231854431533	0.576283564671537	P12109, P07858, P07339, Q99715, P39059, P02452, P12111
GO:0050707	regulation of cytokine secretion	P	7	245	12	624	0.143231854431533	0.576283564671537	P08571, P23142, Q8TDQ0, P02751, P02652, P02647, P15311
GO:0061448	connective tissue development	P	7	245	12	624	0.143231854431533	0.576283564671537	Q8IWU5, P49747, P09603, P48745, P02452, P51884, P16070
GO:0071496	cellular response to external stimulus	P	7	245	12	624	0.143231854431533	0.576283564671537	P02452, P01019, P02768, P05062, P07858, P00734, P30530
GO:1902652	secondary alcohol metabolic process	P	7	245	12	624	0.143231854431533	0.576283564671537	P05067, O60494, P61916, P02652, P02647, P04180, P06727
GO:0005581	collagen trimer	C	7	245	12	624	0.143231854431533	0.576283564671537	P12109, Q99715, Q5KU26, P12111, P02452, P39059, P51884
GO:0005793	endoplasmic reticulum-Golgi intermediate compartment	C	7	245	12	624	0.143231854431533	0.576283564671537	P02751, P15144, P13987, Q12907, P01009, P08174, P53634
GO:0032994	protein-lipid complex	C	7	245	12	624	0.143231854431533	0.576283564671537	P02652, P02647, P06727, P04180, P08519, P10909, P02749
GO:0034358	plasma lipoprotein particle	C	7	245	12	624	0.143231854431533	0.576283564671537	P10909, P02749, P02647, P02652, P04180, P08519, P06727
GO:1990777	lipoprotein particle	C	7	245	12	624	0.143231854431533	0.576283564671537	P02749, P10909, P02652, P02647, P04180, P06727, P08519
GO:0023051	regulation of signaling	P	58	245	133	624	0.145344013989107	0.576283564671537	P02750, P05109, O15240, P07996, P08174, P26842, P62158, P10909, P06396, P05937, P17936, Q8IWU5, P09603, P00734, P55290, Q8TDQ0, P23142, P48745, P02788, P40189, P02647, P07602, P36896, P02675, P05090, Q8WVN6, P01019, P02760, P01133, P02790, P02751, P30530, Q96FE7, P01024, P02671, Q6EMK4, Q9HD89, P08571, P02452, P18065, P00441, P42785, P15311, Q9GZX9, P01023, P22105, P05067, P80370, P04004, P53634,…
GO:0044767	single-organism developmental process	P	99	245	235	624	0.145874336175506	0.576283564671537	Q9UBC9, P19022, P43121, O00468, Q7Z3B1, P02652, Q12805, P02765, Q9HCU0, Q08174, P98160, P49747, P98164, P51884, P39059, P42785, P18065, P15311, P11684, P07686, Q969P0, P36896, P02647, Q9HD89, P10451, P30530, O75882, P02671, P26842, P54802, P06396, P02750, P00450, P05062, Q15113, P28799, P26992, P19320, P09603, P17936, Q8IWU5, Q14982, P35555, Q9Y646, P53634, P12109, P16070, P14543, Q92520, P02753,…
GO:0044255	cellular lipid metabolic process	P	21	245	44	624	0.151015908504729	0.576283564671537	P41222, O00468, P02652, P02753, P01024, P07686, P02749, P07602, P10619, P02647, P22105, P16444, P98164, P06727, P07148, P98160, P15289, P17900, P04180, P02766, P16278
GO:0043202	lysosomal lumen	C	18	245	37	624	0.151165171426432	0.576283564671537	O14773, P54802, P98160, P10253, P17900, P15289, O60494, P16278, P07339, P51884, P07858, P02774, P07686, P10619, P07602, P13473, P15586, O00468
GO:0006897	endocytosis	P	39	245	87	624	0.15216349006187	0.576283564671537	P01861, P02790, P30530, P01608, P08637, P01611, P69905, P02647, B9A064, P01877, Q5KU26, P02760, P00738, P28799, P68871, P01860, P01615, O60494, P01591, P06396, P60709, P02768, P80748, P07996, P04430, P02765, P01594, P01597, P01876, P0C0L5, P06312, P01714, P15311, P01619, P05067, P98164, P01609, P01613, P08571
GO:0002703	regulation of leukocyte mediated immunity	P	6	245	10	624	0.15228163011407	0.576283564671537	P61769, Q8TDQ0, Q9UGN4, P02790, P15151, P01024
GO:0006687	glycosphingolipid metabolic process	P	6	245	10	624	0.15228163011407	0.576283564671537	P15289, P17900, P07686, P16278, P10619, P07602
GO:0009612	response to mechanical stimulus	P	6	245	10	624	0.15228163011407	0.576283564671537	P18065, P00734, P07858, P02452, P01019, Q9HD89
GO:0032355	response to estradiol	P	6	245	10	624	0.15228163011407	0.576283564671537	P18065, P02671, P01024, P28799, P02452, P02774
GO:0050728	negative regulation of inflammatory response	P	6	245	10	624	0.15228163011407	0.576283564671537	P48745, P01008, P02647, P05090, O75594, P04264
GO:0005507	copper ion binding	F	6	245	10	624	0.15228163011407	0.576283564671537	O60888, P00441, P06727, P08294, P00450, P02768
GO:0006869	lipid transport	P	11	245	21	624	0.152760039941636	0.576283564671537	P61916, P04180, P07602, P02647, P10909, P02768, P02749, P08519, P06727, P02753, P02652
GO:0045893	positive regulation of transcription, DNA-templated	P	11	245	21	624	0.152760039941636	0.576283564671537	O00468, P12830, P05067, P51884, P55290, P36896, P02452, P07686, P01019, P15941, P01133
GO:0051254	positive regulation of RNA metabolic process	P	11	245	21	624	0.152760039941636	0.576283564671537	P36896, P02452, P07686, P01019, P15941, P01133, O00468, P51884, P05067, P12830, P55290
GO:0098742	cell-cell adhesion via plasma-membrane adhesion molecules	P	11	245	21	624	0.152760039941636	0.576283564671537	P15151, Q96NY8, P19022, Q08174, Q96AP7, P07911, P55287, P12830, P19320, P55290, Q8NFZ8
GO:1902680	positive regulation of RNA biosynthetic process	P	11	245	21	624	0.152760039941636	0.576283564671537	O00468, P55290, P05067, P12830, P51884, P36896, P01133, P15941, P07686, P01019, P02452
GO:1903508	positive regulation of nucleic acid-templated transcription	P	11	245	21	624	0.152760039941636	0.576283564671537	P02452, P01133, P15941, P07686, P01019, P36896, P12830, P05067, P51884, P55290, O00468
GO:0005765	lysosomal membrane	C	11	245	21	624	0.152760039941636	0.576283564671537	P01133, P10253, P15144, P12109, P07602, O60494, P00450, P13473, P98164, P27487, Q6EMK4
GO:0098852	lytic vacuole membrane	C	11	245	21	624	0.152760039941636	0.576283564671537	Q6EMK4, P13473, P98164, P27487, P12109, P07602, P15144, P00450, O60494, P01133, P10253
GO:0016798	hydrolase activity, acting on glycosyl bonds	F	11	245	21	624	0.152760039941636	0.576283564671537	P16070, P16278, P10619, O43451, P54802, P17900, Q01459, P10253, P04746, P04745, P07686
GO:0009719	response to endogenous stimulus	P	34	245	75	624	0.153504962691257	0.576283564671537	P02452, P04180, P04155, P05067, P00441, P18065, P05452, P07858, P11684, P15311, Q9GZX9, Q14767, P35555, P07204, P12109, P41222, P16070, P02652, P07996, P62158, P06396, P05062, O15240, P55290, P12830, P19320, P59665, P01019, P02675, Q9HD89, P10451, P02751, P02671, P01024
GO:0009967	positive regulation of signal transduction	P	34	245	75	624	0.153504962691257	0.576283564671537	P02750, P05109, P26842, P07996, P06396, P10909, P62158, P09603, P00734, P17936, Q8IWU5, P48745, Q8TDQ0, P55290, P40189, P02788, P36896, P07602, P02647, Q8WVN6, P02675, P01133, P01019, P30530, P02790, P02671, P01024, P02452, P00441, Q9GZX9, P04004, P19022, P53634, P16070
GO:0000270	peptidoglycan metabolic process	P	2	245	2	624	0.153774128493175	0.576283564671537	O75594, Q96PD5
GO:0001868	regulation of complement activation, lectin pathway	P	2	245	2	624	0.153774128493175	0.576283564671537	P05155, P01023
GO:0001869	negative regulation of complement activation, lectin pathway	P	2	245	2	624	0.153774128493175	0.576283564671537	P05155, P01023
GO:0001897	cytolysis by symbiont of host cells	P	2	245	2	624	0.153774128493175	0.576283564671537	P02748, P02768
GO:0001907	killing by symbiont of host cells	P	2	245	2	624	0.153774128493175	0.576283564671537	P02748, P02768
GO:0001967	suckling behavior	P	2	245	2	624	0.153774128493175	0.576283564671537	P26992, P05067
GO:0001969	regulation of activation of membrane attack complex	P	2	245	2	624	0.153774128493175	0.576283564671537	P01024, P13987
GO:0002414	immunoglobulin transcytosis in epithelial cells	P	2	245	2	624	0.153774128493175	0.576283564671537	Q6UXG3, P01833
GO:0002637	regulation of immunoglobulin production	P	2	245	2	624	0.153774128493175	0.576283564671537	P02790, P02753
GO:0002639	positive regulation of immunoglobulin production	P	2	245	2	624	0.153774128493175	0.576283564671537	P02753, P02790
GO:0002701	negative regulation of production of molecular mediator of immune response	P	2	245	2	624	0.153774128493175	0.576283564671537	P02652, P02647
GO:0002719	negative regulation of cytokine production involved in immune response	P	2	245	2	624	0.153774128493175	0.576283564671537	P02647, P02652
GO:0002740	negative regulation of cytokine secretion involved in immune response	P	2	245	2	624	0.153774128493175	0.576283564671537	P02652, P02647
GO:0002832	negative regulation of response to biotic stimulus	P	2	245	2	624	0.153774128493175	0.576283564671537	P02788, Q8TDQ0
GO:0002922	positive regulation of humoral immune response	P	2	245	2	624	0.153774128493175	0.576283564671537	P01024, P02790
GO:0005980	glycogen catabolic process	P	2	245	2	624	0.153774128493175	0.576283564671537	P62158, P10253
GO:0006465	signal peptide processing	P	2	245	2	624	0.153774128493175	0.576283564671537	P22891, P00734
GO:0006694	steroid biosynthetic process	P	2	245	2	624	0.153774128493175	0.576283564671537	P06727, P02647
GO:0006695	cholesterol biosynthetic process	P	2	245	2	624	0.153774128493175	0.576283564671537	P06727, P02647
GO:0006982	response to lipid hydroperoxide	P	2	245	2	624	0.153774128493175	0.576283564671537	P06727, P22352
GO:0007018	microtubule-based movement	P	2	245	2	624	0.153774128493175	0.576283564671537	P05067, P00441
GO:0007176	regulation of epidermal growth factor-activated receptor activity	P	2	245	2	624	0.153774128493175	0.576283564671537	P01133, P05067
GO:0007204	positive regulation of cytosolic calcium ion concentration	P	2	245	2	624	0.153774128493175	0.576283564671537	P08174, P01042
GO:0008088	axo-dendritic transport	P	2	245	2	624	0.153774128493175	0.576283564671537	P05067, P00441
GO:0008211	glucocorticoid metabolic process	P	2	245	2	624	0.153774128493175	0.576283564671537	P02647, P08185
GO:0009253	peptidoglycan catabolic process	P	2	245	2	624	0.153774128493175	0.576283564671537	Q96PD5, O75594
GO:0009886	post-embryonic animal morphogenesis	P	2	245	2	624	0.153774128493175	0.576283564671537	Q12805, P35555
GO:0010193	response to ozone	P	2	245	2	624	0.153774128493175	0.576283564671537	P02751, P11684
GO:0010533	regulation of activation of Janus kinase activity	P	2	245	2	624	0.153774128493175	0.576283564671537	P01019, Q9UGN4
GO:0010534	regulation of activation of JAK2 kinase activity	P	2	245	2	624	0.153774128493175	0.576283564671537	P01019, Q9UGN4
GO:0010611	regulation of cardiac muscle hypertrophy	P	2	245	2	624	0.153774128493175	0.576283564671537	P40189, P01019
GO:0010613	positive regulation of cardiac muscle hypertrophy	P	2	245	2	624	0.153774128493175	0.576283564671537	P01019, P40189
GO:0010716	negative regulation of extracellular matrix disassembly	P	2	245	2	624	0.153774128493175	0.576283564671537	P27487, P01034
GO:0010737	protein kinase A signaling	P	2	245	2	624	0.153774128493175	0.576283564671537	P35555, P15311
GO:0010744	positive regulation of macrophage derived foam cell differentiation	P	2	245	2	624	0.153774128493175	0.576283564671537	P09603, P01019
GO:0010749	regulation of nitric oxide mediated signal transduction	P	2	245	2	624	0.153774128493175	0.576283564671537	P07996, P00995
GO:0010751	negative regulation of nitric oxide mediated signal transduction	P	2	245	2	624	0.153774128493175	0.576283564671537	P00995, P07996
GO:0010758	regulation of macrophage chemotaxis	P	2	245	2	624	0.153774128493175	0.576283564671537	P07996, P09603
GO:0010759	positive regulation of macrophage chemotaxis	P	2	245	2	624	0.153774128493175	0.576283564671537	P09603, P07996
GO:0010799	regulation of peptidyl-threonine phosphorylation	P	2	245	2	624	0.153774128493175	0.576283564671537	P62158, P01133
GO:0010800	positive regulation of peptidyl-threonine phosphorylation	P	2	245	2	624	0.153774128493175	0.576283564671537	P01133, P62158
GO:0010970	transport along microtubule	P	2	245	2	624	0.153774128493175	0.576283564671537	P05067, P00441
GO:0014742	positive regulation of muscle hypertrophy	P	2	245	2	624	0.153774128493175	0.576283564671537	P40189, P01019
GO:0014743	regulation of muscle hypertrophy	P	2	245	2	624	0.153774128493175	0.576283564671537	P40189, P01019
GO:0015671	oxygen transport	P	2	245	2	624	0.153774128493175	0.576283564671537	P68871, P69905
GO:0016045	detection of bacterium	P	2	245	2	624	0.153774128493175	0.576283564671537	O75594, Q96PD5
GO:0016126	sterol biosynthetic process	P	2	245	2	624	0.153774128493175	0.576283564671537	P02647, P06727
GO:0017187	peptidyl-glutamic acid carboxylation	P	2	245	2	624	0.153774128493175	0.576283564671537	P00734, P22891
GO:0018200	peptidyl-glutamic acid modification	P	2	245	2	624	0.153774128493175	0.576283564671537	P00734, P22891
GO:0018206	peptidyl-methionine modification	P	2	245	2	624	0.153774128493175	0.576283564671537	P02647, P02652
GO:0018214	protein carboxylation	P	2	245	2	624	0.153774128493175	0.576283564671537	P22891, P00734
GO:0018298	protein-chromophore linkage	P	2	245	2	624	0.153774128493175	0.576283564671537	P01876, P02760
GO:0019722	calcium-mediated signaling	P	2	245	2	624	0.153774128493175	0.576283564671537	P62158, P19320
GO:0019836	hemolysis by symbiont of host erythrocytes	P	2	245	2	624	0.153774128493175	0.576283564671537	P02768, P02748
GO:0030500	regulation of bone mineralization	P	2	245	2	624	0.153774128493175	0.576283564671537	P02765, P02788
GO:0030514	negative regulation of BMP signaling pathway	P	2	245	2	624	0.153774128493175	0.576283564671537	P35555, Q9GZX9
GO:0030705	cytoskeleton-dependent intracellular transport	P	2	245	2	624	0.153774128493175	0.576283564671537	P05067, P00441
GO:0032459	regulation of protein oligomerization	P	2	245	2	624	0.153774128493175	0.576283564671537	P01591, P10909
GO:0032516	positive regulation of phosphoprotein phosphatase activity	P	2	245	2	624	0.153774128493175	0.576283564671537	P62158, Q9UGN4
GO:0032570	response to progesterone	P	2	245	2	624	0.153774128493175	0.576283564671537	P07996, P01024
GO:0032715	negative regulation of interleukin-6 production	P	2	245	2	624	0.153774128493175	0.576283564671537	P02763, Q8TDQ0
GO:0032824	negative regulation of natural killer cell differentiation	P	2	245	2	624	0.153774128493175	0.576283564671537	Q96PD5, O75594
GO:0032826	regulation of natural killer cell differentiation involved in immune response	P	2	245	2	624	0.153774128493175	0.576283564671537	O75594, Q96PD5
GO:0032827	negative regulation of natural killer cell differentiation involved in immune response	P	2	245	2	624	0.153774128493175	0.576283564671537	O75594, Q96PD5
GO:0032836	glomerular basement membrane development	P	2	245	2	624	0.153774128493175	0.576283564671537	Q8IWU5, P14543
GO:0032928	regulation of superoxide anion generation	P	2	245	2	624	0.153774128493175	0.576283564671537	P00441, P01019
GO:0032930	positive regulation of superoxide anion generation	P	2	245	2	624	0.153774128493175	0.576283564671537	P00441, P01019
GO:0033002	muscle cell proliferation	P	2	245	2	624	0.153774128493175	0.576283564671537	P48745, P01019
GO:0033194	response to hydroperoxide	P	2	245	2	624	0.153774128493175	0.576283564671537	P22352, P06727
GO:0034104	negative regulation of tissue remodeling	P	2	245	2	624	0.153774128493175	0.576283564671537	P01034, P01019
GO:0034138	toll-like receptor 3 signaling pathway	P	2	245	2	624	0.153774128493175	0.576283564671537	Q5KU26, Q8TDQ0
GO:0034308	primary alcohol metabolic process	P	2	245	2	624	0.153774128493175	0.576283564671537	P02753, P02766
GO:0034442	regulation of lipoprotein oxidation	P	2	245	2	624	0.153774128493175	0.576283564671537	P05090, P06727
GO:0034443	negative regulation of lipoprotein oxidation	P	2	245	2	624	0.153774128493175	0.576283564671537	P05090, P06727
GO:0035304	regulation of protein dephosphorylation	P	2	245	2	624	0.153774128493175	0.576283564671537	P62158, Q9UGN4
GO:0035307	positive regulation of protein dephosphorylation	P	2	245	2	624	0.153774128493175	0.576283564671537	P62158, Q9UGN4
GO:0035815	positive regulation of renal sodium excretion	P	2	245	2	624	0.153774128493175	0.576283564671537	P01019, P01042
GO:0035864	response to potassium ion	P	2	245	2	624	0.153774128493175	0.576283564671537	P00441, P10909
GO:0040018	positive regulation of multicellular organism growth	P	2	245	2	624	0.153774128493175	0.576283564671537	P15311, P09603
GO:0040037	negative regulation of fibroblast growth factor receptor signaling pathway	P	2	245	2	624	0.153774128493175	0.576283564671537	P07996, Q8IWU5
GO:0042116	macrophage activation	P	2	245	2	624	0.153774128493175	0.576283564671537	Q8TDQ0, P10909
GO:0042168	heme metabolic process	P	2	245	2	624	0.153774128493175	0.576283564671537	P02760, P02790
GO:0042308	negative regulation of protein import into nucleus	P	2	245	2	624	0.153774128493175	0.576283564671537	P48745, P05090
GO:0042509	regulation of tyrosine phosphorylation of STAT protein	P	2	245	2	624	0.153774128493175	0.576283564671537	P02790, P40189
GO:0042510	regulation of tyrosine phosphorylation of Stat1 protein	P	2	245	2	624	0.153774128493175	0.576283564671537	P40189, P02790
GO:0042511	positive regulation of tyrosine phosphorylation of Stat1 protein	P	2	245	2	624	0.153774128493175	0.576283564671537	P40189, P02790
GO:0042531	positive regulation of tyrosine phosphorylation of STAT protein	P	2	245	2	624	0.153774128493175	0.576283564671537	P02790, P40189
GO:0042572	retinol metabolic process	P	2	245	2	624	0.153774128493175	0.576283564671537	P02766, P02753
GO:0042749	regulation of circadian sleep/wake cycle	P	2	245	2	624	0.153774128493175	0.576283564671537	P02768, P41222
GO:0042752	regulation of circadian rhythm	P	2	245	2	624	0.153774128493175	0.576283564671537	P41222, P02768
GO:0043032	positive regulation of macrophage activation	P	2	245	2	624	0.153774128493175	0.576283564671537	P07996, Q8TDQ0
GO:0043152	induction of bacterial agglutination	P	2	245	2	624	0.153774128493175	0.576283564671537	P02675, P02671
GO:0043217	myelin maintenance	P	2	245	2	624	0.153774128493175	0.576283564671537	P10909, P00441
GO:0043502	regulation of muscle adaptation	P	2	245	2	624	0.153774128493175	0.576283564671537	P40189, P01019
GO:0043567	regulation of insulin-like growth factor receptor signaling pathway	P	2	245	2	624	0.153774128493175	0.576283564671537	P18065, P17936
GO:0043666	regulation of phosphoprotein phosphatase activity	P	2	245	2	624	0.153774128493175	0.576283564671537	P62158, Q9UGN4
GO:0044004	disruption by symbiont of host cell	P	2	245	2	624	0.153774128493175	0.576283564671537	P02748, P02768
GO:0044060	regulation of endocrine process	P	2	245	2	624	0.153774128493175	0.576283564671537	P01019, Q9HD89
GO:0044110	growth involved in symbiotic interaction	P	2	245	2	624	0.153774128493175	0.576283564671537	Q96PD5, O75594
GO:0044116	growth of symbiont involved in interaction with host	P	2	245	2	624	0.153774128493175	0.576283564671537	Q96PD5, O75594
GO:0044117	growth of symbiont in host	P	2	245	2	624	0.153774128493175	0.576283564671537	O75594, Q96PD5
GO:0044179	hemolysis in other organism	P	2	245	2	624	0.153774128493175	0.576283564671537	P02748, P02768
GO:0044245	polysaccharide digestion	P	2	245	2	624	0.153774128493175	0.576283564671537	P04746, O43451
GO:0044342	type B pancreatic cell proliferation	P	2	245	2	624	0.153774128493175	0.576283564671537	P48745, P17936
GO:0045056	transcytosis	P	2	245	2	624	0.153774128493175	0.576283564671537	Q6UXG3, P01833
GO:0045187	regulation of circadian sleep/wake cycle, sleep	P	2	245	2	624	0.153774128493175	0.576283564671537	P02768, P41222
GO:0046427	positive regulation of JAK-STAT cascade	P	2	245	2	624	0.153774128493175	0.576283564671537	P40189, P02790
GO:0048048	embryonic eye morphogenesis	P	2	245	2	624	0.153774128493175	0.576283564671537	Q12805, P35555
GO:0048050	post-embryonic eye morphogenesis	P	2	245	2	624	0.153774128493175	0.576283564671537	Q12805, P35555
GO:0048563	post-embryonic animal organ morphogenesis	P	2	245	2	624	0.153774128493175	0.576283564671537	P35555, Q12805
GO:0048588	developmental cell growth	P	2	245	2	624	0.153774128493175	0.576283564671537	P05067, P01019
GO:0048659	smooth muscle cell proliferation	P	2	245	2	624	0.153774128493175	0.576283564671537	P01019, P48745
GO:0048662	negative regulation of smooth muscle cell proliferation	P	2	245	2	624	0.153774128493175	0.576283564671537	P05090, P17936
GO:0048710	regulation of astrocyte differentiation	P	2	245	2	624	0.153774128493175	0.576283564671537	P40189, P00734
GO:0050732	negative regulation of peptidyl-tyrosine phosphorylation	P	2	245	2	624	0.153774128493175	0.576283564671537	Q9UGN4, P00995
GO:0050746	regulation of lipoprotein metabolic process	P	2	245	2	624	0.153774128493175	0.576283564671537	P06727, P05090
GO:0050748	negative regulation of lipoprotein metabolic process	P	2	245	2	624	0.153774128493175	0.576283564671537	P06727, P05090
GO:0050850	positive regulation of calcium-mediated signaling	P	2	245	2	624	0.153774128493175	0.576283564671537	P62158, P55290
GO:0050884	neuromuscular process controlling posture	P	2	245	2	624	0.153774128493175	0.576283564671537	P10253, P55000
GO:0051149	positive regulation of muscle cell differentiation	P	2	245	2	624	0.153774128493175	0.576283564671537	P19022, P17936
GO:0051402	neuron apoptotic process	P	2	245	2	624	0.153774128493175	0.576283564671537	P04406, P05067
GO:0051715	cytolysis in other organism	P	2	245	2	624	0.153774128493175	0.576283564671537	P02748, P02768
GO:0051801	cytolysis in other organism involved in symbiotic interaction	P	2	245	2	624	0.153774128493175	0.576283564671537	P02748, P02768
GO:0051895	negative regulation of focal adhesion assembly	P	2	245	2	624	0.153774128493175	0.576283564671537	P05090, P07996
GO:0052331	hemolysis in other organism involved in symbiotic interaction	P	2	245	2	624	0.153774128493175	0.576283564671537	P02768, P02748
GO:0060179	male mating behavior	P	2	245	2	624	0.153774128493175	0.576283564671537	P07686, P28799
GO:0060343	trabecula formation	P	2	245	2	624	0.153774128493175	0.576283564671537	P02452, P02753
GO:0060350	endochondral bone morphogenesis	P	2	245	2	624	0.153774128493175	0.576283564671537	P02452, P49747
GO:0060351	cartilage development involved in endochondral bone morphogenesis	P	2	245	2	624	0.153774128493175	0.576283564671537	P02452, P49747
GO:0060353	regulation of cell adhesion molecule production	P	2	245	2	624	0.153774128493175	0.576283564671537	P02647, Q5KU26
GO:0061684	chaperone-mediated autophagy	P	2	245	2	624	0.153774128493175	0.576283564671537	P13473, P10619
GO:0070120	ciliary neurotrophic factor-mediated signaling pathway	P	2	245	2	624	0.153774128493175	0.576283564671537	P40189, P26992
GO:0070167	regulation of biomineral tissue development	P	2	245	2	624	0.153774128493175	0.576283564671537	P02788, P02765
GO:0070233	negative regulation of T cell apoptotic process	P	2	245	2	624	0.153774128493175	0.576283564671537	P26842, P12273
GO:0070293	renal absorption	P	2	245	2	624	0.153774128493175	0.576283564671537	P68871, P06396
GO:0070373	negative regulation of ERK1 and ERK2 cascade	P	2	245	2	624	0.153774128493175	0.576283564671537	P23142, P15311
GO:0071276	cellular response to cadmium ion	P	2	245	2	624	0.153774128493175	0.576283564671537	P00441, P06396
GO:0071281	cellular response to iron ion	P	2	245	2	624	0.153774128493175	0.576283564671537	P61769, P02787
GO:0071354	cellular response to interleukin-6	P	2	245	2	624	0.153774128493175	0.576283564671537	P40189, P02671
GO:0072017	distal tubule development	P	2	245	2	624	0.153774128493175	0.576283564671537	P05937, P07911
GO:0072025	distal convoluted tubule development	P	2	245	2	624	0.153774128493175	0.576283564671537	P05937, P07911
GO:0072170	metanephric tubule development	P	2	245	2	624	0.153774128493175	0.576283564671537	P07911, P05937
GO:0072207	metanephric epithelium development	P	2	245	2	624	0.153774128493175	0.576283564671537	P07911, P05937
GO:0072221	metanephric distal convoluted tubule development	P	2	245	2	624	0.153774128493175	0.576283564671537	P05937, P07911
GO:0072234	metanephric nephron tubule development	P	2	245	2	624	0.153774128493175	0.576283564671537	P05937, P07911
GO:0072235	metanephric distal tubule development	P	2	245	2	624	0.153774128493175	0.576283564671537	P05937, P07911
GO:0072243	metanephric nephron epithelium development	P	2	245	2	624	0.153774128493175	0.576283564671537	P07911, P05937
GO:0097421	liver regeneration	P	2	245	2	624	0.153774128493175	0.576283564671537	P02671, Q8IWU5
GO:0098543	detection of other organism	P	2	245	2	624	0.153774128493175	0.576283564671537	O75594, Q96PD5
GO:1900181	negative regulation of protein localization to nucleus	P	2	245	2	624	0.153774128493175	0.576283564671537	P48745, P05090
GO:1902653	secondary alcohol biosynthetic process	P	2	245	2	624	0.153774128493175	0.576283564671537	P06727, P02647
GO:1903054	negative regulation of extracellular matrix organization	P	2	245	2	624	0.153774128493175	0.576283564671537	P27487, P01034
GO:1903392	negative regulation of adherens junction organization	P	2	245	2	624	0.153774128493175	0.576283564671537	P07996, P05090
GO:1903975	regulation of glial cell migration	P	2	245	2	624	0.153774128493175	0.576283564671537	P09603, Q12805
GO:1904235	regulation of substrate-dependent cell migration, cell attachment to substrate	P	2	245	2	624	0.153774128493175	0.576283564671537	P02751, P23142
GO:1904237	positive regulation of substrate-dependent cell migration, cell attachment to substrate	P	2	245	2	624	0.153774128493175	0.576283564671537	P23142, P02751
GO:1904590	negative regulation of protein import	P	2	245	2	624	0.153774128493175	0.576283564671537	P48745, P05090
GO:1904894	positive regulation of STAT cascade	P	2	245	2	624	0.153774128493175	0.576283564671537	P02790, P40189
GO:1990000	amyloid fibril formation	P	2	245	2	624	0.153774128493175	0.576283564671537	P06396, P05067
GO:2000831	regulation of steroid hormone secretion	P	2	245	2	624	0.153774128493175	0.576283564671537	Q9HD89, P01019
GO:2001201	regulation of transforming growth factor-beta secretion	P	2	245	2	624	0.153774128493175	0.576283564671537	P23142, P02751
GO:2001202	negative regulation of transforming growth factor-beta secretion	P	2	245	2	624	0.153774128493175	0.576283564671537	P02751, P23142
GO:2001238	positive regulation of extrinsic apoptotic signaling pathway	P	2	245	2	624	0.153774128493175	0.576283564671537	P01019, P07996
GO:0005589	collagen type VI trimer	C	2	245	2	624	0.153774128493175	0.576283564671537	P12109, P12111
GO:0016234	inclusion body	C	2	245	2	624	0.153774128493175	0.576283564671537	P10909, P12830
GO:0016235	aggresome	C	2	245	2	624	0.153774128493175	0.576283564671537	P10909, P12830
GO:0016342	catenin complex	C	2	245	2	624	0.153774128493175	0.576283564671537	P12830, P19022
GO:0030670	phagocytic vesicle membrane	C	2	245	2	624	0.153774128493175	0.576283564671537	P13473, P61769
GO:0042612	MHC class I protein complex	C	2	245	2	624	0.153774128493175	0.576283564671537	P25311, P61769
GO:0043195	terminal bouton	C	2	245	2	624	0.153774128493175	0.576283564671537	P05937, P05067
GO:0070110	ciliary neurotrophic factor receptor complex	C	2	245	2	624	0.153774128493175	0.576283564671537	P26992, P40189
GO:0097386	glial cell projection	C	2	245	2	624	0.153774128493175	0.576283564671537	P05067, P15311
GO:0097449	astrocyte projection	C	2	245	2	624	0.153774128493175	0.576283564671537	P15311, P05067
GO:0098647	collagen beaded filament	C	2	245	2	624	0.153774128493175	0.576283564671537	P12109, P12111
GO:1990712	HFE-transferrin receptor complex	C	2	245	2	624	0.153774128493175	0.576283564671537	P02787, P61769
GO:0004065	arylsulfatase activity	F	2	245	2	624	0.153774128493175	0.576283564671537	P15289, Q8IWU5
GO:0004522	ribonuclease A activity	F	2	245	2	624	0.153774128493175	0.576283564671537	P07998, P10153
GO:0004556	alpha-amylase activity	F	2	245	2	624	0.153774128493175	0.576283564671537	P04745, P04746
GO:0004558	alpha-1,4-glucosidase activity	F	2	245	2	624	0.153774128493175	0.576283564671537	O43451, P10253
GO:0004784	superoxide dismutase activity	F	2	245	2	624	0.153774128493175	0.576283564671537	P08294, P00441
GO:0004897	ciliary neurotrophic factor receptor activity	F	2	245	2	624	0.153774128493175	0.576283564671537	P26992, P40189
GO:0005499	vitamin D binding	F	2	245	2	624	0.153774128493175	0.576283564671537	P02774, P05937
GO:0008035	high-density lipoprotein particle binding	F	2	245	2	624	0.153774128493175	0.576283564671537	P02652, P02647
GO:0008429	phosphatidylethanolamine binding	F	2	245	2	624	0.153774128493175	0.576283564671537	P30086, Q9UGN4
GO:0008449	N-acetylglucosamine-6-sulfatase activity	F	2	245	2	624	0.153774128493175	0.576283564671537	Q8IWU5, P15586
GO:0008745	N-acetylmuramoyl-L-alanine amidase activity	F	2	245	2	624	0.153774128493175	0.576283564671537	O75594, Q96PD5
GO:0015926	glucosidase activity	F	2	245	2	624	0.153774128493175	0.576283564671537	O43451, P10253
GO:0016721	oxidoreductase activity, acting on superoxide radicals as acceptor	F	2	245	2	624	0.153774128493175	0.576283564671537	P00441, P08294
GO:0016747	transferase activity, transferring acyl groups other than amino-acyl groups	F	2	245	2	624	0.153774128493175	0.576283564671537	P04180, P36957
GO:0019208	phosphatase regulator activity	F	2	245	2	624	0.153774128493175	0.576283564671537	P62158, P17936
GO:0019211	phosphatase activator activity	F	2	245	2	624	0.153774128493175	0.576283564671537	P62158, P17936
GO:0019862	IgA binding	F	2	245	2	624	0.153774128493175	0.576283564671537	P01591, P02760
GO:0019864	IgG binding	F	2	245	2	624	0.153774128493175	0.576283564671537	P07911, P12273
GO:0019888	protein phosphatase regulator activity	F	2	245	2	624	0.153774128493175	0.576283564671537	P17936, P62158
GO:0019902	phosphatase binding	F	2	245	2	624	0.153774128493175	0.576283564671537	P00441, P53634
GO:0030492	hemoglobin binding	F	2	245	2	624	0.153774128493175	0.576283564671537	P68871, P00738
GO:0030546	receptor activator activity	F	2	245	2	624	0.153774128493175	0.576283564671537	P01133, P01019
GO:0031994	insulin-like growth factor I binding	F	2	245	2	624	0.153774128493175	0.576283564671537	P17936, P18065
GO:0031995	insulin-like growth factor II binding	F	2	245	2	624	0.153774128493175	0.576283564671537	P18065, P17936
GO:0032450	maltose alpha-glucosidase activity	F	2	245	2	624	0.153774128493175	0.576283564671537	P10253, O43451
GO:0034190	apolipoprotein receptor binding	F	2	245	2	624	0.153774128493175	0.576283564671537	P02652, P02647
GO:0042834	peptidoglycan binding	F	2	245	2	624	0.153774128493175	0.576283564671537	Q96PD5, O75594
GO:0043027	cysteine-type endopeptidase inhibitor activity involved in apoptotic process	F	2	245	2	624	0.153774128493175	0.576283564671537	P16444, P26842
GO:0043539	protein serine/threonine kinase activator activity	F	2	245	2	624	0.153774128493175	0.576283564671537	P02788, P62158
GO:0051117	ATPase binding	F	2	245	2	624	0.153774128493175	0.576283564671537	P05062, P15311
GO:0070051	fibrinogen binding	F	2	245	2	624	0.153774128493175	0.576283564671537	P07996, P23142
GO:0072542	protein phosphatase activator activity	F	2	245	2	624	0.153774128493175	0.576283564671537	P17936, P62158
GO:0090599	alpha-glucosidase activity	F	2	245	2	624	0.153774128493175	0.576283564671537	O43451, P10253
GO:0002684	positive regulation of immune system process	P	50	245	114	624	0.157291781872539	0.576283564671537	P01615, Q9NZP8, P60709, P10909, P80748, P08174, P26842, P07996, P04430, P09603, P40189, P02788, P19320, P01860, Q8TDQ0, P05156, P02748, P36896, B9A064, P01877, O00187, Q5KU26, P01024, P30530, P01861, P02790, P61769, P01611, P10643, P01608, P08637, P04264, P15151, P08571, P01613, P05155, P01619, P07858, P18065, P13987, P01609, P06312, P01714, P01597, P01594, Q9UGN4, P02753, P27487, P0C0L5, P01876
GO:1902531	regulation of intracellular signal transduction	P	36	245	80	624	0.157962816629261	0.576283564671537	P26842, P07996, P62158, P10909, P05109, P23142, P48745, P55290, Q8TDQ0, P02788, P40189, P09603, P00734, P17936, P02760, P01133, P01019, P07602, P02647, Q8WVN6, P02675, P02790, P30530, P02751, P02671, P01024, Q96FE7, P01023, P22105, P00441, P15311, P15941, P19022, P16070, Q9UGN4, P00995
GO:0050865	regulation of cell activation	P	23	245	49	624	0.160093323096952	0.576283564671537	P18065, P00441, P00734, P11684, Q8TDQ0, P01860, P19320, P40189, P13987, Q96PD5, P07996, P26842, P08174, P06396, P01861, Q9UGN4, P30530, P01876, P27487, B9A064, P01877, O75594, P07204
GO:0007610	behavior	P	14	245	28	624	0.160391943225961	0.576283564671537	Q7Z3B1, P00441, P28799, P26992, P55000, P27487, P05067, P01019, P07686, P07996, P10253, P17900, P05937, P54802
GO:0050801	ion homeostasis	P	14	245	28	624	0.160391943225961	0.576283564671537	P00450, P05109, P08174, P01019, P07686, P05937, P00734, P02790, P00441, P02787, P61769, P01042, P02788, P05067
GO:0060627	regulation of vesicle-mediated transport	P	14	245	28	624	0.160391943225961	0.576283564671537	P0C0L5, P61769, P55290, P04004, Q12907, P30530, Q9UGN4, P02787, P01024, P02671, P02765, P15311, P08571, P02675
GO:0098771	inorganic ion homeostasis	P	14	245	28	624	0.160391943225961	0.576283564671537	P08174, P07686, P01019, P05937, P00450, P05109, P61769, P01042, P05067, P02788, P02790, P00734, P00441, P02787
GO:0046872	metal ion binding	F	69	245	161	624	0.160938803885042	0.576283564671537	O95460, P07204, P35555, Q9Y646, P98095, P14543, O14773, P15289, P02452, Q8NDA2, P22891, O60888, P00915, P05067, P80370, P01042, P05452, P06727, P00441, P01133, P69905, P15144, P07911, P02751, P05937, P62158, P07996, P05109, O60494, P02788, P12830, P23142, P68871, P55290, Q8TDQ0, P55287, P00734, P19022, Q14767, P04745, O75594, Q08174, Q9HCU0, P08294, O00468, Q12805, P98160, P49747, O94919, P98164,…
GO:0001704	formation of primary germ layer	P	5	245	8	624	0.160961988602798	0.576283564671537	P12109, P02751, Q99715, Q9GZX9, P04004
GO:0022600	digestive system process	P	5	245	8	624	0.160961988602798	0.576283564671537	P02753, P07148, P15311, P01011, P04155
GO:0030194	positive regulation of blood coagulation	P	5	245	8	624	0.160961988602798	0.576283564671537	P00734, P00747, P07996, P02749, P07204
GO:0030278	regulation of ossification	P	5	245	8	624	0.160961988602798	0.576283564671537	P40189, P02788, P09603, Q9GZX9, P02765
GO:0048872	homeostasis of number of cells	P	5	245	8	624	0.160961988602798	0.576283564671537	P48745, P19022, P00441, P30530, P09603
GO:0050820	positive regulation of coagulation	P	5	245	8	624	0.160961988602798	0.576283564671537	P07204, P07996, P02749, P00747, P00734
GO:0050994	regulation of lipid catabolic process	P	5	245	8	624	0.160961988602798	0.576283564671537	P02647, P02652, P07148, P06727, P02749
GO:0071219	cellular response to molecule of bacterial origin	P	5	245	8	624	0.160961988602798	0.576283564671537	P02751, P30530, Q8TDQ0, P08571, P61769
GO:0071222	cellular response to lipopolysaccharide	P	5	245	8	624	0.160961988602798	0.576283564671537	P61769, P08571, Q8TDQ0, P30530, P02751
GO:1900048	positive regulation of hemostasis	P	5	245	8	624	0.160961988602798	0.576283564671537	P00747, P00734, P07204, P07996, P02749
GO:0033116	endoplasmic reticulum-Golgi intermediate compartment membrane	C	5	245	8	624	0.160961988602798	0.576283564671537	P08174, P53634, P13987, P01009, Q12907
GO:0005044	scavenger receptor activity	F	5	245	8	624	0.160961988602798	0.576283564671537	Q08380, P04004, P05156, O43866, Q5KU26
GO:0005506	iron ion binding	F	5	245	8	624	0.160961988602798	0.576283564671537	P68871, P02788, P02042, P69905, P02787
GO:0019842	vitamin binding	F	5	245	8	624	0.160961988602798	0.576283564671537	O60494, P43652, P02753, P02774, P05937
GO:0046906	tetrapyrrole binding	F	5	245	8	624	0.160961988602798	0.576283564671537	P68871, P02760, P69905, O60494, P02042
GO:0051223	regulation of protein transport	P	17	245	35	624	0.162780402377557	0.576283564671537	P10153, P23142, P48745, Q8TDQ0, P12830, Q8IWU5, P15311, P26842, P08571, P02751, P02652, P02753, P02671, P01133, P02647, P05090, P02675
GO:0006955	immune response	P	58	245	134	624	0.164543213523574	0.576283564671537	P08571, P01613, P04264, P01609, P05067, P04004, P06727, P01619, P05155, P01714, P53634, O75594, P06312, P01876, P0C0L5, P16070, P25311, P01594, P01597, Q96PD5, P80748, P07996, P26842, P08174, P04430, P10909, Q6GTX8, Q9NZP8, P05109, P01615, P01591, Q8TDQ0, P05156, P01860, P19320, P02788, P59665, P09603, Q5KU26, O00187, O00241, P04406, P01877, B9A064, P02675, P02748, Q8WVN6, P01608, P08637, P61769,…
GO:0010811	positive regulation of cell-substrate adhesion	P	10	245	19	624	0.16497276655471	0.576283564671537	P23142, P55290, P04004, P09603, P02751, P14543, P02671, P02647, P98095, P02675
GO:0032496	response to lipopolysaccharide	P	10	245	19	624	0.16497276655471	0.576283564671537	P05109, P26842, P08571, P07204, P30530, P02751, P11684, Q8TDQ0, P61769, P19320
GO:0051235	maintenance of location	P	10	245	19	624	0.16497276655471	0.576283564671537	P05109, P02647, P17900, P10253, P06396, P07686, P02768, P35555, P15311, O75369
GO:0001706	endoderm formation	P	4	245	6	624	0.168047205730683	0.576283564671537	P04004, Q99715, P02751, P12109
GO:0001889	liver development	P	4	245	6	624	0.168047205730683	0.576283564671537	Q8IWU5, P05062, P02671, P00450
GO:0002705	positive regulation of leukocyte mediated immunity	P	4	245	6	624	0.168047205730683	0.576283564671537	P01024, P15151, P02790, P61769
GO:0002708	positive regulation of lymphocyte mediated immunity	P	4	245	6	624	0.168047205730683	0.576283564671537	P02790, P15151, P01024, P61769
GO:0005976	polysaccharide metabolic process	P	4	245	6	624	0.168047205730683	0.576283564671537	O43451, P10253, P62158, P40189
GO:0006073	cellular glucan metabolic process	P	4	245	6	624	0.168047205730683	0.576283564671537	O43451, P10253, P40189, P62158
GO:0007492	endoderm development	P	4	245	6	624	0.168047205730683	0.576283564671537	P12109, P02751, Q99715, P04004
GO:0032760	positive regulation of tumor necrosis factor production	P	4	245	6	624	0.168047205730683	0.576283564671537	Q8TDQ0, P08571, P07996, P10909
GO:0034114	regulation of heterotypic cell-cell adhesion	P	4	245	6	624	0.168047205730683	0.576283564671537	P02671, P02675, P02647, P16070
GO:0035987	endodermal cell differentiation	P	4	245	6	624	0.168047205730683	0.576283564671537	P04004, P12109, P02751, Q99715
GO:0042158	lipoprotein biosynthetic process	P	4	245	6	624	0.168047205730683	0.576283564671537	P04180, P06727, P02652, P02647
GO:0043542	endothelial cell migration	P	4	245	6	624	0.168047205730683	0.576283564671537	P02647, P48745, P55290, P27487
GO:0044042	glucan metabolic process	P	4	245	6	624	0.168047205730683	0.576283564671537	O43451, P10253, P62158, P40189
GO:0044264	cellular polysaccharide metabolic process	P	4	245	6	624	0.168047205730683	0.576283564671537	P10253, P62158, P40189, O43451
GO:0046887	positive regulation of hormone secretion	P	4	245	6	624	0.168047205730683	0.576283564671537	Q9HD89, P02671, P02675, P02753
GO:0050766	positive regulation of phagocytosis	P	4	245	6	624	0.168047205730683	0.576283564671537	P0C0L5, Q12907, P01024, P02765
GO:0061008	hepaticobiliary system development	P	4	245	6	624	0.168047205730683	0.576283564671537	Q8IWU5, P05062, P00450, P02671
GO:0090276	regulation of peptide hormone secretion	P	4	245	6	624	0.168047205730683	0.576283564671537	P48745, P02675, P02671, P02753
GO:1903556	negative regulation of tumor necrosis factor superfamily cytokine production	P	4	245	6	624	0.168047205730683	0.576283564671537	P30530, Q8TDQ0, P02763, P02788
GO:1903557	positive regulation of tumor necrosis factor superfamily cytokine production	P	4	245	6	624	0.168047205730683	0.576283564671537	P08571, P07996, Q8TDQ0, P10909
GO:0005577	fibrinogen complex	C	4	245	6	624	0.168047205730683	0.576283564671537	P07996, P02751, P02675, P02671
GO:0098644	complex of collagen trimers	C	4	245	6	624	0.168047205730683	0.576283564671537	P02452, P51884, P12111, P12109
GO:0001968	fibronectin binding	F	4	245	6	624	0.168047205730683	0.576283564671537	P08519, P17936, P23142, P07996
GO:0004185	serine-type carboxypeptidase activity	F	4	245	6	624	0.168047205730683	0.576283564671537	Q9UHL4, P14384, P42785, P10619
GO:0005125	cytokine activity	F	4	245	6	624	0.168047205730683	0.576283564671537	P55000, Q8WVN6, Q92520, P09603
GO:0015929	hexosaminidase activity	F	4	245	6	624	0.168047205730683	0.576283564671537	P17900, P54802, P16070, P07686
GO:0020037	heme binding	F	4	245	6	624	0.168047205730683	0.576283564671537	P69905, P02042, P68871, P02760
GO:0031210	phosphatidylcholine binding	F	4	245	6	624	0.168047205730683	0.576283564671537	P06727, P02652, P02647, P05062
GO:0070008	serine-type exopeptidase activity	F	4	245	6	624	0.168047205730683	0.576283564671537	P10619, P14384, P42785, Q9UHL4
GO:0000303	response to superoxide	P	3	245	4	624	0.170069499581947	0.576283564671537	P00441, P32119, P06727
GO:0000305	response to oxygen radical	P	3	245	4	624	0.170069499581947	0.576283564671537	P00441, P06727, P32119
GO:0001580	detection of chemical stimulus involved in sensory perception of bitter taste	P	3	245	4	624	0.170069499581947	0.576283564671537	P01833, P25311, P12273
GO:0001816	cytokine production	P	3	245	4	624	0.170069499581947	0.576283564671537	P01019, P08174, P05109
GO:0002227	innate immune response in mucosa	P	3	245	4	624	0.170069499581947	0.576283564671537	P59665, P02788, P06727
GO:0006656	phosphatidylcholine biosynthetic process	P	3	245	4	624	0.170069499581947	0.576283564671537	P02647, P02652, P04180
GO:0006775	fat-soluble vitamin metabolic process	P	3	245	4	624	0.170069499581947	0.576283564671537	O60494, P02774, P98164
GO:0008277	regulation of G-protein coupled receptor protein signaling pathway	P	3	245	4	624	0.170069499581947	0.576283564671537	P62158, P00734, P01024
GO:0008593	regulation of Notch signaling pathway	P	3	245	4	624	0.170069499581947	0.576283564671537	P48745, P80370, P40189
GO:0009408	response to heat	P	3	245	4	624	0.170069499581947	0.576283564671537	P08571, P07996, P00441
GO:0010039	response to iron ion	P	3	245	4	624	0.170069499581947	0.576283564671537	P02787, P04155, P61769
GO:0010574	regulation of vascular endothelial growth factor production	P	3	245	4	624	0.170069499581947	0.576283564671537	P01024, Q8IWU5, P40189
GO:0010898	positive regulation of triglyceride catabolic process	P	3	245	4	624	0.170069499581947	0.576283564671537	P06727, P02647, P02749
GO:0015701	bicarbonate transport	P	3	245	4	624	0.170069499581947	0.576283564671537	P00915, P68871, P69905
GO:0019098	reproductive behavior	P	3	245	4	624	0.170069499581947	0.576283564671537	P07686, P28799, P05067
GO:0019430	removal of superoxide radicals	P	3	245	4	624	0.170069499581947	0.576283564671537	P00441, P32119, P06727
GO:0031639	plasminogen activation	P	3	245	4	624	0.170069499581947	0.576283564671537	P02749, P02671, P02675
GO:0032026	response to magnesium ion	P	3	245	4	624	0.170069499581947	0.576283564671537	P01024, P07996, P08571
GO:0034116	positive regulation of heterotypic cell-cell adhesion	P	3	245	4	624	0.170069499581947	0.576283564671537	P16070, P02675, P02671
GO:0034380	high-density lipoprotein particle assembly	P	3	245	4	624	0.170069499581947	0.576283564671537	P02652, P02647, P06727
GO:0035265	organ growth	P	3	245	4	624	0.170069499581947	0.576283564671537	P49747, P07602, P01019
GO:0035270	endocrine system development	P	3	245	4	624	0.170069499581947	0.576283564671537	P12830, P10909, P02647
GO:0042311	vasodilation	P	3	245	4	624	0.170069499581947	0.576283564671537	P00441, P01042, P01019
GO:0044275	cellular carbohydrate catabolic process	P	3	245	4	624	0.170069499581947	0.576283564671537	O43451, P10253, P62158
GO:0045923	positive regulation of fatty acid metabolic process	P	3	245	4	624	0.170069499581947	0.576283564671537	P06727, P07148, P02647
GO:0046686	response to cadmium ion	P	3	245	4	624	0.170069499581947	0.576283564671537	P06396, P61769, P00441
GO:0048525	negative regulation of viral process	P	3	245	4	624	0.170069499581947	0.576283564671537	P23142, P06396, P02788
GO:0048709	oligodendrocyte differentiation	P	3	245	4	624	0.170069499581947	0.576283564671537	P06396, P04004, P10909
GO:0050906	detection of stimulus involved in sensory perception	P	3	245	4	624	0.170069499581947	0.576283564671537	P01833, P12273, P25311
GO:0050907	detection of chemical stimulus involved in sensory perception	P	3	245	4	624	0.170069499581947	0.576283564671537	P01833, P12273, P25311
GO:0050912	detection of chemical stimulus involved in sensory perception of taste	P	3	245	4	624	0.170069499581947	0.576283564671537	P12273, P01833, P25311
GO:0050913	sensory perception of bitter taste	P	3	245	4	624	0.170069499581947	0.576283564671537	P12273, P01833, P25311
GO:0051006	positive regulation of lipoprotein lipase activity	P	3	245	4	624	0.170069499581947	0.576283564671537	P02749, P02647, P06727
GO:0061365	positive regulation of triglyceride lipase activity	P	3	245	4	624	0.170069499581947	0.576283564671537	P02749, P06727, P02647
GO:0071450	cellular response to oxygen radical	P	3	245	4	624	0.170069499581947	0.576283564671537	P00441, P32119, P06727
GO:0071451	cellular response to superoxide	P	3	245	4	624	0.170069499581947	0.576283564671537	P00441, P32119, P06727
GO:0071675	regulation of mononuclear cell migration	P	3	245	4	624	0.170069499581947	0.576283564671537	P09603, P48745, P07996
GO:0072659	protein localization to plasma membrane	P	3	245	4	624	0.170069499581947	0.576283564671537	P19022, P12830, P15311
GO:0090002	establishment of protein localization to plasma membrane	P	3	245	4	624	0.170069499581947	0.576283564671537	P15311, P12830, P19022
GO:0098801	regulation of renal system process	P	3	245	4	624	0.170069499581947	0.576283564671537	P01042, P01019, P15144
GO:1904478	regulation of intestinal absorption	P	3	245	4	624	0.170069499581947	0.576283564671537	P06727, P02647, P02652
GO:1990778	protein localization to cell periphery	P	3	245	4	624	0.170069499581947	0.576283564671537	P12830, P19022, P15311
GO:0005605	basal lamina	C	3	245	4	624	0.170069499581947	0.576283564671537	O00468, P14543, P02751
GO:0005802	trans-Golgi network	C	3	245	4	624	0.170069499581947	0.576283564671537	P08294, P05067, P12830
GO:0009898	cytoplasmic side of plasma membrane	C	3	245	4	624	0.170069499581947	0.576283564671537	P17900, P12830, P15311
GO:0044441	ciliary part	C	3	245	4	624	0.170069499581947	0.576283564671537	P15311, P07911, P05067
GO:0098562	cytoplasmic side of membrane	C	3	245	4	624	0.170069499581947	0.576283564671537	P15311, P12830, P17900
GO:1990234	transferase complex	C	3	245	4	624	0.170069499581947	0.576283564671537	P36896, P36957, P60709
GO:0019209	kinase activator activity	F	3	245	4	624	0.170069499581947	0.576283564671537	P02788, P62158, P01133
GO:0030169	low-density lipoprotein particle binding	F	3	245	4	624	0.170069499581947	0.576283564671537	P55290, P07996, Q5KU26
GO:0030295	protein kinase activator activity	F	3	245	4	624	0.170069499581947	0.576283564671537	P01133, P62158, P02788
GO:0034185	apolipoprotein binding	F	3	245	4	624	0.170069499581947	0.576283564671537	P04180, P08519, P00747
GO:0060228	phosphatidylcholine-sterol O-acyltransferase activator activity	F	3	245	4	624	0.170069499581947	0.576283564671537	P02647, P02652, P06727
GO:0051248	negative regulation of protein metabolic process	P	22	245	47	624	0.171751160778979	0.581205928076065	Q9UGN4, P00995, P02671, P16070, P02760, P04406, P01034, P17936, P07148, P00734, P15311, P05155, P16444, P01042, P01023, P23142, P04004, P13987, P08174, P07996, P62158, P10909
GO:0007275	multicellular organism development	P	88	245	209	624	0.172276956138891	0.582208940986026	O14773, P10253, P02452, P04264, P13645, P04004, P05067, Q9GZX9, P07858, P05452, P06727, O75369, P00441, P35555, P12109, P16070, P14543, Q92520, P02753, P05937, P60709, P62158, P10909, P07996, O15240, Q99715, P05109, P12830, P02788, P40189, P48745, P23142, P55290, Q8TDQ0, P55287, P00734, P02774, P01133, P01019, P02749, P05090, P07602, Q8WZ75, P15144, P12111, P61769, P07911, P01024, P02751, P43251,…
GO:0007162	negative regulation of cell adhesion	P	13	245	26	624	0.173205374064803	0.583791818561049	P55290, P01042, Q8TDQ0, P23142, P12830, Q9UGN4, P11684, P00747, P07996, P15941, P02452, P02647, P05090
GO:0030203	glycosaminoglycan metabolic process	P	13	245	26	624	0.173205374064803	0.583791818561049	P16278, O75594, P19823, P98160, P54802, Q96PD5, P07686, P15586, Q9Y5Y7, O00468, P51884, Q14624, P16070
GO:0032268	regulation of cellular protein metabolic process	P	46	245	105	624	0.1743353261122	0.584512573373344	P26842, P08174, P07996, P10909, P62158, P06396, P05109, Q8TDQ0, P16444, P23142, P40189, P02788, P07148, P17936, P00734, P09603, P01019, P01133, P02760, P04406, P01034, P02647, P36896, P07602, P02675, P02751, P02790, P01024, P02671, P01042, P01023, P22105, P05067, P13987, P04004, P00441, P05452, P15311, P05155, P53634, P35555, P19022, P15941, P16070, Q9UGN4, P00995
GO:0008285	negative regulation of cell proliferation	P	19	245	40	624	0.174473611436831	0.584512573373344	P07996, P17936, Q16270, P11684, P00747, P04155, P55290, Q8TDQ0, P23142, P48745, P55000, P05090, P02749, P02753, Q9UGN4, P25311, P07911, Q07507, P41222
GO:0009891	positive regulation of biosynthetic process	P	19	245	40	624	0.174473611436831	0.584512573373344	P55290, P68871, P12830, P05067, P51884, P06727, P00734, P07996, P02452, P62158, P10909, P02652, O00468, P01019, P07686, P01133, P15941, P02647, P36896
GO:0032880	regulation of protein localization	P	19	245	40	624	0.174473611436831	0.584512573373344	P06396, P08571, P26842, P12830, Q8TDQ0, P23142, P10153, P48745, P15311, Q8IWU5, P01133, P19022, P02675, P05090, P02647, P02671, P02753, P02652, P02751
GO:0033036	macromolecule localization	P	32	245	71	624	0.174570737043733	0.584512573373344	P08519, P12830, O60494, O15240, P06396, P17900, P10909, P02768, P01833, Q12907, P13473, P10619, P07602, P02647, P01133, P02749, P07686, P01019, P02787, P15311, P06727, O75369, P04180, O60888, P02452, O00468, P02753, P02652, P61916, P19022, P35555, Q14767
GO:0051049	regulation of transport	P	39	245	88	624	0.175970881510558	0.588424370584712	P04004, P01042, P15311, P02787, P06727, P08571, Q16651, P0C0L5, P00995, P02765, P02652, P02753, Q9UGN4, P19022, P12830, Q8TDQ0, P55290, P23142, P10153, P48745, Q8IWU5, P00734, P62158, P07996, P26842, P05109, Q12907, P61769, Q9HD89, P02671, P01024, P02751, P30530, P01019, P01133, P05090, P02675, P02647, P15144
GO:0005604	basement membrane	C	9	245	17	624	0.178422312565076	0.594272741850608	P39059, P23142, O00468, P14543, P02751, Q12805, P98160, P35555, P02768
GO:0005518	collagen binding	F	9	245	17	624	0.178422312565076	0.594272741850608	P16070, P51884, P07858, P02751, P14543, Q9HCN6, P07996, Q15113, P49747
GO:0005543	phospholipid binding	F	9	245	17	624	0.178422312565076	0.594272741850608	P16444, P30086, P30530, Q9UGN4, P02652, P07148, P07996, P02749, P02647
GO:0043167	ion binding	F	75	245	177	624	0.181247944614047	0.602892900957341	O60888, P22891, Q8NDA2, P15289, P02452, O14773, P00441, P06727, P05452, P01042, P00915, P05067, P80370, P98095, P53634, P35555, Q9Y646, P07204, O95460, P14543, P05109, O60494, P07996, P62158, P05937, P55287, P00734, Q8TDQ0, P55290, P23142, P68871, P12830, P02788, P15144, P69905, P01133, P02751, P07911, P49747, P98160, P02787, P98164, O94919, O75594, Q14767, P04745, P19022, P02652, Q12805, O00468,…
GO:0044763	single-organism cellular process	P	174	245	429	624	0.18543869447578	0.616025401282107	P01609, P15311, P02787, P18065, P08571, P01613, P02766, P04180, Q14624, P41222, P02652, P01714, Q9UBC9, P19022, P06312, P19320, P26992, O14498, P28799, O00391, P17936, P07148, Q8IWU5, P09603, P06396, P02768, P26842, P01615, P05062, P00450, P02750, Q9UNN8, P01608, Q9HD89, P01861, P02790, Q9Y5Y7, Q969P0, Q9HCN6, P02760, P02675, P02647, P05067, P00915, P04004, P13645, P01023, O76076, P00747, P05155,…
GO:0050794	regulation of cellular process	P	148	245	362	624	0.186332772529258	0.618186374744127	P07911, Q01973, P61769, Q8WVN6, P05090, P07602, P10619, Q8WZ75, P00738, P02788, P01860, P48745, O15240, P62158, P10909, P01597, P01594, P16070, Q07507, P61916, Q9H299, P12273, P07204, P35555, P53634, P00747, P05155, O76076, P07858, O75369, P00441, P04004, P05067, P01023, P02452, Q6EMK4, P01861, P02790, Q12907, Q9HD89, P01608, P02675, P02647, Q9HCN6, P02760, Q16270, P09603, Q8IWU5, O00391, P07148,…
GO:1901699	cellular response to nitrogen compound	P	12	245	24	624	0.187278296527645	0.619348934614651	P02452, Q5KU26, P35555, P01019, P05062, P12109, P12830, P05067, P16444, P15311, O00468, P00441
GO:1902580	single-organism cellular localization	P	12	245	24	624	0.187278296527645	0.619348934614651	P61916, P19022, P01133, P01019, P02768, O00468, P01833, P00441, P15311, P28799, P05067, P12830
GO:0031328	positive regulation of cellular biosynthetic process	P	18	245	38	624	0.187659310763856	0.619348934614651	P06727, P55290, P68871, P05067, P12830, P51884, P07996, P02452, P10909, P62158, P02652, O00468, P02647, P36896, P07686, P01019, P01133, P15941
GO:0042742	defense response to bacterium	P	18	245	38	624	0.187659310763856	0.619348934614651	O15240, P05109, P01591, Q96PD5, P00738, P02788, P05067, P59665, Q8TDQ0, P01860, P02675, O75594, B9A064, P01877, P02671, P01861, P01876, P61769
GO:0051173	positive regulation of nitrogen compound metabolic process	P	15	245	31	624	0.189171374425988	0.623528504276828	P62158, P02452, P10909, P01019, P07686, P01133, P07996, P15941, P36896, P12830, P05067, P51884, P55290, P68871, O00468
GO:0031331	positive regulation of cellular catabolic process	P	8	245	15	624	0.193316275783162	0.635539777121328	P01133, P02749, P53634, P10909, P02647, P06727, P07148, P15311
GO:0044724	single-organism carbohydrate catabolic process	P	8	245	15	624	0.193316275783162	0.635539777121328	P05062, P16278, P07686, Q01459, P62158, P17900, P10253, P04406
GO:1901701	cellular response to oxygen-containing compound	P	20	245	43	624	0.197811290293398	0.649476138117263	P06727, P32119, P00441, P07148, P15311, P16444, Q8TDQ0, P12830, P05067, P05062, P08571, P02452, P30530, O00468, P02751, P61769, P12109, Q5KU26, P35555, P01019
GO:0060255	regulation of macromolecule metabolic process	P	67	245	158	624	0.199729103939972	0.653404147520195	P07602, P05090, P01133, P01019, P01034, P02751, P01024, P01008, P05109, P07996, P60709, P62158, P10909, P00734, P48745, P23142, P55290, Q8TDQ0, P02788, P40189, P12830, P12273, P35555, P53634, P00995, P0C0L5, P16070, P02452, P05452, P06727, P00441, P05155, Q9GZX9, P22105, P01023, P01042, P04004, P13987, P05067, P36896, P02647, P02675, P02748, P02760, P07686, P04406, P02790, P02671, P10643, Q9HD89,…
GO:0060548	negative regulation of cell death	P	25	245	55	624	0.199779991519177	0.653404147520195	P49747, P07996, P26842, P02768, P10909, P32119, P07858, P00441, P07148, O76076, P48745, P16444, P26992, P13987, P40189, P02788, P12273, P07602, P02675, P15941, P02749, P30530, P02751, P02671, P16070
GO:1902533	positive regulation of intracellular signal transduction	P	25	245	55	624	0.199779991519177	0.653404147520195	P02671, P01024, P30530, P02790, P16070, P02675, Q8WVN6, P02647, P07602, P01019, P19022, P01133, P00441, P17936, P00734, P09603, P02788, P40189, P55290, Q8TDQ0, P05109, P10909, P62158, P07996, P26842
GO:0004252	serine-type endopeptidase activity	F	32	245	72	624	0.202985619352324	0.663034108000255	P53634, P01714, P06312, P27487, P0C0L5, P01594, P01597, O14773, P01613, P06870, Q16651, P22891, P01609, P01619, P00747, P07858, O00187, Q04756, P01608, P01611, P01024, P01861, P80748, P04430, P01615, P07339, Q9NZP8, P02788, P05156, P01860, P08519, P00734
GO:0098797	plasma membrane protein complex	C	14	245	29	624	0.204210077092826	0.666176318331096	P25311, P02787, P26992, P10643, P61769, P40189, P12830, P19320, P04004, P36896, P02748, P19022, P17900, P62158
GO:0002250	adaptive immune response	P	34	245	77	624	0.207097889376443	0.674729708905536	P01613, P01609, P01619, P05155, P53634, P01714, P06312, P01876, P0C0L5, P01594, P01597, P10909, P26842, P80748, P08174, P04430, P01615, P01591, Q6GTX8, Q9NZP8, Q8TDQ0, P05156, P01860, O00187, P02748, P02675, P01877, B9A064, P01608, P10643, P01611, P02671, P01024, P01861
GO:0010466	negative regulation of peptidase activity	P	7	245	13	624	0.209926671701038	0.678718334748069	P07996, P16444, P01034, P04004, P16070, P07148, P00995
GO:0032946	positive regulation of mononuclear cell proliferation	P	7	245	13	624	0.209926671701038	0.678718334748069	P18065, P09603, P40189, P19320, P13987, Q8TDQ0, P08174
GO:0048193	Golgi vesicle transport	P	7	245	13	624	0.209926671701038	0.678718334748069	P53634, P08174, Q12907, P01009, P13987, P00734, P22891
GO:0050870	positive regulation of T cell activation	P	7	245	13	624	0.209926671701038	0.678718334748069	P19320, P27487, P40189, P13987, Q8TDQ0, P08174, P18065
GO:0051606	detection of stimulus	P	7	245	13	624	0.209926671701038	0.678718334748069	P62158, Q96PD5, P0C0L5, O75594, P25311, P01833, P12273
GO:0070665	positive regulation of leukocyte proliferation	P	7	245	13	624	0.209926671701038	0.678718334748069	P18065, P09603, P19320, P40189, P13987, Q8TDQ0, P08174
GO:0009605	response to external stimulus	P	47	245	109	624	0.211484094535124	0.682883755636317	P26842, Q96PD5, P02768, P06396, P10909, P00450, P01591, O15240, P05062, P05109, P48745, P01860, P10153, Q8TDQ0, P59665, P19320, P02788, P00734, P00738, P07148, P01019, P02774, B9A064, P02647, P01877, P02675, P01008, Q9HD89, P61769, P01861, P30530, P10451, P02751, P02671, P08571, P02452, P05067, P07858, P18065, P00441, P15311, P11684, P07204, P61916, O75594, P0C0L5, P01876
GO:0007586	digestion	P	10	245	20	624	0.220021176064818	0.708646884330594	P04745, P01011, P04746, O43451, P04155, Q03403, P07148, P02753, P06727, P15311
GO:0051346	negative regulation of hydrolase activity	P	10	245	20	624	0.220021176064818	0.708646884330594	P02652, P07148, P00995, P16444, P02788, P04004, P16070, P02647, P07996, P01034
GO:0060341	regulation of cellular localization	P	13	245	27	624	0.22069584051197	0.709918939441546	P05090, P26842, P01133, P19022, P62158, P06396, Q8IWU5, Q9UGN4, P00734, P15311, P10153, P48745, P12830
GO:1901698	response to nitrogen compound	P	21	245	46	624	0.221027133849123	0.710084640138069	P05062, O15240, P06396, P02452, P62158, P15311, P07858, P00441, P12830, P05067, P19320, P04155, P16444, P12109, P07204, Q5KU26, P35555, P01019, P02671, O00468, Q9HD89
GO:0006898	receptor-mediated endocytosis	P	28	245	63	624	0.225045741137597	0.719179181132112	P02790, P01594, P01597, P01611, P01876, P01608, P69905, P06312, P01877, P02647, Q5KU26, P02760, P01714, P01619, P15311, P00738, P98164, P68871, P28799, P01609, P01591, O60494, P01615, P04430, P01613, P08571, P80748, P02768
GO:0016064	immunoglobulin mediated immune response	P	28	245	63	624	0.225045741137597	0.719179181132112	P01597, P01594, P01861, P01024, P01608, P01876, P0C0L5, P01611, P10643, B9A064, P01877, P02748, P06312, P01714, O00187, P01619, P05155, P01609, P05156, P01860, Q9NZP8, P01615, P01613, P04430, P26842, P80748, P08174, P10909
GO:0019724	B cell mediated immunity	P	28	245	63	624	0.225045741137597	0.719179181132112	B9A064, P01877, P02748, P06312, P01714, O00187, P01594, P01597, P01861, P01024, P01876, P01608, P10643, P01611, P0C0L5, Q9NZP8, P01615, P26842, P01613, P04430, P08174, P80748, P10909, P01619, P05155, P01609, P05156, P01860
GO:0005215	transporter activity	F	18	245	39	624	0.228115433699	0.719179181132112	P69905, P05090, P02647, P02774, P25311, P02790, P02753, P02652, P41222, O60494, P17900, P62158, P02787, P02042, P06727, P07148, P98164, P68871
GO:0008284	positive regulation of cell proliferation	P	23	245	51	624	0.228275525580258	0.719179181132112	P07148, P18065, P09603, P00734, P26992, Q8TDQ0, P55290, P23142, P19320, P02788, P40189, P13987, P02750, P05451, P08174, P10909, Q12805, P02751, Q9HCU0, Q9HD89, P27487, P01019, P01133
GO:0001654	eye development	P	6	245	11	624	0.228623545161463	0.719179181132112	P05937, P54802, P35555, Q9GZX9, P02753, Q12805
GO:0002831	regulation of response to biotic stimulus	P	6	245	11	624	0.228623545161463	0.719179181132112	P02788, P61769, P08174, Q8TDQ0, P15151, P07148
GO:0032846	positive regulation of homeostatic process	P	6	245	11	624	0.228623545161463	0.719179181132112	P62158, P01042, P01019, P00734, P10451, P36896
GO:0034332	adherens junction organization	P	6	245	11	624	0.228623545161463	0.719179181132112	P55287, P15151, P55290, P19022, P12830, Q96NY8
GO:0042730	fibrinolysis	P	6	245	11	624	0.228623545161463	0.719179181132112	P00734, P00747, P04264, P02671, P05155, P02675
GO:0055072	iron ion homeostasis	P	6	245	11	624	0.228623545161463	0.719179181132112	P02790, P00441, P02787, P00450, P61769, P02788
GO:0090596	sensory organ morphogenesis	P	6	245	11	624	0.228623545161463	0.719179181132112	P35555, P54802, P05937, Q12805, P00441, P02753
GO:0034364	high-density lipoprotein particle	C	6	245	11	624	0.228623545161463	0.719179181132112	P02652, P02647, P06727, P04180, P02749, P10909
GO:0042383	sarcolemma	C	6	245	11	624	0.228623545161463	0.719179181132112	P15311, P12109, P07858, P13987, P19320, P12111
GO:0043178	alcohol binding	F	6	245	11	624	0.228623545161463	0.719179181132112	P06727, P02647, P02753, P02652, P61916, P05090
GO:0048522	positive regulation of cellular process	P	82	245	197	624	0.231675965709415	0.719179181132112	P08571, P05451, P18065, P02787, P15311, P51884, P19022, P15941, O00468, Q9UGN4, Q7Z3B1, P02652, Q12805, P02765, Q9HCU0, P43121, P02750, P26842, P08174, P06396, P09603, P07148, P17936, Q8IWU5, P10153, P28799, P26992, P19320, P36896, P02647, P02675, Q5KU26, P07686, P01861, P02790, P30530, P02671, Q9HD89, Q12907, P02452, P06727, P05452, P00441, Q9GZX9, P01042, P13987, P04004, P05067, P35555, P53634,…
GO:0031323	regulation of cellular metabolic process	P	64	245	152	624	0.232339574938016	0.719179181132112	P16070, P00995, P35555, P53634, P61916, P13987, P04004, P05067, P01023, P22105, P01042, P05155, Q9GZX9, P06727, P05452, P00441, P02452, P01024, P02751, P01034, P01133, P01019, P02749, P05090, P07602, P12830, P02788, P40189, P23142, P68871, P55290, Q8TDQ0, P00734, P00738, P62158, P10909, P07996, P05109, Q9UGN4, O00468, Q12805, P02652, P15941, P19022, P51884, P11684, P15311, P42785, P02671, Q96FE7,…
GO:0071704	organic substance metabolic process	P	129	245	316	624	0.233859323125255	0.719179181132112	Q04756, P10643, P02671, P04406, P07686, P04746, O00187, P02748, P36896, P05156, P16444, P10153, P54802, Q96PD5, P08174, Q12805, O00468, P15941, P98164, P39059, P51884, P98160, P12111, P01611, P30086, P01024, P02751, P43251, O96009, P01034, P02774, P01019, P02749, P01133, P01877, B9A064, P15144, P40189, P23142, P00734, P17900, P80748, P07996, P04430, P05109, Q9NZP8, O95336, P01876, P0C0L5, P02753,…
GO:0002696	positive regulation of leukocyte activation	P	15	245	32	624	0.234367350396214	0.719179181132112	P19320, P40189, P27487, P13987, Q8TDQ0, P01876, P01860, P18065, P01861, P30530, P08174, P07996, P26842, P01877, B9A064
GO:0009056	catabolic process	P	45	245	105	624	0.235830574746504	0.719179181132112	P07148, P16444, P10153, P68871, P22352, P05062, Q99715, P07339, Q96PD5, P17900, Q01459, P62158, P54802, Q9Y5Y7, P15586, P12111, O43451, P15144, P02647, P10619, P69905, P07686, P02760, P04746, O96009, P04406, P06727, P32119, P07858, P51884, P39059, P16278, P02452, P10253, P98160, O14773, P02652, O00468, P16070, P36957, P12109, O75594, P53634, P24855, Q9Y646
GO:0070887	cellular response to chemical stimulus	P	45	245	105	624	0.235830574746504	0.719179181132112	P08571, P02452, O14773, P00441, P18065, P05452, P07858, P06727, P32119, P15311, P02787, Q9GZX9, P05067, P12109, Q14767, P35555, O00468, P16070, P05062, P05109, P26842, P10909, P05937, P06396, P07148, P09603, Q8TDQ0, P26992, P55290, P16444, P48745, P40189, P19320, P12830, P59665, P07602, P02675, P01019, Q5KU26, P04406, P02751, P30530, P02671, Q6EMK4, P61769
GO:0009725	response to hormone	P	20	245	44	624	0.236807441783894	0.719179181132112	P11684, P07858, P18065, P59665, P04155, O15240, P05062, P04180, P62158, P02452, P07996, P01024, P02751, P10451, P02652, Q9HD89, P41222, P02675, P35555, P01019
GO:0032269	negative regulation of cellular protein metabolic process	P	20	245	44	624	0.236807441783894	0.719179181132112	P02760, P01034, P04406, P16070, Q9UGN4, P00995, P08174, P07996, P62158, P01042, P16444, P23142, P01023, P04004, P13987, P07148, P17936, P00734, P15311, P05155
GO:0002252	immune effector process	P	34	245	78	624	0.23710248424049	0.719179181132112	P01594, P01597, P0C0L5, P01876, P06312, P53634, P01714, P05155, P01619, P01609, P04264, P01613, P01861, P01024, P01611, P10643, P01608, P08637, B9A064, P01877, P02748, O00187, P01860, P05156, Q8TDQ0, P59665, Q9NZP8, P01615, P80748, P04430, P08174, P26842, P60709, P10909
GO:0006915	apoptotic process	P	12	245	25	624	0.238835975764403	0.719179181132112	P36896, P49747, P05109, P24855, P26842, P08571, O43866, P04406, P06396, P10909, P17936, P05067
GO:0045935	positive regulation of nucleobase-containing compound metabolic process	P	12	245	25	624	0.238835975764403	0.719179181132112	P07686, P01019, P15941, P01133, P62158, P02452, P36896, P55290, P05067, P51884, P12830, O00468
GO:0009896	positive regulation of catabolic process	P	9	245	18	624	0.239246378850816	0.719179181132112	P15311, P06727, P02652, P07148, P02647, P10909, P01133, P53634, P02749
GO:0032844	regulation of homeostatic process	P	9	245	18	624	0.239246378850816	0.719179181132112	P62158, P01019, P15144, P36896, P01042, P61769, P07911, P10451, P00734
GO:0044236	multicellular organism metabolic process	P	9	245	18	624	0.239246378850816	0.719179181132112	P06727, P07858, P22105, P39059, P12111, P12109, P07339, Q99715, P02452
GO:0005178	integrin binding	F	9	245	18	624	0.239246378850816	0.719179181132112	P48745, P22105, P23142, P19320, P04004, P02751, O76076, P07996, P35555
GO:0002455	humoral immune response mediated by circulating immunoglobulin	P	27	245	61	624	0.239644523544919	0.719179181132112	B9A064, P01877, P02748, P06312, P01714, O00187, P01861, P01594, P01597, P01024, P01608, P01876, P0C0L5, P01611, P10643, Q9NZP8, P01615, P01613, P04430, P80748, P08174, P10909, P01619, P05155, P01609, P05156, P01860
GO:0006958	complement activation, classical pathway	P	27	245	61	624	0.239644523544919	0.719179181132112	P02748, P06312, P01877, B9A064, P01714, O00187, P01024, P01597, P01594, P01861, P01876, P01608, P01611, P10643, P0C0L5, P01615, Q9NZP8, P10909, P01613, P80748, P04430, P08174, P01619, P05155, P01609, P05156, P01860
GO:0051336	regulation of hydrolase activity	P	22	245	49	624	0.244007438113841	0.719179181132112	P05062, P05109, P06396, P62158, P17900, P07996, P06727, P07148, P00441, P04004, P02788, P16444, Q9H299, P02647, P01034, P01019, P02749, P00995, Q9UGN4, O00468, P02652, P16070
GO:0070201	regulation of establishment of protein localization	P	17	245	37	624	0.245121574018756	0.719179181132112	P15311, Q8IWU5, P12830, Q8TDQ0, P10153, P48745, P23142, P08571, P26842, P02671, P02753, P02652, P02751, P02675, P05090, P02647, P01133
GO:0002700	regulation of production of molecular mediator of immune response	P	5	245	9	624	0.249935663112105	0.719179181132112	P02647, P02753, P02652, P02790, P61769
GO:0002706	regulation of lymphocyte mediated immunity	P	5	245	9	624	0.249935663112105	0.719179181132112	P01024, P15151, P02790, P61769, Q8TDQ0
GO:0002791	regulation of peptide secretion	P	5	245	9	624	0.249935663112105	0.719179181132112	P48745, P02671, P02675, P05109, P02753
GO:0006879	cellular iron ion homeostasis	P	5	245	9	624	0.249935663112105	0.719179181132112	P02788, P00441, P02790, P00450, P02787
GO:0007369	gastrulation	P	5	245	9	624	0.249935663112105	0.719179181132112	P04004, P02751, P12109, Q99715, Q9GZX9
GO:0030199	collagen fibril organization	P	5	245	9	624	0.249935663112105	0.719179181132112	Q07507, P22105, P51884, P02452, Q99715
GO:0030212	hyaluronan metabolic process	P	5	245	9	624	0.249935663112105	0.719179181132112	Q9Y5Y7, P07686, P16070, P19823, Q14624
GO:0034367	macromolecular complex remodeling	P	5	245	9	624	0.249935663112105	0.719179181132112	P01019, P02652, P02647, P04180, P06727
GO:0034368	protein-lipid complex remodeling	P	5	245	9	624	0.249935663112105	0.719179181132112	P01019, P02647, P02652, P04180, P06727
GO:0034369	plasma lipoprotein particle remodeling	P	5	245	9	624	0.249935663112105	0.719179181132112	P02647, P02652, P06727, P04180, P01019
GO:0034614	cellular response to reactive oxygen species	P	5	245	9	624	0.249935663112105	0.719179181132112	P16444, P06727, P32119, P07148, P00441
GO:0042632	cholesterol homeostasis	P	5	245	9	624	0.249935663112105	0.719179181132112	P61916, P02647, P02652, P06727, P04180
GO:0043010	camera-type eye development	P	5	245	9	624	0.249935663112105	0.719179181132112	P05937, P35555, Q9GZX9, P02753, Q12805
GO:0043691	reverse cholesterol transport	P	5	245	9	624	0.249935663112105	0.719179181132112	P10909, P04180, P06727, P02652, P02647
GO:0046470	phosphatidylcholine metabolic process	P	5	245	9	624	0.249935663112105	0.719179181132112	P02652, P02647, P04180, P06727, P07108
GO:0046688	response to copper ion	P	5	245	9	624	0.249935663112105	0.719179181132112	P04180, P00441, P00450, P05062, P08294
GO:0048639	positive regulation of developmental growth	P	5	245	9	624	0.249935663112105	0.719179181132112	P01024, P15311, P09603, O00468, P02751
GO:0051592	response to calcium ion	P	5	245	9	624	0.249935663112105	0.719179181132112	P02675, P02671, P62158, P16444, P07996
GO:0051924	regulation of calcium ion transport	P	5	245	9	624	0.249935663112105	0.719179181132112	P62158, P01133, P01019, P00995, P00734
GO:0055092	sterol homeostasis	P	5	245	9	624	0.249935663112105	0.719179181132112	P02647, P02652, P06727, P04180, P61916
GO:0071216	cellular response to biotic stimulus	P	5	245	9	624	0.249935663112105	0.719179181132112	Q8TDQ0, P61769, P08571, P02751, P30530
GO:0071825	protein-lipid complex subunit organization	P	5	245	9	624	0.249935663112105	0.719179181132112	P01019, P04180, P06727, P02652, P02647
GO:0071827	plasma lipoprotein particle organization	P	5	245	9	624	0.249935663112105	0.719179181132112	P06727, P04180, P02647, P02652, P01019
GO:0090087	regulation of peptide transport	P	5	245	9	624	0.249935663112105	0.719179181132112	P02753, P05109, P02675, P02671, P48745
GO:0097006	regulation of plasma lipoprotein particle levels	P	5	245	9	624	0.249935663112105	0.719179181132112	P01019, P02652, P02647, P06727, P04180
GO:1901654	response to ketone	P	5	245	9	624	0.249935663112105	0.719179181132112	P02671, P01024, P02751, P62158, P07996
GO:0030134	ER to Golgi transport vesicle	C	5	245	9	624	0.249935663112105	0.719179181132112	P01009, P05067, P13987, P53634, P61769
GO:0098802	plasma membrane receptor complex	C	5	245	9	624	0.249935663112105	0.719179181132112	P36896, P02787, P61769, P26992, P40189
GO:0004518	nuclease activity	F	5	245	9	624	0.249935663112105	0.719179181132112	P25311, P07998, P24855, P10153, O94919
GO:0015485	cholesterol binding	F	5	245	9	624	0.249935663112105	0.719179181132112	P02652, P02647, P06727, P61916, P05090
GO:0032934	sterol binding	F	5	245	9	624	0.249935663112105	0.719179181132112	P61916, P05090, P06727, P02647, P02652
GO:0043394	proteoglycan binding	F	5	245	9	624	0.249935663112105	0.719179181132112	O00468, P14543, P07858, P49747, P07996
GO:0098609	cell-cell adhesion	P	24	245	54	624	0.250036411402649	0.719179181132112	Q8NFZ8, P61769, P27487, P16070, Q7Z3B1, Q08174, Q96AP7, P02671, P07911, P19022, Q96NY8, P02675, P55290, P48745, P22105, P68871, P12830, P19320, P06727, P55287, P15311, P60709, P05109, P15151
GO:0050793	regulation of developmental process	P	46	245	108	624	0.250312119717644	0.719179181132112	Q9HD89, P61769, P30530, P10451, P02751, P01024, O75882, Q6EMK4, P02671, P02749, P01019, P07686, P01133, P01034, P02647, P36896, P02675, Q8TDQ0, P28799, P48745, P23142, P02788, P40189, Q8IWU5, P17936, P00734, P09603, Q96PD5, P07996, P26842, P10909, P06396, P02750, P02753, Q7Z3B1, Q12805, O00468, P02765, P19022, O75594, P05067, P00441, P15311, Q9GZX9, P02452, P04264
GO:0044057	regulation of system process	P	14	245	30	624	0.252796654939287	0.719179181132112	P02671, P06727, P02652, P00441, P40189, P48745, Q9HD89, P01042, P02675, P15144, P02647, P62158, P10253, P01019
GO:0051251	positive regulation of lymphocyte activation	P	14	245	30	624	0.252796654939287	0.719179181132112	P18065, P30530, P01861, Q8TDQ0, P01876, P01860, P40189, P19320, P27487, P13987, B9A064, P01877, P08174, P26842
GO:0048856	anatomical structure development	P	93	245	226	624	0.260030658851125	0.719179181132112	P01024, P07911, P43251, P02751, P12111, P61769, P05090, Q8WVN6, Q8WZ75, P15144, P07602, P02774, P01019, P02749, P01133, P55287, P00734, P12830, P02788, P40189, Q8TDQ0, P55290, P23142, P48745, O15240, Q99715, P05109, P10909, P62158, P60709, P05937, P07996, P02753, P14543, Q92520, P16070, P12109, P35555, Q9Y646, Q9GZX9, O75369, P00441, P06727, P05452, P07858, P05067, P04004, P13645, P04264, P02452,…
GO:0032403	protein complex binding	F	21	245	47	624	0.260826958252027	0.719179181132112	P07996, P49747, Q15113, P01591, P23142, P22105, P48745, P19320, P51884, P04004, P07858, P15311, O76076, P02760, P35555, Q9HCN6, P12273, P16070, P02751, P14543, P07911
GO:0015850	organic hydroxy compound transport	P	8	245	16	624	0.260894855161005	0.719179181132112	P02652, P02753, P06727, P02768, P10909, P02647, P04180, P61916
GO:0044259	multicellular organismal macromolecule metabolic process	P	8	245	16	624	0.260894855161005	0.719179181132112	P02452, P12109, Q99715, P07339, P22105, P39059, P12111, P07858
GO:0055076	transition metal ion homeostasis	P	8	245	16	624	0.260894855161005	0.719179181132112	P00441, P02790, P02787, P61769, P05067, P02788, P05109, P00450
GO:0005886	plasma membrane	C	121	245	297	624	0.261565200248771	0.719179181132112	P80748, P04430, P07996, P62158, P17900, P60709, P05109, O60494, P55290, Q8TDQ0, P01860, P12830, P40189, Q9GZM5, P00734, Q8NBJ4, P55287, P02749, P01133, O00241, B9A064, O43451, P01877, P15144, Q8WVN6, Q6UXG3, P08637, P01008, P01611, P13473, P61769, P12111, Q01973, P02751, P01833, P07911, P01024, Q9NQ84, P15151, P04264, P01042, P05067, P04004, P13987, O75369, P07858, P01619, P00747, P07204, Q96NY8,…
GO:0007155	cell adhesion	P	49	245	116	624	0.265840967105899	0.719179181132112	P02760, P02675, P61769, Q8NFZ8, P12111, P10451, P02751, P30530, Q9Y5Y7, P02671, P07911, P07996, P60709, Q99715, P05109, P48745, P68871, P55000, O14498, P55290, P12830, P19320, P55287, Q16270, Q08380, Q14982, P19022, Q96NY8, P12109, P43121, Q07507, P16070, P27487, P78324, P25311, P14543, Q9UGN4, Q7Z3B1, Q96AP7, Q08174, P49747, P15151, P22105, P04004, P05067, P39059, P06727, O76076, P15311
GO:0005622	intracellular	C	153	245	379	624	0.26788435359906	0.719179181132112	P98164, P51884, P39059, P07108, P11684, P98160, P43121, P02765, Q9HCU0, P08294, O00468, Q12805, P15941, Q14767, P59665, P01009, P10153, Q08380, P02042, P54802, P08174, Q96PD5, P02671, O75882, P10451, P30530, P04406, Q5KU26, P07686, O43866, P02748, P13987, P22105, P01042, P05452, P06727, O14773, Q9NQ84, P22891, P16278, P27487, P00995, P25311, P02753, Q9Y646, P36957, P12830, P68871, P55290, Q8TDQ0,…
GO:0002253	activation of immune response	P	34	245	79	624	0.269012132746744	0.719179181132112	P01877, B9A064, P02748, O00187, Q5KU26, P01861, P01024, P01608, P08637, P10643, P01611, Q9NZP8, P01615, P80748, P08174, P04430, P10909, P60709, P05156, Q8TDQ0, P01860, P06312, P01714, P01594, P01597, P01876, P0C0L5, P04264, P01613, P08571, P07858, P01619, P05155, P01609
GO:0019725	cellular homeostasis	P	18	245	40	624	0.272004197368211	0.719179181132112	P00450, P05109, P05937, P10253, P08174, P02787, P00734, P00441, O00391, P02788, P05067, P01042, Q9H299, P01019, P07686, P02751, P02790, P13473
GO:0044431	Golgi apparatus part	C	18	245	40	624	0.272004197368211	0.719179181132112	O00468, P08294, P61769, Q12907, P53634, P15941, O00391, Q8IWU5, P00734, P01009, P05067, P12830, P51884, P13987, P59665, P22891, P08174, P98160
GO:0001501	skeletal system development	P	13	245	28	624	0.27295921815985	0.719179181132112	P48745, P16070, P51884, P02788, P55287, Q8IWU5, P02753, P02765, P35555, P07686, P02452, P49747, Q99715
GO:0051345	positive regulation of hydrolase activity	P	13	245	28	624	0.27295921815985	0.719179181132112	O00468, P06727, Q9UGN4, P07148, P05062, P05109, Q9H299, P02647, P06396, P62158, P17900, P02749, P01019
GO:1901136	carbohydrate derivative catabolic process	P	13	245	28	624	0.27295921815985	0.719179181132112	P54802, Q01459, P98160, P17900, P07686, Q96PD5, P16278, O75594, P16070, P51884, P15586, Q9Y5Y7, O00468
GO:0022892	substrate-specific transporter activity	F	13	245	28	624	0.27295921815985	0.719179181132112	P25311, P06727, P07148, P02652, P02753, P02787, P02042, P68871, P02647, P69905, P05090, P62158, P17900
GO:0001649	osteoblast differentiation	P	4	245	7	624	0.274671082996481	0.719179181132112	P17936, P12109, P10451, P02452
GO:0002221	pattern recognition receptor signaling pathway	P	4	245	7	624	0.274671082996481	0.719179181132112	P07858, Q8TDQ0, P08571, Q5KU26
GO:0002224	toll-like receptor signaling pathway	P	4	245	7	624	0.274671082996481	0.719179181132112	P07858, Q8TDQ0, P08571, Q5KU26
GO:0002793	positive regulation of peptide secretion	P	4	245	7	624	0.274671082996481	0.719179181132112	P02671, P05109, P02675, P02753
GO:0007040	lysosome organization	P	4	245	7	624	0.274671082996481	0.719179181132112	P07686, P54802, O14773, P10253
GO:0007272	ensheathment of neurons	P	4	245	7	624	0.274671082996481	0.719179181132112	P10909, P07686, O75882, P00441
GO:0007601	visual perception	P	4	245	7	624	0.274671082996481	0.719179181132112	P02452, P51884, Q12805, P02753
GO:0008360	regulation of cell shape	P	4	245	7	624	0.274671082996481	0.719179181132112	P15311, P02751, P00734, P07686
GO:0008366	axon ensheathment	P	4	245	7	624	0.274671082996481	0.719179181132112	P07686, P10909, P00441, O75882
GO:0010631	epithelial cell migration	P	4	245	7	624	0.274671082996481	0.719179181132112	P55290, P48745, P27487, P02647
GO:0017038	protein import	P	4	245	7	624	0.274671082996481	0.719179181132112	P10909, P01019, P13473, P01133
GO:0033344	cholesterol efflux	P	4	245	7	624	0.274671082996481	0.719179181132112	P61916, P06727, P02652, P02647
GO:0034375	high-density lipoprotein particle remodeling	P	4	245	7	624	0.274671082996481	0.719179181132112	P02647, P02652, P04180, P06727
GO:0042340	keratan sulfate catabolic process	P	4	245	7	624	0.274671082996481	0.719179181132112	P07686, P51884, P16278, P15586
GO:0042552	myelination	P	4	245	7	624	0.274671082996481	0.719179181132112	O75882, P00441, P10909, P07686
GO:0045185	maintenance of protein location	P	4	245	7	624	0.274671082996481	0.719179181132112	O75369, P15311, P35555, P06396
GO:0048660	regulation of smooth muscle cell proliferation	P	4	245	7	624	0.274671082996481	0.719179181132112	P17936, P05090, P55290, Q9HD89
GO:0050673	epithelial cell proliferation	P	4	245	7	624	0.274671082996481	0.719179181132112	P55290, P48745, P02647, P17936
GO:0050729	positive regulation of inflammatory response	P	4	245	7	624	0.274671082996481	0.719179181132112	P40189, P01019, P05109, P01024
GO:0050953	sensory perception of light stimulus	P	4	245	7	624	0.274671082996481	0.719179181132112	P02753, Q12805, P51884, P02452
GO:0051650	establishment of vesicle localization	P	4	245	7	624	0.274671082996481	0.719179181132112	P53634, P28799, P01009, P13987
GO:0071214	cellular response to abiotic stimulus	P	4	245	7	624	0.274671082996481	0.719179181132112	P00734, P07858, P01019, P02452
GO:0080171	lytic vacuole organization	P	4	245	7	624	0.274671082996481	0.719179181132112	P10253, P54802, O14773, P07686
GO:0090100	positive regulation of transmembrane receptor protein serine/threonine kinase signaling pathway	P	4	245	7	624	0.274671082996481	0.719179181132112	Q9GZX9, P36896, P02750, P07996
GO:0090132	epithelium migration	P	4	245	7	624	0.274671082996481	0.719179181132112	P27487, P48745, P55290, P02647
GO:0090207	regulation of triglyceride metabolic process	P	4	245	7	624	0.274671082996481	0.719179181132112	P01024, P02647, P06727, P02749
GO:0090279	regulation of calcium ion import	P	4	245	7	624	0.274671082996481	0.719179181132112	P62158, P01133, P00995, P00734
GO:1903364	positive regulation of cellular protein catabolic process	P	4	245	7	624	0.274671082996481	0.719179181132112	P15311, P53634, P01133, P10909
GO:0005815	microtubule organizing center	C	4	245	7	624	0.274671082996481	0.719179181132112	P62158, Q9UNN8, P05062, P15311
GO:0030529	intracellular ribonucleoprotein complex	C	4	245	7	624	0.274671082996481	0.719179181132112	P05090, P69905, P04406, P60709
GO:0031904	endosome lumen	C	4	245	7	624	0.274671082996481	0.719179181132112	P61769, O96009, P05067, P07858
GO:0034361	very-low-density lipoprotein particle	C	4	245	7	624	0.274671082996481	0.719179181132112	P02749, P06727, P02647, P02652
GO:0034385	triglyceride-rich lipoprotein particle	C	4	245	7	624	0.274671082996481	0.719179181132112	P02749, P06727, P02647, P02652
GO:0042627	chylomicron	C	4	245	7	624	0.274671082996481	0.719179181132112	P06727, P02647, P02652, P02749
GO:0044445	cytosolic part	C	4	245	7	624	0.274671082996481	0.719179181132112	P69905, P02042, P05090, P68871
GO:1990904	ribonucleoprotein complex	C	4	245	7	624	0.274671082996481	0.719179181132112	P69905, P05090, P04406, P60709
GO:0005504	fatty acid binding	F	4	245	7	624	0.274671082996481	0.719179181132112	P07148, P05109, P41222, P02768
GO:0019207	kinase regulator activity	F	4	245	7	624	0.274671082996481	0.719179181132112	P02765, P62158, P02788, P01133
GO:0070405	ammonium ion binding	F	4	245	7	624	0.274671082996481	0.719179181132112	P05062, P06727, P02647, P02652
GO:0051050	positive regulation of transport	P	27	245	62	624	0.275640936324981	0.719179181132112	P02675, P01133, P19022, P01019, P30530, P02753, P02765, P01024, P02671, Q9HD89, P61769, P0C0L5, Q12907, P05109, Q16651, P26842, P08571, P62158, P00734, Q8IWU5, P02787, P15311, P10153, P01042, Q8TDQ0, P04004, P12830
GO:0002449	lymphocyte mediated immunity	P	29	245	67	624	0.279101415920606	0.719179181132112	P0C0L5, P01611, P10643, P01876, P01608, P01024, P01597, P01594, P01861, O00187, P01714, P53634, P06312, P02748, P01877, B9A064, P01860, P01609, P05156, P05155, P01619, P10909, P04430, P01613, P80748, P08174, P26842, P01615, Q9NZP8
GO:0002460	adaptive immune response based on somatic recombination of immune receptors built from immunoglobulin superfamily domains	P	29	245	67	624	0.279101415920606	0.719179181132112	B9A064, P01877, P06312, P02748, O00187, P01714, P53634, P01594, P01861, P01597, P01024, P0C0L5, P01611, P10643, P01608, P01876, Q9NZP8, P01615, P04430, P01613, P08174, P80748, P26842, P10909, P05155, P01619, P01860, P05156, P01609
GO:0009607	response to biotic stimulus	P	29	245	67	624	0.279101415920606	0.719179181132112	P00738, P07148, P11684, Q8TDQ0, P01860, P02788, P05067, P19320, P59665, O15240, P05109, P01591, Q96PD5, P08571, P26842, P10909, P01861, P02751, P30530, P02671, P01876, P0C0L5, P61769, B9A064, P01877, O75594, P61916, P02675, P07204
GO:0043207	response to external biotic stimulus	P	29	245	67	624	0.279101415920606	0.719179181132112	P01861, P30530, P02751, P02671, P01876, P61769, P0C0L5, B9A064, P01877, P02675, O75594, P61916, P07204, P00738, P07148, P11684, Q8TDQ0, P01860, P02788, P19320, P05067, P59665, P05109, O15240, P01591, Q96PD5, P08571, P26842, P10909
GO:0051707	response to other organism	P	29	245	67	624	0.279101415920606	0.719179181132112	P07204, P61916, O75594, P02675, B9A064, P01877, P0C0L5, P61769, P01876, P02671, P30530, P01861, P02751, P10909, P08571, P26842, Q96PD5, P01591, O15240, P05109, P59665, P02788, P19320, P05067, P01860, Q8TDQ0, P11684, P00738, P07148
GO:0051246	regulation of protein metabolic process	P	52	245	124	624	0.280651725225989	0.719179181132112	P02760, P01133, P01019, P01034, P04406, P36896, P07602, P02647, P02675, P02748, P10643, P01008, P02751, P02790, P01024, P02671, P07996, P08174, P26842, P06396, P10909, P62158, P05109, P23142, P16444, Q8TDQ0, P05156, P40189, P02788, P00734, P09603, P07148, P17936, P15941, P19022, P35555, P53634, P0C0L5, P16070, Q9UGN4, P02652, P00995, P22105, P01023, P01042, P04004, P13987, P05067, P05452, P00441,…
GO:0001503	ossification	P	10	245	21	624	0.281167663449635	0.719179181132112	P02788, P02765, Q9GZX9, P17936, P09603, P05452, P10451, P55287, P02452, P12109
GO:0031329	regulation of cellular catabolic process	P	10	245	21	624	0.281167663449635	0.719179181132112	P06727, P07148, P00738, P15311, P02647, P01133, P02749, P53634, P01034, P10909
GO:0031349	positive regulation of defense response	P	10	245	21	624	0.281167663449635	0.719179181132112	P01019, P08571, Q5KU26, P05109, P15151, P40189, Q8TDQ0, P01024, P02790, P07858
GO:0048598	embryonic morphogenesis	P	10	245	21	624	0.281167663449635	0.719179181132112	Q9GZX9, P02751, P02753, P00441, Q12805, P04004, Q99715, P12109, P54802, P35555
GO:1903827	regulation of cellular protein localization	P	10	245	21	624	0.281167663449635	0.719179181132112	P05090, P01133, P19022, P26842, P06396, Q8IWU5, P15311, P10153, P48745, P12830
GO:0044444	cytoplasmic part	C	121	245	298	624	0.282982846773503	0.719179181132112	P15941, Q14624, P41222, P08294, P02765, P02652, O00468, P98160, P08571, P98164, P51884, P39059, P15311, P07108, P11684, P02787, P42785, P18065, P32119, P04406, P07686, Q5KU26, P02675, P02647, Q12907, P02671, P15586, Q6EMK4, P02790, P10451, Q01459, P54802, P06396, P02768, P08174, P05062, P00450, P19320, P01009, P59665, O14498, P10153, P02042, Q08380, O00391, P07148, Q8IWU5, P09603, P53634, P01011,…
GO:0050867	positive regulation of cell activation	P	15	245	33	624	0.283499312261771	0.719179181132112	P13987, P19320, P40189, P27487, P01860, Q8TDQ0, P01876, P01861, P30530, P18065, P07996, P26842, P08174, P01877, B9A064
GO:0005488	binding	F	178	245	444	624	0.283594574773492	0.719179181132112	P08185, P10253, P02452, P15289, O60888, P15151, P04264, P01023, P04004, P05067, P00915, P07858, P00441, O75369, P00747, O76076, P35555, P53634, P01011, P07204, P12109, P12273, P61916, Q9H299, P16070, P01597, P01594, P14543, Q92520, P10909, P62158, O15240, O60494, P01860, P48745, P02788, P08519, P55287, P00738, P07602, P07998, O43451, Q8WVN6, P05090, P61769, P13473, Q01973, P07911, P01613, P08571,…
GO:0042129	regulation of T cell proliferation	P	7	245	14	624	0.285541160581071	0.719179181132112	Q8TDQ0, P08174, P40189, P19320, P13987, P18065, P11684
GO:0045321	leukocyte activation	P	7	245	14	624	0.285541160581071	0.719179181132112	P30530, P09603, P27487, P10909, P19320, Q8TDQ0, P61769
GO:0046916	cellular transition metal ion homeostasis	P	7	245	14	624	0.285541160581071	0.719179181132112	P05109, P00450, P02787, P00441, P02790, P02788, P05067
GO:2001235	positive regulation of apoptotic signaling pathway	P	7	245	14	624	0.285541160581071	0.719179181132112	P07996, P53634, P01019, P06396, P10909, P00441, P05109
GO:0005769	early endosome	C	7	245	14	624	0.285541160581071	0.719179181132112	P61769, Q8TDQ0, P19320, P06727, P02647, P02652, P02787
GO:0015630	microtubule cytoskeleton	C	7	245	14	624	0.285541160581071	0.719179181132112	P07911, P05062, P15311, P04406, P05067, Q9UNN8, P62158
GO:0002020	protease binding	F	7	245	14	624	0.285541160581071	0.719179181132112	P02751, P49747, P01023, P01008, P27487, P01009, P01034
GO:0044464	cell part	C	203	245	509	624	0.288675778968809	0.719179181132112	Q01973, P07911, P61769, P13473, P10619, P07602, O43451, Q8WVN6, P05090, Q8NBJ4, P55287, P00738, P48745, P01860, Q9UHL4, Q9GZM5, P02788, O15240, O60494, Q99715, P07339, P62158, P10909, P01597, P01594, P14543, Q92520, P16070, P12273, P12109, Q9H299, P61916, P24855, P35555, P01011, P53634, P02763, P07204, P07858, O75369, P00441, P05155, P00747, P01023, P04004, P13645, P00915, P05067, P19652, P04264,…
GO:0070011	peptidase activity, acting on L-amino acid peptides	F	41	245	97	624	0.291128640945952	0.719179181132112	P53634, P01714, Q9Y646, P06312, P12273, P27487, P0C0L5, P01594, P01597, O14773, P01613, P06870, P22891, Q16651, P01609, P01619, P00747, P42785, P07858, O96009, O00187, P15144, P10619, P01608, Q04756, P01611, P01024, P01861, P04430, P80748, P07339, P01615, P14384, Q9NZP8, P02788, Q9UHL4, P05156, P16444, P01860, P00734, P08519
GO:0022610	biological adhesion	P	49	245	117	624	0.294130413529705	0.719179181132112	P49747, P15151, P06727, P15311, O76076, P22105, P04004, P39059, P05067, P12109, P19022, Q96NY8, P25311, P14543, Q9UGN4, Q7Z3B1, Q96AP7, Q08174, P43121, Q07507, P16070, P78324, P27487, Q99715, P05109, P07996, P60709, Q16270, P55287, Q14982, Q08380, P68871, P55000, P48745, P55290, O14498, P19320, P12830, P02675, P02760, P02751, P10451, Q9Y5Y7, P30530, P07911, P02671, Q8NFZ8, P61769, P12111
GO:0012501	programmed cell death	P	12	245	26	624	0.295090777221077	0.719179181132112	P17936, P05067, P05109, P36896, P49747, P04406, P06396, P10909, P24855, P08571, P26842, O43866
GO:0006956	complement activation	P	28	245	65	624	0.295904608153855	0.719179181132112	P01619, P05155, P05156, P01609, P01860, Q9NZP8, P01615, P04264, P01613, P04430, P80748, P08174, P10909, P01861, P01594, P01597, P01024, P01876, P01608, P01611, P10643, P0C0L5, B9A064, P01877, P02748, P06312, P01714, O00187
GO:0009892	negative regulation of metabolic process	P	34	245	80	624	0.302596815055682	0.719179181132112	P04406, P01034, P02760, P01019, P02749, P05090, P36896, P02671, Q96FE7, P10909, P62158, P08174, P07996, P23142, P16444, Q8TDQ0, P00734, P07148, P00738, P17936, P15941, P16070, P00995, Q9UGN4, P02652, P13987, P04004, P01023, P01042, P05155, P11684, P15311, P06727, P00441
GO:0071944	cell periphery	C	123	245	304	624	0.303206684810835	0.719179181132112	P05067, P13987, P04004, P01042, P01619, P00747, O75369, P07858, Q9NQ84, P15151, P04264, P27487, P78324, P16070, P01876, P0C0L5, P01597, P01594, P14543, P25311, P07204, Q96NY8, P12109, P12273, P36957, P12830, P40189, Q9GZM5, Q8TDQ0, P55290, P01860, Q8NBJ4, P00734, P55287, P62158, P17900, P60709, P80748, P04430, P07996, P05109, O60494, P12111, Q6UXG3, P08637, P13473, P01008, P01611, P61769, P01024,…
GO:0043066	negative regulation of apoptotic process	P	21	245	48	624	0.303212149000306	0.719179181132112	P02671, P02751, P30530, P16070, P02675, P12273, P02749, P15941, P07148, P00441, P32119, P40189, P02788, P13987, P26992, P16444, P49747, P10909, P02768, P26842, P07996
GO:0043069	negative regulation of programmed cell death	P	21	245	48	624	0.303212149000306	0.719179181132112	P32119, P00441, P07148, P16444, P26992, P13987, P40189, P02788, P49747, P07996, P26842, P02768, P10909, P30530, P02751, P02671, P16070, P12273, P02675, P15941, P02749
GO:0001656	metanephros development	P	3	245	5	624	0.304190916784957	0.719179181132112	P07911, P05937, P35555
GO:0001961	positive regulation of cytokine-mediated signaling pathway	P	3	245	5	624	0.304190916784957	0.719179181132112	P02790, P30530, P09603
GO:0002544	chronic inflammatory response	P	3	245	5	624	0.304190916784957	0.719179181132112	P19320, P07996, P05109
GO:0005977	glycogen metabolic process	P	3	245	5	624	0.304190916784957	0.719179181132112	P62158, P10253, P40189
GO:0006644	phospholipid metabolic process	P	3	245	5	624	0.304190916784957	0.719179181132112	P07686, P02652, P04180
GO:0006801	superoxide metabolic process	P	3	245	5	624	0.304190916784957	0.719179181132112	P32119, P06727, P00441
GO:0007618	mating	P	3	245	5	624	0.304190916784957	0.719179181132112	P07686, P28799, P05067
GO:0009313	oligosaccharide catabolic process	P	3	245	5	624	0.304190916784957	0.719179181132112	P17900, Q01459, P07686
GO:0010565	regulation of cellular ketone metabolic process	P	3	245	5	624	0.304190916784957	0.719179181132112	P06727, P02647, P07148
GO:0010712	regulation of collagen metabolic process	P	3	245	5	624	0.304190916784957	0.719179181132112	P00734, Q9HD89, P01034
GO:0014075	response to amine	P	3	245	5	624	0.304190916784957	0.719179181132112	P62158, P07858, P00441
GO:0019217	regulation of fatty acid metabolic process	P	3	245	5	624	0.304190916784957	0.719179181132112	P06727, P02647, P07148
GO:0019932	second-messenger-mediated signaling	P	3	245	5	624	0.304190916784957	0.719179181132112	P62158, P19320, P01019
GO:0030214	hyaluronan catabolic process	P	3	245	5	624	0.304190916784957	0.719179181132112	Q9Y5Y7, P16070, P07686
GO:0031214	biomineral tissue development	P	3	245	5	624	0.304190916784957	0.719179181132112	P10451, P05452, P02452
GO:0031640	killing of cells of other organism	P	3	245	5	624	0.304190916784957	0.719179181132112	P02748, P59665, P02768
GO:0032410	negative regulation of transporter activity	P	3	245	5	624	0.304190916784957	0.719179181132112	P01019, P62158, P02652
GO:0032507	maintenance of protein location in cell	P	3	245	5	624	0.304190916784957	0.719179181132112	O75369, P15311, P06396
GO:0032720	negative regulation of tumor necrosis factor production	P	3	245	5	624	0.304190916784957	0.719179181132112	P30530, Q8TDQ0, P02763
GO:0034377	plasma lipoprotein particle assembly	P	3	245	5	624	0.304190916784957	0.719179181132112	P06727, P02647, P02652
GO:0034763	negative regulation of transmembrane transport	P	3	245	5	624	0.304190916784957	0.719179181132112	P62158, P07996, P01019
GO:0034766	negative regulation of ion transmembrane transport	P	3	245	5	624	0.304190916784957	0.719179181132112	P62158, P07996, P01019
GO:0044058	regulation of digestive system process	P	3	245	5	624	0.304190916784957	0.719179181132112	P06727, P02652, P02647
GO:0044246	regulation of multicellular organismal metabolic process	P	3	245	5	624	0.304190916784957	0.719179181132112	P00734, Q9HD89, P01034
GO:0044364	disruption of cells of other organism	P	3	245	5	624	0.304190916784957	0.719179181132112	P02748, P02768, P59665
GO:0045637	regulation of myeloid cell differentiation	P	3	245	5	624	0.304190916784957	0.719179181132112	P36896, P09603, P02788
GO:0045824	negative regulation of innate immune response	P	3	245	5	624	0.304190916784957	0.719179181132112	Q8TDQ0, P01023, P05155
GO:0046461	neutral lipid catabolic process	P	3	245	5	624	0.304190916784957	0.719179181132112	P02647, P07148, P02652
GO:0046464	acylglycerol catabolic process	P	3	245	5	624	0.304190916784957	0.719179181132112	P02647, P07148, P02652
GO:0046503	glycerolipid catabolic process	P	3	245	5	624	0.304190916784957	0.719179181132112	P02647, P07148, P02652
GO:0048260	positive regulation of receptor-mediated endocytosis	P	3	245	5	624	0.304190916784957	0.719179181132112	P04004, P61769, P02787
GO:0048706	embryonic skeletal system development	P	3	245	5	624	0.304190916784957	0.719179181132112	P02452, P02753, Q8IWU5
GO:0051147	regulation of muscle cell differentiation	P	3	245	5	624	0.304190916784957	0.719179181132112	P17936, P19022, P48745
GO:0060135	maternal process involved in female pregnancy	P	3	245	5	624	0.304190916784957	0.719179181132112	P10451, P07858, Q8TDQ0
GO:0060760	positive regulation of response to cytokine stimulus	P	3	245	5	624	0.304190916784957	0.719179181132112	P09603, P02790, P30530
GO:0065005	protein-lipid complex assembly	P	3	245	5	624	0.304190916784957	0.719179181132112	P06727, P02647, P02652
GO:0090277	positive regulation of peptide hormone secretion	P	3	245	5	624	0.304190916784957	0.719179181132112	P02675, P02671, P02753
GO:1902106	negative regulation of leukocyte differentiation	P	3	245	5	624	0.304190916784957	0.719179181132112	Q96PD5, P02788, O75594
GO:1902229	regulation of intrinsic apoptotic signaling pathway in response to DNA damage	P	3	245	5	624	0.304190916784957	0.719179181132112	P15941, P10909, P16070
GO:1902230	negative regulation of intrinsic apoptotic signaling pathway in response to DNA damage	P	3	245	5	624	0.304190916784957	0.719179181132112	P15941, P10909, P16070
GO:1903052	positive regulation of proteolysis involved in cellular protein catabolic process	P	3	245	5	624	0.304190916784957	0.719179181132112	P53634, P01133, P10909
GO:1903828	negative regulation of cellular protein localization	P	3	245	5	624	0.304190916784957	0.719179181132112	P48745, P26842, P05090
GO:1904037	positive regulation of epithelial cell apoptotic process	P	3	245	5	624	0.304190916784957	0.719179181132112	Q9HCU0, P06396, P07996
GO:2000107	negative regulation of leukocyte apoptotic process	P	3	245	5	624	0.304190916784957	0.719179181132112	P30530, P12273, P26842
GO:2001020	regulation of response to DNA damage stimulus	P	3	245	5	624	0.304190916784957	0.719179181132112	P15941, P10909, P16070
GO:2001021	negative regulation of response to DNA damage stimulus	P	3	245	5	624	0.304190916784957	0.719179181132112	P10909, P16070, P15941
GO:2001244	positive regulation of intrinsic apoptotic signaling pathway	P	3	245	5	624	0.304190916784957	0.719179181132112	P05109, P00441, P10909
GO:0005929	cilium	C	3	245	5	624	0.304190916784957	0.719179181132112	P07911, P15311, P05067
GO:0030426	growth cone	C	3	245	5	624	0.304190916784957	0.719179181132112	P62158, P05067, P10909
GO:0030427	site of polarized growth	C	3	245	5	624	0.304190916784957	0.719179181132112	P62158, P05067, P10909
GO:0004190	aspartic-type endopeptidase activity	F	3	245	5	624	0.304190916784957	0.719179181132112	O96009, P07339, P12273
GO:0008017	microtubule binding	F	3	245	5	624	0.304190916784957	0.719179181132112	P04406, P05109, P15311
GO:0008484	sulfuric ester hydrolase activity	F	3	245	5	624	0.304190916784957	0.719179181132112	P15586, Q8IWU5, P15289
GO:0015248	sterol transporter activity	F	3	245	5	624	0.304190916784957	0.719179181132112	P06727, P02647, P02652
GO:0017127	cholesterol transporter activity	F	3	245	5	624	0.304190916784957	0.719179181132112	P02652, P02647, P06727
GO:0030545	receptor regulator activity	F	3	245	5	624	0.304190916784957	0.719179181132112	P01133, Q9BZG9, P01019
GO:0055102	lipase inhibitor activity	F	3	245	5	624	0.304190916784957	0.719179181132112	P02652, P02647, P11684
GO:0070001	aspartic-type peptidase activity	F	3	245	5	624	0.304190916784957	0.719179181132112	O96009, P12273, P07339
GO:0055082	cellular chemical homeostasis	P	14	245	31	624	0.305193944773714	0.719179181132112	P05937, P08174, P07686, P01019, P00450, P05109, P02788, P05067, P01042, P02787, P00734, P02751, P02790, P00441
GO:0002520	immune system development	P	9	245	19	624	0.306092629917345	0.719179181132112	Q8TDQ0, P61769, P19320, P00441, P09603, P30530, Q9HCU0, Q9GZX9, P01024
GO:0032386	regulation of intracellular transport	P	9	245	19	624	0.306092629917345	0.719179181132112	P01133, P26842, P05090, P10153, P48745, P12830, Q9UGN4, Q8IWU5, P15311
GO:0032944	regulation of mononuclear cell proliferation	P	9	245	19	624	0.306092629917345	0.719179181132112	P18065, P09603, Q9UGN4, P11684, Q8TDQ0, P40189, P19320, P13987, P08174
GO:0070663	regulation of leukocyte proliferation	P	9	245	19	624	0.306092629917345	0.719179181132112	Q8TDQ0, P13987, P40189, P19320, Q9UGN4, P09603, P18065, P11684, P08174
GO:0043231	intracellular membrane-bounded organelle	C	124	245	307	624	0.313522384337171	0.719179181132112	P51884, P98164, P39059, P02787, P11684, P07108, P15311, P42785, P98160, P08571, Q14624, P41222, P43121, P02765, P08294, O00468, P02652, P15941, P59665, P01009, P19320, P10153, O14498, P28799, Q08380, P17936, O00391, P07148, Q8IWU5, P54802, Q01459, P08174, P26842, P02768, P00450, P05062, Q12907, Q9HD89, P02671, P15586, Q6EMK4, P02790, P04406, P02760, Q5KU26, P07686, P02675, P02647, P13987, P13645,…
GO:0006665	sphingolipid metabolic process	P	6	245	12	624	0.314015235891478	0.719179181132112	P07602, P10619, P16278, P07686, P15289, P17900
GO:0007157	heterophilic cell-cell adhesion via plasma membrane cell adhesion molecules	P	6	245	12	624	0.314015235891478	0.719179181132112	P07911, P15151, P19320, Q96NY8, Q8NFZ8, P19022
GO:0009636	response to toxic substance	P	6	245	12	624	0.314015235891478	0.719179181132112	P12830, P68871, P69905, P00441, P06727, P32119
GO:0010951	negative regulation of endopeptidase activity	P	6	245	12	624	0.314015235891478	0.719179181132112	P07996, P16444, P04004, P16070, P07148, P00995
GO:0015918	sterol transport	P	6	245	12	624	0.314015235891478	0.719179181132112	P04180, P06727, P02647, P02652, P61916, P10909
GO:0030301	cholesterol transport	P	6	245	12	624	0.314015235891478	0.719179181132112	P61916, P04180, P06727, P02647, P02652, P10909
GO:0035150	regulation of tube size	P	6	245	12	624	0.314015235891478	0.719179181132112	P68871, P01042, P01019, P00441, P02671, P02675
GO:0042306	regulation of protein import into nucleus	P	6	245	12	624	0.314015235891478	0.719179181132112	P48745, P01133, P26842, P12830, Q8IWU5, P05090
GO:0042542	response to hydrogen peroxide	P	6	245	12	624	0.314015235891478	0.719179181132112	P68871, P02452, P00738, P00441, P07148, P69905
GO:0045834	positive regulation of lipid metabolic process	P	6	245	12	624	0.314015235891478	0.719179181132112	P02749, P01019, P07148, P02647, P02652, P06727
GO:0050671	positive regulation of lymphocyte proliferation	P	6	245	12	624	0.314015235891478	0.719179181132112	P18065, P13987, P40189, P19320, P08174, Q8TDQ0
GO:0050880	regulation of blood vessel size	P	6	245	12	624	0.314015235891478	0.719179181132112	P00441, P02671, P02675, P68871, P01019, P01042
GO:0051250	negative regulation of lymphocyte activation	P	6	245	12	624	0.314015235891478	0.719179181132112	Q8TDQ0, Q96PD5, O75594, P11684, Q9UGN4, P30530
GO:0090288	negative regulation of cellular response to growth factor stimulus	P	6	245	12	624	0.314015235891478	0.719179181132112	Q9GZX9, Q6EMK4, Q8IWU5, P01019, P35555, P07996
GO:1904589	regulation of protein import	P	6	245	12	624	0.314015235891478	0.719179181132112	P05090, Q8IWU5, P12830, P48745, P01133, P26842
GO:0038024	cargo receptor activity	F	6	245	12	624	0.314015235891478	0.719179181132112	Q08380, P04004, P98164, Q5KU26, O43866, P05156
GO:0002443	leukocyte mediated immunity	P	29	245	68	624	0.315879591048784	0.719179181132112	P01594, P01597, P01861, P01024, P0C0L5, P01611, P10643, P01876, P01608, P01877, B9A064, P06312, P02748, O00187, P01714, P53634, P05155, P01619, P01860, P01609, P05156, Q9NZP8, P01615, P08174, P01613, P04430, P26842, P80748, P10909
GO:0005623	cell	C	203	245	510	624	0.317239321872281	0.719179181132112	P01009, P59665, P16444, P10153, P02042, Q08380, Q14982, P54802, Q96PD5, Q15828, P08174, Q6GTX8, Q8NFZ8, P10643, Q96FE7, O75882, P02671, P10451, P30530, P04406, Q9BZG9, O43866, P07686, Q5KU26, Q8IYS5, P02748, P36896, P39059, P51884, P98164, P07108, P11684, P98160, Q16651, P43121, Q9HCU0, Q08174, P08294, P02765, Q96AP7, Q7Z3B1, Q12805, O00468, Q14767, P15941, P40189, P12830, P55290, Q8TDQ0, P68871,…
GO:0044703	multi-organism reproductive process	P	18	245	41	624	0.318663782329074	0.719179181132112	P10451, P30530, P02760, P01019, P07686, P02774, P07204, Q969P0, P07858, P00441, P18065, P11684, P23142, Q8TDQ0, P28799, Q14508, P05067, O15240
GO:0009987	cellular process	P	191	245	479	624	0.319598515845138	0.719179181132112	P16444, P10153, P55000, P01009, P59665, Q14982, Q08380, Q96PD5, P08174, P54802, Q8NFZ8, P10643, P30530, P10451, O75882, P02671, P07686, O43866, Q5KU26, P04406, P36896, P02748, P51884, P98164, P39059, P11684, P98160, P49747, Q12805, Q7Z3B1, O00468, Q9HCU0, Q08174, P02765, Q96AP7, Q14767, P15941, P55290, Q8TDQ0, P23142, P68871, P12830, P40189, P00734, P04430, P07996, P80748, P17900, P05937, P04217,…
GO:0044459	plasma membrane part	C	65	245	158	624	0.320197092657641	0.719179181132112	Q96NY8, P07204, P12273, P16070, P27487, P01876, P25311, Q9NQ84, P15151, P13987, P04004, P05067, P00747, P07858, O00241, P01877, B9A064, O43451, P15144, P61769, Q6UXG3, P08637, P07911, P02751, P01833, Q01973, P62158, P17900, P07996, O60494, P12830, P40189, P01860, Q8TDQ0, P55290, Q8NBJ4, P19022, P15941, P43121, Q08174, P08571, Q16651, P98164, P02787, P15311, P18065, Q9HCN6, P02675, P02748, P36896,…
GO:0051240	positive regulation of multicellular organismal process	P	35	245	83	624	0.320516999189443	0.719179181132112	P00441, P00747, P15311, P01042, P51884, P08571, P02452, O00468, P02652, Q7Z3B1, P07204, P00734, P09603, Q8IWU5, Q8TDQ0, P28799, P40189, P02788, P02750, P26842, P07996, P02768, P10909, P10451, P02751, P30530, P02671, P01024, Q9HD89, P61769, P36896, P02675, P01133, P01019, P02749
GO:0044267	cellular protein metabolic process	P	37	245	88	624	0.321494843260823	0.719179181132112	P05109, P62158, P06396, P07996, P17936, P00734, P02788, P02647, P10619, P36896, O96009, P04406, P01034, P01019, P07686, P01133, P02760, P30086, P02671, P02751, P61769, P22891, P02766, P98160, P15289, P00747, P18065, P07858, P06727, P98164, P05067, P53634, Q9UBC9, P15941, Q12805, P02652, P01876
GO:0008233	peptidase activity	F	41	245	98	624	0.32281716488723	0.719179181132112	O00187, O96009, P10619, P15144, P01611, P01608, Q04756, P01861, P01024, P04430, P80748, Q9NZP8, P14384, P07339, P01615, P01860, Q9UHL4, P05156, P16444, P02788, P00734, P08519, Q9Y646, P01714, P53634, P12273, P06312, P0C0L5, P27487, P01597, P01594, P01613, P06870, O14773, P22891, Q16651, P01609, P07858, P42785, P00747, P01619
GO:0009790	embryo development	P	13	245	29	624	0.328817895276784	0.719179181132112	P04004, Q9GZX9, Q8IWU5, P00441, P02753, Q12805, P02751, P02452, P54802, P35555, Q99715, P36896, P12109
GO:0032103	positive regulation of response to external stimulus	P	13	245	29	624	0.328817895276784	0.719179181132112	P07204, P07996, P01019, P02749, P05109, P40189, P55290, Q8TDQ0, P01024, P00747, P02751, P00734, P09603
GO:0043933	macromolecular complex subunit organization	P	26	245	61	624	0.332183246810523	0.719179181132112	P05062, P22352, Q99715, P04180, P02452, P10909, P60709, P06396, P06727, P51884, P01009, P13987, P22105, P68871, P02675, P69905, P02647, P12109, P01019, P53634, Q5KU26, P19022, P02671, P02652, P02751, Q07507
GO:0007159	leukocyte cell-cell adhesion	P	8	245	17	624	0.334203781912942	0.719179181132112	P07911, P15311, P06727, P16070, P19320, P27487, P61769, P05109
GO:0007186	G-protein coupled receptor signaling pathway	P	8	245	17	624	0.334203781912942	0.719179181132112	P62158, P01019, Q9NQ84, P02647, P07602, P15311, P01024, O00468
GO:0030168	platelet activation	P	8	245	17	624	0.334203781912942	0.719179181132112	P30530, P00734, P02671, P68871, P02675, P60709, Q9HCN6, P02452
GO:0034330	cell junction organization	P	8	245	17	624	0.334203781912942	0.719179181132112	P19022, Q96NY8, P60709, P15151, P55290, P12830, P02751, P55287
GO:0042063	gliogenesis	P	8	245	17	624	0.334203781912942	0.719179181132112	P02751, P00441, P04004, P05109, P19022, P07686, P06396, P10909
GO:0042157	lipoprotein metabolic process	P	8	245	17	624	0.334203781912942	0.719179181132112	P02768, P98160, P04180, P02647, O60494, P06727, P08519, P02652
GO:0044243	multicellular organism catabolic process	P	8	245	17	624	0.334203781912942	0.719179181132112	P12109, Q99715, P07339, P02452, P06727, P07858, P39059, P12111
GO:0050866	negative regulation of cell activation	P	8	245	17	624	0.334203781912942	0.719179181132112	P07204, Q96PD5, O75594, Q8TDQ0, P11684, P00734, Q9UGN4, P30530
GO:0099568	cytoplasmic region	C	8	245	17	624	0.334203781912942	0.719179181132112	P02675, P17900, P06396, P07148, O75369, P00441, P15311, P02671
GO:0032270	positive regulation of cellular protein metabolic process	P	30	245	71	624	0.33553591413125	0.719179181132112	P01133, P35555, P15941, P19022, P01019, P53634, P02675, P07602, P36896, P16070, P01024, P02671, Q9UGN4, P02790, P06396, P62158, P10909, P07996, P26842, P05109, P04004, P40189, P02788, Q8TDQ0, P15311, P05452, P00734, P09603, P00441, P17936
GO:0042981	regulation of apoptotic process	P	30	245	71	624	0.33553591413125	0.719179181132112	P05109, P49747, P10909, P06396, P02768, P07996, P26842, P07148, P00441, P17936, P07858, P32119, P02788, P40189, P13987, P01042, P26992, P16444, P02675, Q8WZ75, P12273, P01019, P02749, P53634, P15941, Q9HCU0, P02671, P02751, P30530, P16070
GO:0043067	regulation of programmed cell death	P	30	245	71	624	0.33553591413125	0.719179181132112	P49747, P05109, P02768, P26842, P07996, P10909, P06396, P17936, P00441, P07148, P32119, P07858, P01042, P26992, P16444, P40189, P02788, P13987, Q8WZ75, P12273, P02675, P01019, P53634, P02749, P15941, P30530, P02751, Q9HCU0, P02671, P16070
GO:0005774	vacuolar membrane	C	15	245	34	624	0.335624083987179	0.719179181132112	Q6EMK4, P02787, P61769, P13473, Q6UXG3, P98164, P27487, P12109, P07602, P15144, P00450, O60494, P01133, P08571, P10253
GO:0001541	ovarian follicle development	P	2	245	3	624	0.341170896013815	0.719179181132112	P00441, O15240
GO:0001573	ganglioside metabolic process	P	2	245	3	624	0.341170896013815	0.719179181132112	P07686, P17900
GO:0001867	complement activation, lectin pathway	P	2	245	3	624	0.341170896013815	0.719179181132112	O00187, P04264
GO:0001893	maternal placenta development	P	2	245	3	624	0.341170896013815	0.719179181132112	P10451, P07858
GO:0001914	regulation of T cell mediated cytotoxicity	P	2	245	3	624	0.341170896013815	0.719179181132112	P61769, P15151
GO:0001916	positive regulation of T cell mediated cytotoxicity	P	2	245	3	624	0.341170896013815	0.719179181132112	P61769, P15151
GO:0001953	negative regulation of cell-matrix adhesion	P	2	245	3	624	0.341170896013815	0.719179181132112	P07996, P05090
GO:0001960	negative regulation of cytokine-mediated signaling pathway	P	2	245	3	624	0.341170896013815	0.719179181132112	P40189, P02647
GO:0001975	response to amphetamine	P	2	245	3	624	0.341170896013815	0.719179181132112	P00441, P62158
GO:0002507	tolerance induction	P	2	245	3	624	0.341170896013815	0.719179181132112	P01024, Q8TDQ0
GO:0002675	positive regulation of acute inflammatory response	P	2	245	3	624	0.341170896013815	0.719179181132112	P40189, P01024
GO:0002711	positive regulation of T cell mediated immunity	P	2	245	3	624	0.341170896013815	0.719179181132112	P61769, P15151
GO:0002712	regulation of B cell mediated immunity	P	2	245	3	624	0.341170896013815	0.719179181132112	P01024, P02790
GO:0002714	positive regulation of B cell mediated immunity	P	2	245	3	624	0.341170896013815	0.719179181132112	P02790, P01024
GO:0002739	regulation of cytokine secretion involved in immune response	P	2	245	3	624	0.341170896013815	0.719179181132112	P02652, P02647
GO:0002855	regulation of natural killer cell mediated immune response to tumor cell	P	2	245	3	624	0.341170896013815	0.719179181132112	P15151, Q8TDQ0
GO:0002858	regulation of natural killer cell mediated cytotoxicity directed against tumor cell target	P	2	245	3	624	0.341170896013815	0.719179181132112	Q8TDQ0, P15151
GO:0002886	regulation of myeloid leukocyte mediated immunity	P	2	245	3	624	0.341170896013815	0.719179181132112	Q9UGN4, P01024
GO:0002889	regulation of immunoglobulin mediated immune response	P	2	245	3	624	0.341170896013815	0.719179181132112	P02790, P01024
GO:0002891	positive regulation of immunoglobulin mediated immune response	P	2	245	3	624	0.341170896013815	0.719179181132112	P02790, P01024
GO:0006493	protein O-linked glycosylation	P	2	245	3	624	0.341170896013815	0.719179181132112	P15941, P07996
GO:0006689	ganglioside catabolic process	P	2	245	3	624	0.341170896013815	0.719179181132112	P17900, P07686
GO:0006778	porphyrin-containing compound metabolic process	P	2	245	3	624	0.341170896013815	0.719179181132112	P02760, P02790
GO:0007016	cytoskeletal anchoring at plasma membrane	P	2	245	3	624	0.341170896013815	0.719179181132112	P15311, O75369
GO:0010212	response to ionizing radiation	P	2	245	3	624	0.341170896013815	0.719179181132112	P07204, P19320
GO:0010522	regulation of calcium ion transport into cytosol	P	2	245	3	624	0.341170896013815	0.719179181132112	P00734, P62158
GO:0010524	positive regulation of calcium ion transport into cytosol	P	2	245	3	624	0.341170896013815	0.719179181132112	P62158, P00734
GO:0010715	regulation of extracellular matrix disassembly	P	2	245	3	624	0.341170896013815	0.719179181132112	P01034, P27487
GO:0010743	regulation of macrophage derived foam cell differentiation	P	2	245	3	624	0.341170896013815	0.719179181132112	P01019, P09603
GO:0010755	regulation of plasminogen activation	P	2	245	3	624	0.341170896013815	0.719179181132112	P07996, P05452
GO:0010903	negative regulation of very-low-density lipoprotein particle remodeling	P	2	245	3	624	0.341170896013815	0.719179181132112	P02647, P02652
GO:0010921	regulation of phosphatase activity	P	2	245	3	624	0.341170896013815	0.719179181132112	P62158, Q9UGN4
GO:0010922	positive regulation of phosphatase activity	P	2	245	3	624	0.341170896013815	0.719179181132112	Q9UGN4, P62158
GO:0014003	oligodendrocyte development	P	2	245	3	624	0.341170896013815	0.719179181132112	P10909, P06396
GO:0014012	peripheral nervous system axon regeneration	P	2	245	3	624	0.341170896013815	0.719179181132112	P02647, P05090
GO:0014015	positive regulation of gliogenesis	P	2	245	3	624	0.341170896013815	0.719179181132112	P09603, P40189
GO:0015669	gas transport	P	2	245	3	624	0.341170896013815	0.719179181132112	P69905, P68871
GO:0016241	regulation of macroautophagy	P	2	245	3	624	0.341170896013815	0.719179181132112	O00391, P04406
GO:0017014	protein nitrosylation	P	2	245	3	624	0.341170896013815	0.719179181132112	P04406, P05109
GO:0018119	peptidyl-cysteine S-nitrosylation	P	2	245	3	624	0.341170896013815	0.719179181132112	P04406, P05109
GO:0018158	protein oxidation	P	2	245	3	624	0.341170896013815	0.719179181132112	P02652, P02647
GO:0019732	antifungal humoral response	P	2	245	3	624	0.341170896013815	0.719179181132112	P05067, P02788
GO:0022406	membrane docking	P	2	245	3	624	0.341170896013815	0.719179181132112	P15311, P19320
GO:0022614	membrane to membrane docking	P	2	245	3	624	0.341170896013815	0.719179181132112	P19320, P15311
GO:0030279	negative regulation of ossification	P	2	245	3	624	0.341170896013815	0.719179181132112	P02765, Q9GZX9
GO:0030511	positive regulation of transforming growth factor beta receptor signaling pathway	P	2	245	3	624	0.341170896013815	0.719179181132112	P07996, P02750
GO:0030540	female genitalia development	P	2	245	3	624	0.341170896013815	0.719179181132112	P30530, P02753
GO:0030799	regulation of cyclic nucleotide metabolic process	P	2	245	3	624	0.341170896013815	0.719179181132112	P07996, P62158
GO:0030834	regulation of actin filament depolymerization	P	2	245	3	624	0.341170896013815	0.719179181132112	P06396, Q9H299
GO:0031664	regulation of lipopolysaccharide-mediated signaling pathway	P	2	245	3	624	0.341170896013815	0.719179181132112	P02788, P08174
GO:0032663	regulation of interleukin-2 production	P	2	245	3	624	0.341170896013815	0.719179181132112	Q8TDQ0, P15311
GO:0032673	regulation of interleukin-4 production	P	2	245	3	624	0.341170896013815	0.719179181132112	Q8TDQ0, P11684
GO:0032675	regulation of interleukin-6 production	P	2	245	3	624	0.341170896013815	0.719179181132112	Q8TDQ0, P02763
GO:0032703	negative regulation of interleukin-2 production	P	2	245	3	624	0.341170896013815	0.719179181132112	P15311, Q8TDQ0
GO:0032729	positive regulation of interferon-gamma production	P	2	245	3	624	0.341170896013815	0.719179181132112	Q8TDQ0, P08571
GO:0032873	negative regulation of stress-activated MAPK cascade	P	2	245	3	624	0.341170896013815	0.719179181132112	P15311, P02760
GO:0032908	regulation of transforming growth factor beta1 production	P	2	245	3	624	0.341170896013815	0.719179181132112	P51884, P07996
GO:0032914	positive regulation of transforming growth factor beta1 production	P	2	245	3	624	0.341170896013815	0.719179181132112	P51884, P07996
GO:0033627	cell adhesion mediated by integrin	P	2	245	3	624	0.341170896013815	0.719179181132112	P04004, P48745
GO:0034121	regulation of toll-like receptor signaling pathway	P	2	245	3	624	0.341170896013815	0.719179181132112	P02788, P08571
GO:0034250	positive regulation of cellular amide metabolic process	P	2	245	3	624	0.341170896013815	0.719179181132112	P10909, P07996
GO:0034754	cellular hormone metabolic process	P	2	245	3	624	0.341170896013815	0.719179181132112	P02766, P02753
GO:0035303	regulation of dephosphorylation	P	2	245	3	624	0.341170896013815	0.719179181132112	Q9UGN4, P62158
GO:0035306	positive regulation of dephosphorylation	P	2	245	3	624	0.341170896013815	0.719179181132112	P62158, Q9UGN4
GO:0035412	regulation of catenin import into nucleus	P	2	245	3	624	0.341170896013815	0.719179181132112	P01133, Q8IWU5
GO:0035413	positive regulation of catenin import into nucleus	P	2	245	3	624	0.341170896013815	0.719179181132112	P01133, Q8IWU5
GO:0035924	cellular response to vascular endothelial growth factor stimulus	P	2	245	3	624	0.341170896013815	0.719179181132112	P19320, P02751
GO:0040036	regulation of fibroblast growth factor receptor signaling pathway	P	2	245	3	624	0.341170896013815	0.719179181132112	Q8IWU5, P07996
GO:0042035	regulation of cytokine biosynthetic process	P	2	245	3	624	0.341170896013815	0.719179181132112	P02652, P07996
GO:0042108	positive regulation of cytokine biosynthetic process	P	2	245	3	624	0.341170896013815	0.719179181132112	P07996, P02652
GO:0042594	response to starvation	P	2	245	3	624	0.341170896013815	0.719179181132112	P02768, P05062
GO:0043462	regulation of ATPase activity	P	2	245	3	624	0.341170896013815	0.719179181132112	P02788, P05062
GO:0045620	negative regulation of lymphocyte differentiation	P	2	245	3	624	0.341170896013815	0.719179181132112	Q96PD5, O75594
GO:0045639	positive regulation of myeloid cell differentiation	P	2	245	3	624	0.341170896013815	0.719179181132112	P09603, P36896
GO:0045669	positive regulation of osteoblast differentiation	P	2	245	3	624	0.341170896013815	0.719179181132112	P40189, P02788
GO:0045670	regulation of osteoclast differentiation	P	2	245	3	624	0.341170896013815	0.719179181132112	P09603, P02788
GO:0045685	regulation of glial cell differentiation	P	2	245	3	624	0.341170896013815	0.719179181132112	P00734, P40189
GO:0045723	positive regulation of fatty acid biosynthetic process	P	2	245	3	624	0.341170896013815	0.719179181132112	P02647, P06727
GO:0045745	positive regulation of G-protein coupled receptor protein signaling pathway	P	2	245	3	624	0.341170896013815	0.719179181132112	P00734, P01024
GO:0045778	positive regulation of ossification	P	2	245	3	624	0.341170896013815	0.719179181132112	P02788, P40189
GO:0046165	alcohol biosynthetic process	P	2	245	3	624	0.341170896013815	0.719179181132112	P06727, P02647
GO:0046579	positive regulation of Ras protein signal transduction	P	2	245	3	624	0.341170896013815	0.719179181132112	P09603, P02647
GO:0046697	decidualization	P	2	245	3	624	0.341170896013815	0.719179181132112	P07858, P10451
GO:0048010	vascular endothelial growth factor receptor signaling pathway	P	2	245	3	624	0.341170896013815	0.719179181132112	P30530, P60709
GO:0048569	post-embryonic animal organ development	P	2	245	3	624	0.341170896013815	0.719179181132112	Q12805, P35555
GO:0048806	genitalia development	P	2	245	3	624	0.341170896013815	0.719179181132112	P30530, P02753
GO:0050796	regulation of insulin secretion	P	2	245	3	624	0.341170896013815	0.719179181132112	P02753, P48745
GO:0050848	regulation of calcium-mediated signaling	P	2	245	3	624	0.341170896013815	0.719179181132112	P55290, P62158
GO:0051057	positive regulation of small GTPase mediated signal transduction	P	2	245	3	624	0.341170896013815	0.719179181132112	P09603, P02647
GO:0051279	regulation of release of sequestered calcium ion into cytosol	P	2	245	3	624	0.341170896013815	0.719179181132112	P62158, P00734
GO:0051281	positive regulation of release of sequestered calcium ion into cytosol	P	2	245	3	624	0.341170896013815	0.719179181132112	P00734, P62158
GO:0051282	regulation of sequestering of calcium ion	P	2	245	3	624	0.341170896013815	0.719179181132112	P00734, P62158
GO:0051705	multi-organism behavior	P	2	245	3	624	0.341170896013815	0.719179181132112	P26992, P05067
GO:0051818	disruption of cells of other organism involved in symbiotic interaction	P	2	245	3	624	0.341170896013815	0.719179181132112	P02768, P02748
GO:0051883	killing of cells in other organism involved in symbiotic interaction	P	2	245	3	624	0.341170896013815	0.719179181132112	P02748, P02768
GO:0060042	retina morphogenesis in camera-type eye	P	2	245	3	624	0.341170896013815	0.719179181132112	P02753, P05937
GO:0060055	angiogenesis involved in wound healing	P	2	245	3	624	0.341170896013815	0.719179181132112	P43121, P42785
GO:0060068	vagina development	P	2	245	3	624	0.341170896013815	0.719179181132112	P02753, P30530
GO:0060563	neuroepithelial cell differentiation	P	2	245	3	624	0.341170896013815	0.719179181132112	P19022, P00441
GO:0060761	negative regulation of response to cytokine stimulus	P	2	245	3	624	0.341170896013815	0.719179181132112	P40189, P02647
GO:0061326	renal tubule development	P	2	245	3	624	0.341170896013815	0.719179181132112	P07911, P05937
GO:0061383	trabecula morphogenesis	P	2	245	3	624	0.341170896013815	0.719179181132112	P02452, P02753
GO:0070208	protein heterotrimerization	P	2	245	3	624	0.341170896013815	0.719179181132112	P02452, P12109
GO:0070232	regulation of T cell apoptotic process	P	2	245	3	624	0.341170896013815	0.719179181132112	P26842, P12273
GO:0070303	negative regulation of stress-activated protein kinase signaling cascade	P	2	245	3	624	0.341170896013815	0.719179181132112	P02760, P15311
GO:0070661	leukocyte proliferation	P	2	245	3	624	0.341170896013815	0.719179181132112	P09603, P10909
GO:0070997	neuron death	P	2	245	3	624	0.341170896013815	0.719179181132112	P04406, P05067
GO:0071347	cellular response to interleukin-1	P	2	245	3	624	0.341170896013815	0.719179181132112	P02675, P02751
GO:0072080	nephron tubule development	P	2	245	3	624	0.341170896013815	0.719179181132112	P07911, P05937
GO:0090281	negative regulation of calcium ion import	P	2	245	3	624	0.341170896013815	0.719179181132112	P00995, P62158
GO:0097191	extrinsic apoptotic signaling pathway	P	2	245	3	624	0.341170896013815	0.719179181132112	P26842, P36896
GO:0097530	granulocyte migration	P	2	245	3	624	0.341170896013815	0.719179181132112	P07911, P05109
GO:1901879	regulation of protein depolymerization	P	2	245	3	624	0.341170896013815	0.719179181132112	P06396, Q9H299
GO:1901889	negative regulation of cell junction assembly	P	2	245	3	624	0.341170896013815	0.719179181132112	P05090, P07996
GO:1903169	regulation of calcium ion transmembrane transport	P	2	245	3	624	0.341170896013815	0.719179181132112	P62158, P00734
GO:1903846	positive regulation of cellular response to transforming growth factor beta stimulus	P	2	245	3	624	0.341170896013815	0.719179181132112	P02750, P07996
GO:1903901	negative regulation of viral life cycle	P	2	245	3	624	0.341170896013815	0.719179181132112	P02788, P06396
GO:1904427	positive regulation of calcium ion transmembrane transport	P	2	245	3	624	0.341170896013815	0.719179181132112	P00734, P62158
GO:1990266	neutrophil migration	P	2	245	3	624	0.341170896013815	0.719179181132112	P07911, P05109
GO:2000243	positive regulation of reproductive process	P	2	245	3	624	0.341170896013815	0.719179181132112	P36896, Q9HD89
GO:2000273	positive regulation of receptor activity	P	2	245	3	624	0.341170896013815	0.719179181132112	P01133, P62158
GO:2000353	positive regulation of endothelial cell apoptotic process	P	2	245	3	624	0.341170896013815	0.719179181132112	P07996, Q9HCU0
GO:2000425	regulation of apoptotic cell clearance	P	2	245	3	624	0.341170896013815	0.719179181132112	P0C0L5, P01024
GO:2000427	positive regulation of apoptotic cell clearance	P	2	245	3	624	0.341170896013815	0.719179181132112	P01024, P0C0L5
GO:0000922	spindle pole	C	2	245	3	624	0.341170896013815	0.719179181132112	P62158, P07911
GO:0005766	primary lysosome	C	2	245	3	624	0.341170896013815	0.719179181132112	P07686, P59665
GO:0005777	peroxisome	C	2	245	3	624	0.341170896013815	0.719179181132112	P07148, P00441
GO:0005790	smooth endoplasmic reticulum	C	2	245	3	624	0.341170896013815	0.719179181132112	P05067, P05062
GO:0031902	late endosome membrane	C	2	245	3	624	0.341170896013815	0.719179181132112	P13473, Q6UXG3
GO:0042579	microbody	C	2	245	3	624	0.341170896013815	0.719179181132112	P07148, P00441
GO:0042582	azurophil granule	C	2	245	3	624	0.341170896013815	0.719179181132112	P07686, P59665
GO:0042611	MHC protein complex	C	2	245	3	624	0.341170896013815	0.719179181132112	P25311, P61769
GO:0043296	apical junction complex	C	2	245	3	624	0.341170896013815	0.719179181132112	Q96AP7, P12830
GO:0044215	other organism	C	2	245	3	624	0.341170896013815	0.719179181132112	P30530, P0C0L5
GO:0044216	other organism cell	C	2	245	3	624	0.341170896013815	0.719179181132112	P30530, P0C0L5
GO:0044217	other organism part	C	2	245	3	624	0.341170896013815	0.719179181132112	P30530, P0C0L5
GO:0045178	basal part of cell	C	2	245	3	624	0.341170896013815	0.719179181132112	P02787, P42785
GO:0045179	apical cortex	C	2	245	3	624	0.341170896013815	0.719179181132112	P17900, P07148
GO:0099738	cell cortex region	C	2	245	3	624	0.341170896013815	0.719179181132112	P17900, P07148
GO:0004308	exo-alpha-sialidase activity	F	2	245	3	624	0.341170896013815	0.719179181132112	P16278, P10619
GO:0004563	beta-N-acetylhexosaminidase activity	F	2	245	3	624	0.341170896013815	0.719179181132112	P07686, P17900
GO:0005096	GTPase activator activity	F	2	245	3	624	0.341170896013815	0.719179181132112	P01023, Q9H299
GO:0005154	epidermal growth factor receptor binding	F	2	245	3	624	0.341170896013815	0.719179181132112	Q12805, P01133
GO:0008013	beta-catenin binding	F	2	245	3	624	0.341170896013815	0.719179181132112	P12830, P19022
GO:0008200	ion channel inhibitor activity	F	2	245	3	624	0.341170896013815	0.719179181132112	Q9BZG9, P02760
GO:0016248	channel inhibitor activity	F	2	245	3	624	0.341170896013815	0.719179181132112	Q9BZG9, P02760
GO:0016997	alpha-sialidase activity	F	2	245	3	624	0.341170896013815	0.719179181132112	P10619, P16278
GO:0017147	Wnt-protein binding	F	2	245	3	624	0.341170896013815	0.719179181132112	Q01973, P01133
GO:0030695	GTPase regulator activity	F	2	245	3	624	0.341170896013815	0.719179181132112	Q9H299, P01023
GO:0031404	chloride ion binding	F	2	245	3	624	0.341170896013815	0.719179181132112	P04746, P53634
GO:0043028	cysteine-type endopeptidase regulator activity involved in apoptotic process	F	2	245	3	624	0.341170896013815	0.719179181132112	P26842, P16444
GO:0045295	gamma-catenin binding	F	2	245	3	624	0.341170896013815	0.719179181132112	P19022, P12830
GO:0060229	lipase activator activity	F	2	245	3	624	0.341170896013815	0.719179181132112	P02749, P17900
GO:0061783	peptidoglycan muralytic activity	F	2	245	3	624	0.341170896013815	0.719179181132112	Q96PD5, O75594
GO:0070653	high-density lipoprotein particle receptor binding	F	2	245	3	624	0.341170896013815	0.719179181132112	P02652, P02647
GO:0043229	intracellular organelle	C	127	245	316	624	0.345227757436434	0.72369372332039	Q14624, P43121, P41222, P08294, P02765, P02652, O00468, P15941, P51884, P98164, P39059, P11684, P07108, P15311, P02787, P42785, P98160, P08571, Q9UNN8, Q12907, Q9HD89, P15586, P02671, Q6EMK4, P02790, P04406, P07686, Q5KU26, P02760, P02675, P02647, P01009, P19320, P59665, P28799, O14498, P10153, Q08380, O00391, Q8IWU5, P07148, P17936, Q01459, P54802, P06396, P02768, P08174, P26842, P05062, P00450,…
GO:0006638	neutral lipid metabolic process	P	5	245	10	624	0.347589696110148	0.72369372332039	P02652, P02647, P07148, P22105, P02749
GO:0006639	acylglycerol metabolic process	P	5	245	10	624	0.347589696110148	0.72369372332039	P02647, P02652, P07148, P22105, P02749
GO:0006641	triglyceride metabolic process	P	5	245	10	624	0.347589696110148	0.72369372332039	P02749, P22105, P02647, P02652, P07148
GO:0034599	cellular response to oxidative stress	P	5	245	10	624	0.347589696110148	0.72369372332039	P32119, P06727, P07148, P00441, P16444
GO:0044262	cellular carbohydrate metabolic process	P	5	245	10	624	0.347589696110148	0.72369372332039	O43451, P16278, P10253, P40189, P62158
GO:0046660	female sex differentiation	P	5	245	10	624	0.347589696110148	0.72369372332039	P30530, P36896, P02753, P00441, O15240
GO:0050821	protein stabilization	P	5	245	10	624	0.347589696110148	0.72369372332039	P04406, P10909, P22792, P13473, P02647
GO:0051651	maintenance of location in cell	P	5	245	10	624	0.347589696110148	0.72369372332039	P15311, O75369, P06396, P10253, P02768
GO:0055088	lipid homeostasis	P	5	245	10	624	0.347589696110148	0.72369372332039	P02647, P02652, P04180, P06727, P61916
GO:0071559	response to transforming growth factor beta	P	5	245	10	624	0.347589696110148	0.72369372332039	P02751, P05452, P02452, Q14767, P35555
GO:0071560	cellular response to transforming growth factor beta stimulus	P	5	245	10	624	0.347589696110148	0.72369372332039	P05452, P02751, P02452, P35555, Q14767
GO:0097164	ammonium ion metabolic process	P	5	245	10	624	0.347589696110148	0.72369372332039	P04180, P06727, P02652, P02647, P07108
GO:1902582	single-organism intracellular transport	P	5	245	10	624	0.347589696110148	0.72369372332039	P01019, P01133, P05067, P00441, P61916
GO:1904035	regulation of epithelial cell apoptotic process	P	5	245	10	624	0.347589696110148	0.72369372332039	P06396, P07996, P02675, Q9HCU0, P02671
GO:0098552	side of membrane	C	25	245	59	624	0.351725328907018	0.731704003906567	P08637, P01876, P61769, P43121, P02671, P01861, P02675, P01877, B9A064, P15144, P40189, P12830, P19320, P13987, P55290, P01860, P15311, P02787, P00747, P07858, P17900, P07996, P26842, P08571, O60494
GO:0032879	regulation of localization	P	51	245	124	624	0.353323529843477	0.734426796677105	P04004, P01042, P02787, P15311, P06727, P42785, P02452, P08571, Q16651, P0C0L5, P43121, P02765, P00995, Q9UGN4, P02652, P02753, Q12805, P19022, Q9H299, P12830, P23142, P10153, P48745, P55290, P16444, Q8TDQ0, P00734, P09603, Q8IWU5, P17936, P06396, P62158, P07996, P26842, P05109, Q12907, Q9HD89, P61769, P01024, P02671, P02751, P30530, P01133, P02749, P01019, P02675, P05090, P36896, P15144, P02647,…
GO:0010605	negative regulation of macromolecule metabolic process	P	29	245	69	624	0.354113017710754	0.735465498322335	P07996, P08174, P62158, P10909, P01042, Q8TDQ0, P16444, P23142, P01023, P04004, P13987, P07148, P17936, P00734, P06727, P11684, P15311, P05155, P01019, P02760, P15941, P04406, P01034, P36896, P05090, P16070, Q9UGN4, P00995, P02671
GO:1902532	negative regulation of intracellular signal transduction	P	12	245	27	624	0.354606726588351	0.735888693443365	P00995, P15311, Q96FE7, Q9UGN4, P16070, P23142, P48745, P62158, P10909, P02760, P07996, P15941
GO:0071310	cellular response to organic substance	P	35	245	84	624	0.355648086227389	0.737446767030321	P02452, O14773, P08571, P05067, P15311, Q9GZX9, P18065, P00441, P07858, P05452, Q14767, P35555, P12109, P16070, P10909, P05937, P26842, P05062, P12830, P40189, P19320, P59665, Q8TDQ0, P55290, P26992, P09603, P04406, P01019, Q5KU26, P02675, P07602, P61769, P02671, P02751, P30530
GO:0050877	neurological system process	P	16	245	37	624	0.364359653665442	0.753251117074298	P01833, P25311, P02753, Q12805, P12273, P01019, P07686, P00441, P05067, P51884, P55000, P05937, O14773, P17900, P02452, P10253
GO:0006911	phagocytosis, engulfment	P	7	245	15	624	0.366237934779229	0.753251117074298	P01861, P01877, B9A064, P06396, P07996, P01860, P01876
GO:0010324	membrane invagination	P	7	245	15	624	0.366237934779229	0.753251117074298	B9A064, P01877, P01861, P06396, P01876, P01860, P07996
GO:0032368	regulation of lipid transport	P	7	245	15	624	0.366237934779229	0.753251117074298	P01019, P07996, P01133, Q9HD89, P02652, P02647, P06727
GO:0045927	positive regulation of growth	P	7	245	15	624	0.366237934779229	0.753251117074298	P01024, P05109, P15311, P00734, O00468, P09603, P02751
GO:0071241	cellular response to inorganic substance	P	7	245	15	624	0.366237934779229	0.753251117074298	P16444, P61769, P12830, P06396, P00441, P02751, P02787
GO:0071248	cellular response to metal ion	P	7	245	15	624	0.366237934779229	0.753251117074298	P16444, P61769, P12830, P06396, P00441, P02751, P02787
GO:0090092	regulation of transmembrane receptor protein serine/threonine kinase signaling pathway	P	7	245	15	624	0.366237934779229	0.753251117074298	P36896, P02750, Q9GZX9, Q6EMK4, P07996, P48745, P35555
GO:0099024	plasma membrane invagination	P	7	245	15	624	0.366237934779229	0.753251117074298	P06396, P07996, P01860, P01876, P01861, P01877, B9A064
GO:1903533	regulation of protein targeting	P	7	245	15	624	0.366237934779229	0.753251117074298	Q8IWU5, P05090, P48745, P01133, P10153, P26842, P12830
GO:0009628	response to abiotic stimulus	P	18	245	42	624	0.367337546057567	0.75368042998715	P01019, P07204, Q9HD89, P27487, Q6EMK4, P08294, P08571, P07996, P10909, P02452, O15240, P05067, P19320, P07858, P00734, P07148, P00441, P18065
GO:0010243	response to organonitrogen compound	P	18	245	42	624	0.367337546057567	0.75368042998715	P05067, P12830, P19320, P04155, P15311, P00441, P07858, P62158, P02452, P06396, O15240, P05062, Q9HD89, P02671, P07204, P01019, P35555, P12109
GO:0051093	negative regulation of developmental process	P	18	245	42	624	0.367337546057567	0.75368042998715	P07996, Q96PD5, P00734, Q9GZX9, P23142, P48745, P02788, P05067, O75594, P01019, P02749, P01034, P10451, P02753, Q12805, Q6EMK4, P02765, P61769
GO:0007417	central nervous system development	P	20	245	47	624	0.369521425193252	0.756937350395862	P05090, P36896, P19022, O75882, P43251, P30530, P05109, P06396, O14773, P54802, P60709, P10909, P62158, P26842, Q9GZX9, P55287, P04004, P05067, P98164, P12830
GO:0098602	single organism cell adhesion	P	20	245	47	624	0.369521425193252	0.756937350395862	P60709, P05109, P22105, P48745, P68871, P12830, P19320, P06727, P15311, P19022, P02675, P61769, P16070, P27487, P30530, P02751, Q7Z3B1, P02671, Q96AP7, P07911
GO:0005737	cytoplasm	C	136	245	340	624	0.370787473291035	0.758918231623102	P12830, P68871, Q8TDQ0, P55290, P00734, P05937, P60709, P04217, P17900, P07996, P05109, O95336, P12111, Q6UXG3, P30086, P43251, P02751, P02774, O96009, P01133, P02749, P01019, P69905, P15144, P13987, P01042, P06727, P05452, O14773, Q9NQ84, P16278, P22891, P27487, P00995, P02753, Q9Y646, P36957, P59665, P01009, P10153, Q08380, P02042, P54802, P08174, O75882, P02671, P10451, P04406, Q5KU26, P07686,…
GO:0009986	cell surface	C	42	245	102	624	0.372021691605909	0.760675303059085	P01876, P43121, P27487, P16070, P07204, P07858, P00747, P02787, P05067, P13987, P15151, P08571, P01861, P30530, Q6EMK4, P02671, P08637, P61769, Q12907, Q9UNN8, P01877, B9A064, P15144, P02647, P36896, P02675, P02749, P02760, Q9HCN6, Q8IWU5, Q8TDQ0, P55290, P01860, P02788, P40189, P19320, P14384, O60494, P26842, P07996, P08174, P10909
GO:0010556	regulation of macromolecule biosynthetic process	P	24	245	57	624	0.372245361071467	0.760675303059085	P04406, P15941, P01133, P35555, P07686, P01019, P36896, O00468, P02652, Q12805, P10909, P02452, P07996, P05109, P05067, P02788, P12830, P51884, P55290, Q8TDQ0, Q9GZX9, P11684, P15311, P00734
GO:0007399	nervous system development	P	40	245	97	624	0.372591334199875	0.760694161002488	P04004, P05067, P98164, P06727, P00441, Q9GZX9, P15311, O14773, O00468, Q7Z3B1, Q12805, Q08174, P19022, P28799, P26992, P40189, P12830, P00734, P55287, P09603, Q8IWU5, Q14982, P26842, P06396, P54802, P60709, P62158, P10909, P05109, P61769, P30530, P02751, P43251, P10451, O75882, P07686, Q969P0, P36896, P02647, P05090
GO:0050778	positive regulation of immune response	P	38	245	92	624	0.373069020171258	0.760694161002488	P40189, P05156, Q8TDQ0, P01860, P10909, P60709, P80748, P08174, P04430, P01615, Q9NZP8, P01608, P08637, P10643, P61769, P01611, P01024, P01861, P02790, Q5KU26, O00187, P02748, P01877, B9A064, P01609, P01619, P05155, P07858, P01613, P08571, P04264, P15151, P01876, P0C0L5, P01597, P01594, P01714, P06312
GO:2000026	regulation of multicellular organismal development	P	34	245	82	624	0.373694066870145	0.760694161002488	P10451, P02751, P30530, P01024, Q6EMK4, P61769, Q9HD89, P36896, P02647, P01133, P02749, P01019, P00734, P09603, Q8IWU5, P28799, Q8TDQ0, P02788, P40189, P02750, P07996, P26842, Q96PD5, O00468, P02753, Q7Z3B1, Q12805, P02765, O75594, P19022, P00441, P05067, P04264, P02452
GO:0004175	endopeptidase activity	F	34	245	82	624	0.373694066870145	0.760694161002488	O96009, O00187, P01024, P01861, P01611, P01608, Q04756, P01615, P07339, Q9NZP8, P04430, P80748, P00734, P08519, P02788, P01860, P05156, P06312, P12273, P01714, P53634, P01594, P01597, P27487, P0C0L5, Q16651, P22891, O14773, P01613, P06870, P00747, P01619, P07858, P01609
GO:0009889	regulation of biosynthetic process	P	30	245	72	624	0.373753198884989	0.760694161002488	P00441, P00734, P06727, P15311, P11684, Q9GZX9, Q8TDQ0, P55290, P68871, P12830, P02788, P05067, P51884, P05109, P07996, P02452, P62158, P10909, Q12805, P02652, O00468, P01024, P02647, P36896, P07686, P01019, P01133, P35555, P15941, P04406
GO:0045088	regulation of innate immune response	P	9	245	20	624	0.376514728524095	0.765700625796597	P15151, P08571, Q5KU26, P02790, P07858, P05155, Q8TDQ0, P01023, P02788
GO:0044424	intracellular part	C	148	245	371	624	0.380071470192131	0.768284403909597	P98160, P07108, P11684, P98164, P51884, P39059, P15941, Q12805, O00468, P08294, Q9HCU0, P02765, P43121, P08174, P54802, P02042, Q08380, P10153, P01009, P59665, P02748, P07686, O43866, Q5KU26, P04406, P10451, O75882, P02671, P16278, P22891, Q9NQ84, O14773, P06727, P05452, P01042, P13987, P36957, Q9Y646, P02753, P25311, P00995, P27487, O95336, P05109, P07996, P17900, P60709, P05937, P04217, P00734,…
GO:0005515	protein binding	F	104	245	259	624	0.381368564157744	0.768284403909597	P61916, Q9H299, P12273, P12109, Q96NY8, P53634, P35555, Q9Y646, Q92520, P14543, P27487, P16070, P0C0L5, P15151, O60888, P02452, O76076, P00747, O75369, P00441, P06727, P05452, P07858, P05067, P04004, P13987, P01042, P01023, P22105, Q8WVN6, B9A064, P07602, P02774, P01034, P02749, P01019, P01133, P30086, P07911, P01024, Q01973, P02751, P13473, P01008, P61769, O15240, P05109, O60494, P01591, P10909,…
GO:2001233	regulation of apoptotic signaling pathway	P	11	245	25	624	0.382838651288286	0.768284403909597	P02671, P00441, P16070, P02675, P05109, P06396, P10909, P15941, P07996, P01019, P53634
GO:0071345	cellular response to cytokine stimulus	P	13	245	30	624	0.386951784946518	0.768284403909597	P02675, P26842, P04406, P02452, P09603, P02751, P30530, P02671, P61769, P26992, P16070, P40189, P19320
GO:0031225	anchored component of membrane	C	13	245	30	624	0.386951784946518	0.768284403909597	P08571, P08174, Q9BZG9, P00450, Q16651, P14384, P13987, P26992, P16444, P55290, P07911, Q14982, Q7Z3B1
GO:0001906	cell killing	P	4	245	8	624	0.388380177390076	0.768284403909597	P59665, P02768, P53634, P02748
GO:0007033	vacuole organization	P	4	245	8	624	0.388380177390076	0.768284403909597	P10253, P54802, O14773, P07686
GO:0007566	embryo implantation	P	4	245	8	624	0.388380177390076	0.768284403909597	P11684, P10451, P00441, P23142
GO:0014066	regulation of phosphatidylinositol 3-kinase signaling	P	4	245	8	624	0.388380177390076	0.768284403909597	P00734, Q96FE7, P01133, P01019
GO:0015711	organic anion transport	P	4	245	8	624	0.388380177390076	0.768284403909597	P69905, P00915, P68871, P02768
GO:0015748	organophosphate ester transport	P	4	245	8	624	0.388380177390076	0.768284403909597	P61916, P06727, P02647, P02652
GO:0015914	phospholipid transport	P	4	245	8	624	0.388380177390076	0.768284403909597	P02647, P02652, P06727, P61916
GO:0031668	cellular response to extracellular stimulus	P	4	245	8	624	0.388380177390076	0.768284403909597	P02768, P02452, P30530, P05062
GO:0042307	positive regulation of protein import into nucleus	P	4	245	8	624	0.388380177390076	0.768284403909597	Q8IWU5, P26842, P01133, P12830
GO:0042339	keratan sulfate metabolic process	P	4	245	8	624	0.388380177390076	0.768284403909597	P07686, P51884, P15586, P16278
GO:0043271	negative regulation of ion transport	P	4	245	8	624	0.388380177390076	0.768284403909597	P62158, P07996, P01019, P00995
GO:0046824	positive regulation of nucleocytoplasmic transport	P	4	245	8	624	0.388380177390076	0.768284403909597	P26842, P01133, P12830, Q8IWU5
GO:0048771	tissue remodeling	P	4	245	8	624	0.388380177390076	0.768284403909597	P01019, O14773, P30530, P00747
GO:0051648	vesicle localization	P	4	245	8	624	0.388380177390076	0.768284403909597	P13987, P01009, P28799, P53634
GO:0051668	localization within membrane	P	4	245	8	624	0.388380177390076	0.768284403909597	P01833, O00468, P19022, P55290
GO:0060193	positive regulation of lipase activity	P	4	245	8	624	0.388380177390076	0.768284403909597	P01019, P02749, P06727, P02647
GO:0070527	platelet aggregation	P	4	245	8	624	0.388380177390076	0.768284403909597	P02671, P02675, P60709, P68871
GO:0072006	nephron development	P	4	245	8	624	0.388380177390076	0.768284403909597	P05937, P07911, Q8IWU5, P14543
GO:0090101	negative regulation of transmembrane receptor protein serine/threonine kinase signaling pathway	P	4	245	8	624	0.388380177390076	0.768284403909597	P35555, P48745, Q6EMK4, Q9GZX9
GO:0090130	tissue migration	P	4	245	8	624	0.388380177390076	0.768284403909597	P02647, P55290, P48745, P27487
GO:0090257	regulation of muscle system process	P	4	245	8	624	0.388380177390076	0.768284403909597	P00441, P40189, P62158, P01019
GO:0097190	apoptotic signaling pathway	P	4	245	8	624	0.388380177390076	0.768284403909597	P10909, P08571, P26842, P36896
GO:1903708	positive regulation of hemopoiesis	P	4	245	8	624	0.388380177390076	0.768284403909597	P30530, P09603, P36896, P26842
GO:1904591	positive regulation of protein import	P	4	245	8	624	0.388380177390076	0.768284403909597	Q8IWU5, P26842, P01133, P12830
GO:2000351	regulation of endothelial cell apoptotic process	P	4	245	8	624	0.388380177390076	0.768284403909597	P07996, Q9HCU0, P02675, P02671
GO:0005905	clathrin-coated pit	C	4	245	8	624	0.388380177390076	0.768284403909597	P02787, O60494, P05067, P98164
GO:0044448	cell cortex part	C	4	245	8	624	0.388380177390076	0.768284403909597	P15311, P07148, P06396, P17900
GO:0004519	endonuclease activity	F	4	245	8	624	0.388380177390076	0.768284403909597	P07998, O94919, P10153, P24855
GO:0016247	channel regulator activity	F	4	245	8	624	0.388380177390076	0.768284403909597	Q16651, Q9BZG9, P01019, P02760
GO:0033293	monocarboxylic acid binding	F	4	245	8	624	0.388380177390076	0.768284403909597	P07148, P05109, P02768, P41222
GO:0044092	negative regulation of molecular function	P	17	245	40	624	0.391518222004941	0.773888822000421	P02652, Q9UGN4, Q96FE7, P00995, P61769, P16070, P02647, P01019, P01034, P00738, P07148, Q8TDQ0, P16444, P02788, P04004, P07996, P62158
GO:0098542	defense response to other organism	P	19	245	45	624	0.392701296860921	0.775535172466106	O75594, P02675, B9A064, P01877, P61769, P01876, P02671, P01861, Q96PD5, P01591, O15240, P05109, P59665, P05067, P02788, P01860, Q8TDQ0, P00738, P07148
GO:0051247	positive regulation of protein metabolic process	P	31	245	75	624	0.392962266269272	0.775535172466106	P16070, Q9UGN4, P02790, P02652, P02671, P01024, P01133, P35555, P15941, P19022, P01019, P53634, P07602, P36896, P02675, Q8TDQ0, P04004, P02788, P40189, P00734, P05452, P09603, P17936, P00441, P15311, P07996, P26842, P06396, P62158, P10909, P05109
GO:0006909	phagocytosis	P	25	245	60	624	0.393857340766437	0.776094666820821	P80748, P01613, P04430, P07996, P08571, P06396, P60709, P01615, P01609, P01860, P01619, P01714, Q5KU26, B9A064, P01877, P06312, P08637, P01608, P01876, P0C0L5, P01611, P01594, P01597, P01861, P30530
GO:0031401	positive regulation of protein modification process	P	25	245	60	624	0.393857340766437	0.776094666820821	P02788, P40189, P04004, Q8TDQ0, P00441, P17936, P09603, P00734, P62158, P10909, P07996, P26842, P16070, P01024, P02671, P02790, Q9UGN4, P01019, P19022, P01133, P35555, P15941, P02675, P36896, P07602
GO:0002695	negative regulation of leukocyte activation	P	6	245	13	624	0.403234005197531	0.785424332456895	Q96PD5, Q8TDQ0, O75594, P11684, P30530, Q9UGN4
GO:0002699	positive regulation of immune effector process	P	6	245	13	624	0.403234005197531	0.785424332456895	P61769, P01024, P15151, P02790, Q9UGN4, P02753
GO:0003018	vascular process in circulatory system	P	6	245	13	624	0.403234005197531	0.785424332456895	P01042, P01019, P68871, P02675, P02671, P00441
GO:0006664	glycolipid metabolic process	P	6	245	13	624	0.403234005197531	0.785424332456895	P07686, P17900, P15289, P10619, P07602, P16278
GO:0006914	autophagy	P	6	245	13	624	0.403234005197531	0.785424332456895	P07148, P07858, P10619, P07339, P05109, P13473
GO:0007548	sex differentiation	P	6	245	13	624	0.403234005197531	0.785424332456895	P26992, O15240, P00441, P02753, P36896, P30530
GO:0010001	glial cell differentiation	P	6	245	13	624	0.403234005197531	0.785424332456895	P05109, P00441, P10909, P04004, P06396, P19022
GO:0032388	positive regulation of intracellular transport	P	6	245	13	624	0.403234005197531	0.785424332456895	P10153, P01133, P26842, P12830, Q8IWU5, P15311
GO:0045216	cell-cell junction organization	P	6	245	13	624	0.403234005197531	0.785424332456895	P12830, Q96NY8, P55290, P19022, P15151, P55287
GO:0046822	regulation of nucleocytoplasmic transport	P	6	245	13	624	0.403234005197531	0.785424332456895	P01133, P26842, P48745, P12830, Q8IWU5, P05090
GO:0072593	reactive oxygen species metabolic process	P	6	245	13	624	0.403234005197531	0.785424332456895	P06727, P32119, P00441, P69905, P22352, P68871
GO:1900180	regulation of protein localization to nucleus	P	6	245	13	624	0.403234005197531	0.785424332456895	P01133, P26842, P48745, P12830, Q8IWU5, P05090
GO:1903509	liposaccharide metabolic process	P	6	245	13	624	0.403234005197531	0.785424332456895	P17900, P15289, P07686, P16278, P10619, P07602
GO:2000379	positive regulation of reactive oxygen species metabolic process	P	6	245	13	624	0.403234005197531	0.785424332456895	P68871, P07996, P01019, P10909, P00734, P00441
GO:0030027	lamellipodium	C	6	245	13	624	0.403234005197531	0.785424332456895	Q9H299, P06396, P12830, P05067, P27487, P19022
GO:0010721	negative regulation of cell development	P	8	245	18	624	0.41016970436258	0.795879747455832	Q6EMK4, P00734, P10451, Q12805, P02788, P05067, P61769, P23142
GO:0032870	cellular response to hormone stimulus	P	8	245	18	624	0.41016970436258	0.795879747455832	P35555, P01019, P05062, P02675, P59665, P02751, P07858, P18065
GO:0050670	regulation of lymphocyte proliferation	P	8	245	18	624	0.41016970436258	0.795879747455832	P08174, P13987, P19320, P40189, Q8TDQ0, P11684, Q9UGN4, P18065
GO:0071407	cellular response to organic cyclic compound	P	8	245	18	624	0.41016970436258	0.795879747455832	Q5KU26, P02452, P00441, P02671, P15311, P59665, P12830, P05067
GO:1903510	mucopolysaccharide metabolic process	P	8	245	18	624	0.41016970436258	0.795879747455832	P16070, P51884, Q14624, Q9Y5Y7, P15586, P07686, P19823, P16278
GO:0031326	regulation of cellular biosynthetic process	P	28	245	68	624	0.413841734938586	0.801785556557294	P35555, P01133, P15941, P07686, P01019, P04406, P36896, P02647, O00468, P02652, Q12805, P01024, P07996, P02452, P10909, P62158, P05109, P68871, P55290, Q8TDQ0, P12830, P02788, P05067, P51884, P06727, Q9GZX9, P15311, P11684
GO:0022411	cellular component disassembly	P	10	245	23	624	0.413845184826657	0.801785556557294	P14543, P02751, P10451, P07148, P00747, P01023, P16070, P12830, P35555, P98160
GO:0000003	reproduction	P	24	245	58	624	0.415622908055631	0.803202362537844	P10909, O15240, Q14508, P05067, P23142, Q8TDQ0, P26992, P28799, P11684, P07858, P09603, P18065, P00441, P02774, P07204, Q969P0, P02760, P07686, P01019, P07602, P36896, P10451, P30530, P02753
GO:0022414	reproductive process	P	24	245	58	624	0.415622908055631	0.803202362537844	P02753, P30530, P10451, P36896, P07602, Q969P0, P07204, P02774, P01019, P07686, P02760, P11684, P00441, P18065, P07858, P09603, P05067, Q14508, P28799, P26992, Q8TDQ0, P23142, O15240, P10909
GO:0008219	cell death	P	12	245	28	624	0.415842357909664	0.803202362537844	P06396, P04406, P10909, P24855, P26842, P08571, O43866, P05109, P36896, P49747, P05067, P17936
GO:0042493	response to drug	P	12	245	28	624	0.415842357909664	0.803202362537844	P05090, P05062, P02647, P02452, P07996, P11684, P00441, P02652, P18065, P12830, P16444, P61769
GO:0016337	single organismal cell-cell adhesion	P	18	245	43	624	0.417215609094818	0.803470836373447	Q7Z3B1, P02671, Q96AP7, P07911, P61769, P16070, P27487, P02675, P19022, P06727, P15311, P22105, P68871, P48745, P12830, P19320, P05109, P60709
GO:1901565	organonitrogen compound catabolic process	P	18	245	43	624	0.417215609094818	0.803470836373447	P16070, Q9Y5Y7, O00468, P15586, Q9Y646, P02760, P07686, P36957, P15144, O75594, P51884, Q96PD5, O14773, P54802, Q01459, P17900, P98160, P16278
GO:0044403	symbiosis, encompassing mutualism through parasitism	P	16	245	38	624	0.417247660496534	0.803470836373447	P30530, P02790, P02652, P02748, P61916, O75594, P02760, P07858, P23142, P59665, P02788, P40189, P19320, P02768, Q96PD5, P10909
GO:0044419	interspecies interaction between organisms	P	16	245	38	624	0.417247660496534	0.803470836373447	P07858, P59665, P40189, P02788, P19320, P23142, P10909, Q96PD5, P02768, P02790, P30530, P02652, P61916, P02748, O75594, P02760
GO:0051128	regulation of cellular component organization	P	46	245	114	624	0.435767582420367	0.811890876257171	P15941, P19022, Q9H299, P27487, P0C0L5, P02765, O00468, Q9UGN4, Q12805, P02652, Q7Z3B1, P08571, P04180, P04004, P02787, P15311, O76076, P18065, P01034, P01133, P07686, P01019, P02675, P05090, P36896, P02647, Q12907, P61769, P02671, P01024, P10451, P02751, P30530, P06396, P10909, P07996, P01591, P05109, P48745, P10153, P23142, P55290, P28799, Q16270, P00734, P17936
GO:0051641	cellular localization	P	25	245	61	624	0.436686572680159	0.811890876257171	P02768, P08174, P02452, P10253, P06396, P22891, P28799, P55290, P01009, P05067, P12830, P13987, O75369, P00441, P00734, P15311, P01019, Q14767, P53634, P01133, P19022, P10619, P61916, P01833, O00468
GO:1901135	carbohydrate derivative metabolic process	P	25	245	61	624	0.436686572680159	0.811890876257171	P98164, P51884, Q8IWU5, P54802, P15289, P17900, Q01459, P19823, P98160, P07996, Q96PD5, P05062, P16278, O95336, P16070, Q14624, P15586, O00468, Q9Y5Y7, P04406, P15941, P07686, O75594, P07602, P10619
GO:0006112	energy reserve metabolic process	P	3	245	6	624	0.440334627839211	0.811890876257171	P10253, P40189, P62158
GO:0006901	vesicle coating	P	3	245	6	624	0.440334627839211	0.811890876257171	P01009, P13987, P53634
GO:0006903	vesicle targeting	P	3	245	6	624	0.440334627839211	0.811890876257171	P13987, P01009, P53634
GO:0007606	sensory perception of chemical stimulus	P	3	245	6	624	0.440334627839211	0.811890876257171	P01833, P12273, P25311
GO:0009306	protein secretion	P	3	245	6	624	0.440334627839211	0.811890876257171	O15240, P01019, Q14767
GO:0010469	regulation of receptor activity	P	3	245	6	624	0.440334627839211	0.811890876257171	P01133, P05067, P62158
GO:0010896	regulation of triglyceride catabolic process	P	3	245	6	624	0.440334627839211	0.811890876257171	P06727, P02647, P02749
GO:0030098	lymphocyte differentiation	P	3	245	6	624	0.440334627839211	0.811890876257171	P61769, P19320, P30530
GO:0031638	zymogen activation	P	3	245	6	624	0.440334627839211	0.811890876257171	P02671, P02675, P02749
GO:0032369	negative regulation of lipid transport	P	3	245	6	624	0.440334627839211	0.811890876257171	P01133, P07996, P02652
GO:0032387	negative regulation of intracellular transport	P	3	245	6	624	0.440334627839211	0.811890876257171	P05090, Q9UGN4, P48745
GO:0033013	tetrapyrrole metabolic process	P	3	245	6	624	0.440334627839211	0.811890876257171	P02760, P02790, O60494
GO:0033273	response to vitamin	P	3	245	6	624	0.440334627839211	0.811890876257171	P06396, P02452, P10451
GO:0033700	phospholipid efflux	P	3	245	6	624	0.440334627839211	0.811890876257171	P02647, P02652, P06727
GO:0034370	triglyceride-rich lipoprotein particle remodeling	P	3	245	6	624	0.440334627839211	0.811890876257171	P02652, P06727, P04180
GO:0034504	protein localization to nucleus	P	3	245	6	624	0.440334627839211	0.811890876257171	P02452, P01019, P01133
GO:0038127	ERBB signaling pathway	P	3	245	6	624	0.440334627839211	0.811890876257171	P01133, Q12805, P01833
GO:0042990	regulation of transcription factor import into nucleus	P	3	245	6	624	0.440334627839211	0.811890876257171	P12830, P48745, P26842
GO:0043087	regulation of GTPase activity	P	3	245	6	624	0.440334627839211	0.811890876257171	Q9H299, O00468, P00441
GO:0043393	regulation of protein binding	P	3	245	6	624	0.440334627839211	0.811890876257171	P61769, P05067, P04004
GO:0045429	positive regulation of nitric oxide biosynthetic process	P	3	245	6	624	0.440334627839211	0.811890876257171	P68871, P01019, P10909
GO:0045454	cell redox homeostasis	P	3	245	6	624	0.440334627839211	0.811890876257171	Q9H299, O00391, P02788
GO:0045667	regulation of osteoblast differentiation	P	3	245	6	624	0.440334627839211	0.811890876257171	Q9GZX9, P40189, P02788
GO:0048199	vesicle targeting, to, from or within Golgi	P	3	245	6	624	0.440334627839211	0.811890876257171	P53634, P01009, P13987
GO:0048207	vesicle targeting, rough ER to cis-Golgi	P	3	245	6	624	0.440334627839211	0.811890876257171	P01009, P13987, P53634
GO:0048208	COPII vesicle coating	P	3	245	6	624	0.440334627839211	0.811890876257171	P53634, P01009, P13987
GO:0048469	cell maturation	P	3	245	6	624	0.440334627839211	0.811890876257171	P05067, P30530, O00468
GO:0048678	response to axon injury	P	3	245	6	624	0.440334627839211	0.811890876257171	P05090, P02647, P00441
GO:0050909	sensory perception of taste	P	3	245	6	624	0.440334627839211	0.811890876257171	P01833, P25311, P12273
GO:0051004	regulation of lipoprotein lipase activity	P	3	245	6	624	0.440334627839211	0.811890876257171	P02749, P06727, P02647
GO:0051258	protein polymerization	P	3	245	6	624	0.440334627839211	0.811890876257171	P06396, P02671, P02675
GO:0060333	interferon-gamma-mediated signaling pathway	P	3	245	6	624	0.440334627839211	0.811890876257171	P61769, P16070, P19320
GO:0060349	bone morphogenesis	P	3	245	6	624	0.440334627839211	0.811890876257171	P02452, P02788, P49747
GO:0061097	regulation of protein tyrosine kinase activity	P	3	245	6	624	0.440334627839211	0.811890876257171	P01133, P01019, P05067
GO:0090114	COPII-coated vesicle budding	P	3	245	6	624	0.440334627839211	0.811890876257171	P01009, P13987, P53634
GO:0090150	establishment of protein localization to membrane	P	3	245	6	624	0.440334627839211	0.811890876257171	P15311, P19022, P12830
GO:0090208	positive regulation of triglyceride metabolic process	P	3	245	6	624	0.440334627839211	0.811890876257171	P02749, P02647, P06727
GO:1902041	regulation of extrinsic apoptotic signaling pathway via death domain receptors	P	3	245	6	624	0.440334627839211	0.811890876257171	P07996, P02675, P02671
GO:1902107	positive regulation of leukocyte differentiation	P	3	245	6	624	0.440334627839211	0.811890876257171	P30530, P09603, P26842
GO:1903053	regulation of extracellular matrix organization	P	3	245	6	624	0.440334627839211	0.811890876257171	P01034, P27487, P01019
GO:1903707	negative regulation of hemopoiesis	P	3	245	6	624	0.440334627839211	0.811890876257171	Q96PD5, P02788, O75594
GO:1904407	positive regulation of nitric oxide metabolic process	P	3	245	6	624	0.440334627839211	0.811890876257171	P10909, P68871, P01019
GO:2000106	regulation of leukocyte apoptotic process	P	3	245	6	624	0.440334627839211	0.811890876257171	P12273, P30530, P26842
GO:0005813	centrosome	C	3	245	6	624	0.440334627839211	0.811890876257171	P05062, Q9UNN8, P62158
GO:0005819	spindle	C	3	245	6	624	0.440334627839211	0.811890876257171	P07911, P62158, P05067
GO:0005902	microvillus	C	3	245	6	624	0.440334627839211	0.811890876257171	P15311, P16444, P19320
GO:0034366	spherical high-density lipoprotein particle	C	3	245	6	624	0.440334627839211	0.811890876257171	P02652, P02647, P10909
GO:0004197	cysteine-type endopeptidase activity	F	3	245	6	624	0.440334627839211	0.811890876257171	P53634, P07858, P07339
GO:0004540	ribonuclease activity	F	3	245	6	624	0.440334627839211	0.811890876257171	P10153, P25311, P07998
GO:0008234	cysteine-type peptidase activity	F	3	245	6	624	0.440334627839211	0.811890876257171	P53634, P07339, P07858
GO:0016811	hydrolase activity, acting on carbon-nitrogen (but not peptide) bonds, in linear amides	F	3	245	6	624	0.440334627839211	0.811890876257171	P43251, O75594, Q96PD5
GO:0019887	protein kinase regulator activity	F	3	245	6	624	0.440334627839211	0.811890876257171	P62158, P02788, P01133
GO:0043236	laminin binding	F	3	245	6	624	0.440334627839211	0.811890876257171	P07996, P14543, O00468
GO:0052689	carboxylic ester hydrolase activity	F	3	245	6	624	0.440334627839211	0.811890876257171	P00915, O95336, P04180
GO:0065003	macromolecular complex assembly	P	19	245	46	624	0.441561440940311	0.811890876257171	P22352, P05062, P06396, P02452, P10909, P06727, P13987, P01009, P68871, P69905, P02675, P12109, P02647, Q5KU26, P19022, P53634, P02671, P02751, P02652
GO:0051129	negative regulation of cellular component organization	P	13	245	31	624	0.445999113960092	0.811890876257171	P27487, P23142, P61769, P10451, Q9UGN4, Q12805, P02652, P06396, P01034, P10909, P07996, P05090, P02647
GO:0001959	regulation of cytokine-mediated signaling pathway	P	5	245	11	624	0.446728155234193	0.811890876257171	P02647, P02790, P09603, P30530, P40189
GO:0010256	endomembrane system organization	P	5	245	11	624	0.446728155234193	0.811890876257171	P12830, P10909, P19022, P15311, P00441
GO:0043623	cellular protein complex assembly	P	5	245	11	624	0.446728155234193	0.811890876257171	P02671, P02675, P05062, P06396, P10909
GO:0048562	embryonic organ morphogenesis	P	5	245	11	624	0.446728155234193	0.811890876257171	P54802, P35555, P00441, P02753, Q12805
GO:0060759	regulation of response to cytokine stimulus	P	5	245	11	624	0.446728155234193	0.811890876257171	P02790, P09603, P30530, P02647, P40189
GO:0090316	positive regulation of intracellular protein transport	P	5	245	11	624	0.446728155234193	0.811890876257171	Q8IWU5, P10153, P01133, P26842, P12830
GO:0004180	carboxypeptidase activity	F	5	245	11	624	0.446728155234193	0.811890876257171	P42785, P14384, P10619, Q9UHL4, Q9Y646
GO:0003006	developmental process involved in reproduction	P	11	245	26	624	0.44718709227078	0.811890876257171	P07686, P07602, P36896, O15240, P26992, P09603, P07858, P30530, P10451, P00441, P02753
GO:0009894	regulation of catabolic process	P	11	245	26	624	0.44718709227078	0.811890876257171	P06727, P07148, P00738, P02652, P15311, P01133, P02749, P53634, P01034, P10909, P02647
GO:0051222	positive regulation of protein transport	P	11	245	26	624	0.44718709227078	0.811890876257171	P26842, P01133, P08571, P02675, P10153, Q8TDQ0, P12830, P02753, Q8IWU5, P02671, P15311
GO:0090066	regulation of anatomical structure size	P	11	245	26	624	0.44718709227078	0.811890876257171	P68871, P01042, P02671, P15311, P02751, P10451, P00441, P06396, P01019, Q9H299, P02675
GO:0007600	sensory perception	P	9	245	21	624	0.448025027330048	0.811890876257171	P51884, P01833, P25311, P00441, Q12805, P02753, P02452, P07686, P12273
GO:0050730	regulation of peptidyl-tyrosine phosphorylation	P	9	245	21	624	0.448025027330048	0.811890876257171	P00995, P02790, Q9UGN4, P16070, P04004, P40189, P05067, P01133, P01019
GO:0052547	regulation of peptidase activity	P	9	245	21	624	0.448025027330048	0.811890876257171	P05109, P01034, P06396, P07996, P00995, P07148, P16070, P04004, P16444
GO:0071417	cellular response to organonitrogen compound	P	9	245	21	624	0.448025027330048	0.811890876257171	P05067, P12830, P15311, P00441, P02452, P01019, P35555, P05062, P12109
GO:0008238	exopeptidase activity	F	9	245	21	624	0.448025027330048	0.811890876257171	P42785, P16444, Q9UHL4, P27487, P14384, P15144, P10619, Q9Y646, O14773
GO:0010959	regulation of metal ion transport	P	7	245	16	624	0.448171441149053	0.811890876257171	P01019, P01133, P61769, P62158, P00734, Q16651, P00995
GO:0014074	response to purine-containing compound	P	7	245	16	624	0.448171441149053	0.811890876257171	P00441, O15240, P05062, P15311, P05067, P02452, P07204
GO:0033157	regulation of intracellular protein transport	P	7	245	16	624	0.448171441149053	0.811890876257171	Q8IWU5, P05090, P10153, P01133, P48745, P26842, P12830
GO:0045944	positive regulation of transcription from RNA polymerase II promoter	P	7	245	16	624	0.448171441149053	0.811890876257171	P55290, P07686, P15941, P05067, P51884, O00468, P36896
GO:0046683	response to organophosphorus	P	7	245	16	624	0.448171441149053	0.811890876257171	P02452, P05067, P07204, P00441, O15240, P15311, P05062
GO:0048534	hematopoietic or lymphoid organ development	P	7	245	16	624	0.448171441149053	0.811890876257171	P19320, P61769, Q9GZX9, Q9HCU0, P09603, P30530, P00441
GO:0051259	protein oligomerization	P	7	245	16	624	0.448171441149053	0.811890876257171	P02452, Q5KU26, P19022, P68871, P22352, P69905, P12109
GO:0005938	cell cortex	C	7	245	16	624	0.448171441149053	0.811890876257171	P07148, O75369, P02671, P15311, P02675, P06396, P17900
GO:0051704	multi-organism process	P	47	245	117	624	0.451159070590124	0.816720200540467	P00738, P07148, Q8TDQ0, P26992, P28799, P01860, P23142, P40189, P19320, P02788, Q14508, P59665, O15240, P05109, P01591, P02768, Q96PD5, P26842, P10909, P10451, P01861, P30530, P02790, P02751, P02671, P61769, B9A064, P01877, P02675, P02748, P07686, P01019, P02760, Q969P0, P02774, P18065, P00441, P07858, P11684, P05067, P08571, P02652, P01876, P0C0L5, P61916, O75594, P07204
GO:0042802	identical protein binding	F	30	245	74	624	0.452345676856496	0.817188609822261	O75369, P00441, P06727, P09603, P05067, P01009, P40189, P23142, O60494, P05062, P01591, P15151, P02766, P02452, P60709, P02768, P07996, P02652, P02751, P27487, P61769, Q8NFZ8, P02647, P01034, P04406, Q96NY8, P02749, P07686, P02760, Q9Y646
GO:2000112	regulation of cellular macromolecule biosynthetic process	P	22	245	54	624	0.461986699105238	0.817188609822261	P04406, P07686, P01019, P35555, P01133, P15941, P36896, Q12805, O00468, P02452, P10909, P07996, P05109, P12830, P02788, P05067, P51884, P55290, Q8TDQ0, P15311, P11684, Q9GZX9
GO:0006355	regulation of transcription, DNA-templated	P	20	245	49	624	0.464657270962696	0.817188609822261	P10909, P02452, P05109, P55290, Q8TDQ0, P02788, P05067, P12830, P51884, P15311, P11684, Q9GZX9, P01019, P07686, P35555, P01133, P15941, P36896, Q12805, O00468
GO:0051252	regulation of RNA metabolic process	P	20	245	49	624	0.464657270962696	0.817188609822261	P15941, P01133, P35555, P07686, P01019, P36896, O00468, Q12805, P10909, P02452, P05109, Q8TDQ0, P55290, P02788, P05067, P12830, P51884, Q9GZX9, P15311, P11684
GO:0071822	protein complex subunit organization	P	20	245	49	624	0.464657270962696	0.817188609822261	P22105, P68871, P01009, P51884, P13987, P02452, P10909, P06396, Q99715, P05062, P22352, Q07507, P02751, P02671, P53634, P19022, Q5KU26, P12109, P02675, P69905
GO:1903506	regulation of nucleic acid-templated transcription	P	20	245	49	624	0.464657270962696	0.817188609822261	P02788, P12830, P05067, P51884, P55290, Q8TDQ0, P15311, P11684, Q9GZX9, P10909, P02452, P05109, Q12805, O00468, P07686, P01019, P35555, P01133, P15941, P36896
GO:2001141	regulation of RNA biosynthetic process	P	20	245	49	624	0.464657270962696	0.817188609822261	P36896, P01019, P07686, P01133, P35555, P15941, Q12805, O00468, P05109, P02452, P10909, P15311, P11684, Q9GZX9, P55290, Q8TDQ0, P12830, P02788, P05067, P51884
GO:0044260	cellular macromolecule metabolic process	P	46	245	115	624	0.468810154543836	0.817188609822261	Q8IWU5, P17936, P00734, P10153, P02788, P40189, P05109, P07996, P62158, P06396, P02790, P02751, P30086, P02671, P61769, P02647, O43451, P10619, P36896, P07686, P01019, P02760, P01133, O96009, P01034, P04406, P18065, P06727, P07858, P15311, P00747, P05067, P98164, P02766, P04180, P22891, P98160, P10253, P15289, P02652, Q12805, P01876, P53634, P15941, P24855, Q9UBC9
GO:0006461	protein complex assembly	P	16	245	39	624	0.470480981513691	0.817188609822261	P69905, P02675, P12109, Q5KU26, P19022, P53634, P02671, P02751, P22352, P05062, P06396, P02452, P10909, P13987, P01009, P68871
GO:0070271	protein complex biogenesis	P	16	245	39	624	0.470480981513691	0.817188609822261	P05062, P22352, P10909, P02452, P06396, P01009, P13987, P68871, P02675, P69905, P12109, P53634, Q5KU26, P19022, P02671, P02751
GO:0098796	membrane protein complex	C	16	245	39	624	0.470480981513691	0.817188609822261	P36896, P02748, P19022, P25311, P13473, P61769, P10643, P08571, P17900, P62158, P02787, P26992, P04004, P19320, P12830, P40189
GO:0045595	regulation of cell differentiation	P	29	245	72	624	0.473592152078917	0.817188609822261	P02452, P10909, Q96PD5, P26842, Q9GZX9, P00441, P17936, P00734, P09603, P02788, P40189, P05067, P28799, P48745, P23142, O75594, P02675, P02647, P36896, P01019, P19022, Q6EMK4, P02671, Q12805, Q7Z3B1, P02751, P10451, P30530, P61769
GO:0045596	negative regulation of cell differentiation	P	12	245	29	624	0.477271390356347	0.817188609822261	O75594, Q96PD5, Q9GZX9, Q6EMK4, Q12805, P00734, P10451, P02788, P05067, P61769, P23142, P48745
GO:0050900	leukocyte migration	P	12	245	29	624	0.477271390356347	0.817188609822261	P07204, P02452, Q9HCN6, P05109, P78324, P19320, Q9UNN8, P16070, P02751, P00734, Q96AP7, P07911
GO:0010817	regulation of hormone levels	P	10	245	24	624	0.481250692518681	0.817188609822261	P02671, P02753, P48745, Q9HD89, O15240, P02675, P02766, Q9Y646, P05543, P01019
GO:0080135	regulation of cellular response to stress	P	10	245	24	624	0.481250692518681	0.817188609822261	P15311, P00441, P10451, P16070, P22105, P07602, P10909, P02760, P15941, P26842
GO:0009888	tissue development	P	36	245	90	624	0.4824199427575	0.817188609822261	P16070, P02753, Q9Y646, Q9UBC9, P19022, P12109, P51884, P13645, P04004, P15311, Q9GZX9, P00441, O75369, P05452, P07858, P02452, P10253, O14773, P49747, P07911, P10451, P02751, Q969P0, P01019, P01133, P05090, Q8WVN6, P36896, P07602, P48745, Q8IWU5, P09603, P05937, P06396, Q15828, Q99715
GO:0001934	positive regulation of protein phosphorylation	P	23	245	57	624	0.483033960801539	0.817188609822261	P09603, P00734, P00441, P17936, P04004, P40189, P02788, Q8TDQ0, P62158, P10909, P07996, P26842, P02671, P01024, P02790, P16070, P02675, P07602, P36896, P01133, P35555, P19022, P01019
GO:0018193	peptidyl-amino acid modification	P	8	245	19	624	0.485862122141038	0.817188609822261	P00734, Q12805, P02652, P36896, P02647, P05109, P22891, P04406
GO:0052548	regulation of endopeptidase activity	P	8	245	19	624	0.485862122141038	0.817188609822261	P05109, P07996, P06396, P07148, P00995, P16444, P04004, P16070
GO:2000377	regulation of reactive oxygen species metabolic process	P	8	245	19	624	0.485862122141038	0.817188609822261	P01019, P07996, P10909, P68871, P00441, P00738, P42785, P00734
GO:0040008	regulation of growth	P	19	245	47	624	0.49044573734028	0.817188609822261	P05109, P05067, P48745, P15311, O76076, P00441, P17936, P18065, P00734, P09603, Q16270, P01019, P36896, P01024, O75882, P02753, O00468, P02751, P10451
GO:0071495	cellular response to endogenous stimulus	P	19	245	47	624	0.49044573734028	0.817188609822261	P02751, P16070, P12109, P02675, Q14767, P01019, P35555, P18065, P00441, P05452, P07858, P15311, Q9GZX9, P55290, P05067, P12830, P59665, P05062, P02452
GO:0016787	hydrolase activity	F	65	245	164	624	0.490641331470687	0.817188609822261	P15586, P01861, Q04756, P01608, O00187, P04746, P07686, Q8IWU5, P10153, P16444, P05156, P01615, P14384, P54802, Q01459, Q96PD5, P06312, O75594, P01714, P04745, P42785, O94919, P01609, Q16651, P04180, P01613, P01024, P43251, P01611, P10619, O43451, P15144, P07998, O96009, P00734, P08519, P02788, P01860, Q9UHL4, P07339, O95336, Q9NZP8, P17900, P04430, P80748, P25311, P01594, P01597, P16070, P27487,…
GO:0006006	glucose metabolic process	P	6	245	14	624	0.491503638660067	0.817188609822261	P35555, P04406, P10253, P02753, P05090, P05062
GO:0022408	negative regulation of cell-cell adhesion	P	6	245	14	624	0.491503638660067	0.817188609822261	P00747, P11684, Q9UGN4, P02647, P12830, Q8TDQ0
GO:0045089	positive regulation of innate immune response	P	6	245	14	624	0.491503638660067	0.817188609822261	P15151, P02790, P07858, Q8TDQ0, Q5KU26, P08571
GO:0050714	positive regulation of protein secretion	P	6	245	14	624	0.491503638660067	0.817188609822261	P08571, Q8TDQ0, P02753, P02671, P02675, P15311
GO:0051591	response to cAMP	P	6	245	14	624	0.491503638660067	0.817188609822261	P15311, O15240, P05062, P02452, P07204, P05067
GO:0019814	immunoglobulin complex	C	6	245	14	624	0.491503638660067	0.817188609822261	P01591, B9A064, P01877, P01861, P01876, P01860
GO:0042571	immunoglobulin complex, circulating	C	6	245	14	624	0.491503638660067	0.817188609822261	P01591, B9A064, P01877, P01861, P01876, P01860
GO:0019904	protein domain specific binding	F	6	245	14	624	0.491503638660067	0.817188609822261	P15311, P00747, P05452, P62158, P05067, P06396
GO:0042277	peptide binding	F	6	245	14	624	0.491503638660067	0.817188609822261	P07858, P25311, P02647, P15144, P01034, O14773
GO:0005975	carbohydrate metabolic process	P	17	245	42	624	0.494657864863231	0.817188609822261	O43451, P05090, P04746, P35555, P07686, P04745, P04406, P02753, O95336, P05062, P16278, P62158, Q01459, P17900, P10253, P04155, P40189
GO:0001936	regulation of endothelial cell proliferation	P	4	245	9	624	0.499135788812511	0.817188609822261	P02750, P07996, P02749, P55290
GO:0002218	activation of innate immune response	P	4	245	9	624	0.499135788812511	0.817188609822261	Q5KU26, P08571, Q8TDQ0, P07858
GO:0002521	leukocyte differentiation	P	4	245	9	624	0.499135788812511	0.817188609822261	P30530, P09603, P61769, P19320
GO:0002758	innate immune response-activating signal transduction	P	4	245	9	624	0.499135788812511	0.817188609822261	P08571, Q5KU26, Q8TDQ0, P07858
GO:0006820	anion transport	P	4	245	9	624	0.499135788812511	0.817188609822261	P69905, P68871, P02768, P00915
GO:0007017	microtubule-based process	P	4	245	9	624	0.499135788812511	0.817188609822261	P04406, P05067, P15311, P00441
GO:0009311	oligosaccharide metabolic process	P	4	245	9	624	0.499135788812511	0.817188609822261	P17900, P10253, Q01459, P07686
GO:0010506	regulation of autophagy	P	4	245	9	624	0.499135788812511	0.817188609822261	P04406, P10619, P07602, O00391
GO:0021782	glial cell development	P	4	245	9	624	0.499135788812511	0.817188609822261	P00441, P05109, P06396, P10909
GO:0034109	homotypic cell-cell adhesion	P	4	245	9	624	0.499135788812511	0.817188609822261	P02675, P02671, P68871, P60709
GO:0034248	regulation of cellular amide metabolic process	P	4	245	9	624	0.499135788812511	0.817188609822261	P07996, P04406, P10909, P05067
GO:0034341	response to interferon-gamma	P	4	245	9	624	0.499135788812511	0.817188609822261	P61769, P19320, P16070, P04406
GO:0043154	negative regulation of cysteine-type endopeptidase activity involved in apoptotic process	P	4	245	9	624	0.499135788812511	0.817188609822261	P07148, P16070, P07996, P16444
GO:0043409	negative regulation of MAPK cascade	P	4	245	9	624	0.499135788812511	0.817188609822261	Q9UGN4, P15311, P02760, P23142
GO:0045833	negative regulation of lipid metabolic process	P	4	245	9	624	0.499135788812511	0.817188609822261	Q96FE7, P05090, P00441, P02652
GO:0046700	heterocycle catabolic process	P	4	245	9	624	0.499135788812511	0.817188609822261	P16444, P02760, P10153, P24855
GO:0050832	defense response to fungus	P	4	245	9	624	0.499135788812511	0.817188609822261	P05109, P59665, P02788, P05067
GO:0071346	cellular response to interferon-gamma	P	4	245	9	624	0.499135788812511	0.817188609822261	P61769, P04406, P16070, P19320
GO:1900182	positive regulation of protein localization to nucleus	P	4	245	9	624	0.499135788812511	0.817188609822261	Q8IWU5, P12830, P26842, P01133
GO:1903362	regulation of cellular protein catabolic process	P	4	245	9	624	0.499135788812511	0.817188609822261	P10909, P01133, P53634, P15311
GO:2000117	negative regulation of cysteine-type endopeptidase activity	P	4	245	9	624	0.499135788812511	0.817188609822261	P07148, P16444, P07996, P16070
GO:2001236	regulation of extrinsic apoptotic signaling pathway	P	4	245	9	624	0.499135788812511	0.817188609822261	P02671, P02675, P07996, P01019
GO:0031984	organelle subcompartment	C	4	245	9	624	0.499135788812511	0.817188609822261	Q8IWU5, P08294, P05067, P12830
GO:0046658	anchored component of plasma membrane	C	4	245	9	624	0.499135788812511	0.817188609822261	P00450, Q16651, P13987, P08571
GO:0098791	Golgi subcompartment	C	4	245	9	624	0.499135788812511	0.817188609822261	P08294, Q8IWU5, P05067, P12830
GO:0048029	monosaccharide binding	F	4	245	9	624	0.499135788812511	0.817188609822261	Q12907, Q5KU26, P05062, O95336
GO:0005198	structural molecule activity	F	15	245	37	624	0.499339045012547	0.817188609822261	P49747, P98095, P04264, P02675, Q99715, Q9UBC9, P35555, P60709, P02452, O00468, P02671, P23142, P13645, P39059, P51884
GO:0043086	negative regulation of catalytic activity	P	13	245	32	624	0.504648147331228	0.817188609822261	P02647, P07996, P01034, P00738, P02652, P07148, Q9UGN4, Q96FE7, P00995, P16444, P02788, P04004, P16070
GO:0044764	multi-organism cellular process	P	13	245	32	624	0.504648147331228	0.817188609822261	P23142, P59665, P19320, P40189, P07858, P02790, P30530, P02652, P02760, P02768, P10909, P02748, P61916
GO:0030246	carbohydrate binding	F	13	245	32	624	0.504648147331228	0.817188609822261	P05451, Q5KU26, P10253, O43451, O95336, P05062, P04264, P0C0L5, Q12907, P04004, P05452, Q9HCU0, O75882
GO:0031399	regulation of protein modification process	P	33	245	83	624	0.505936445076474	0.817188609822261	P02788, P40189, Q8TDQ0, P23142, P17936, P00734, P09603, P10909, P62158, P26842, P07996, P02671, P01024, P02790, P02751, P01019, P01133, P02760, P02675, P02647, P36896, P07602, P05067, P04004, P22105, P15311, P00441, P16070, P00995, Q9UGN4, P35555, P19022, P15941
GO:0009897	external side of plasma membrane	C	22	245	55	624	0.507462313500538	0.817188609822261	O60494, P26842, P07996, P08571, P02787, P00747, P07858, P13987, P19320, P40189, P01860, P55290, P02675, P01877, B9A064, P15144, P02671, P01861, P43121, P61769, P08637, P01876
GO:0046914	transition metal ion binding	F	22	245	55	624	0.507462313500538	0.817188609822261	P05109, P00450, O60888, P14384, P05937, P02768, Q96PD5, P02042, P02787, P00441, P06727, P00915, P05067, P02788, P16444, P01042, P68871, O75594, P69905, P15144, P08294, P02751
GO:0044430	cytoskeletal part	C	11	245	27	624	0.51083609367745	0.817188609822261	P13645, P19320, P05067, Q9UNN8, O75369, P07911, P15311, P06396, P62158, P04264, P05062
GO:0043085	positive regulation of catalytic activity	P	20	245	50	624	0.512152408445761	0.817188609822261	P00441, P07148, P06727, P09603, P02788, P05062, P05109, P07996, P17900, P10909, P62158, P06396, O00468, Q9UGN4, P02647, Q9H299, P02749, P01019, P35555, P01133
GO:0001912	positive regulation of leukocyte mediated cytotoxicity	P	2	245	4	624	0.512272292445712	0.817188609822261	P15151, P61769
GO:0001937	negative regulation of endothelial cell proliferation	P	2	245	4	624	0.512272292445712	0.817188609822261	P02749, P07996
GO:0001974	blood vessel remodeling	P	2	245	4	624	0.512272292445712	0.817188609822261	P30530, P01019
GO:0002027	regulation of heart rate	P	2	245	4	624	0.512272292445712	0.817188609822261	P01019, P62158
GO:0002028	regulation of sodium ion transport	P	2	245	4	624	0.512272292445712	0.817188609822261	Q16651, P01019
GO:0002062	chondrocyte differentiation	P	2	245	4	624	0.512272292445712	0.817188609822261	P48745, Q8IWU5
GO:0002065	columnar/cuboidal epithelial cell differentiation	P	2	245	4	624	0.512272292445712	0.817188609822261	P19022, P00441
GO:0002262	myeloid cell homeostasis	P	2	245	4	624	0.512272292445712	0.817188609822261	P30530, P00441
GO:0002440	production of molecular mediator of immune response	P	2	245	4	624	0.512272292445712	0.817188609822261	P08174, P06312
GO:0002456	T cell mediated immunity	P	2	245	4	624	0.512272292445712	0.817188609822261	P53634, P08174
GO:0002474	antigen processing and presentation of peptide antigen via MHC class I	P	2	245	4	624	0.512272292445712	0.817188609822261	P61769, P25311
GO:0002478	antigen processing and presentation of exogenous peptide antigen	P	2	245	4	624	0.512272292445712	0.817188609822261	P61769, P07339
GO:0002704	negative regulation of leukocyte mediated immunity	P	2	245	4	624	0.512272292445712	0.817188609822261	Q8TDQ0, Q9UGN4
GO:0002709	regulation of T cell mediated immunity	P	2	245	4	624	0.512272292445712	0.817188609822261	P15151, P61769
GO:0002761	regulation of myeloid leukocyte differentiation	P	2	245	4	624	0.512272292445712	0.817188609822261	P09603, P02788
GO:0002834	regulation of response to tumor cell	P	2	245	4	624	0.512272292445712	0.817188609822261	P15151, Q8TDQ0
GO:0002837	regulation of immune response to tumor cell	P	2	245	4	624	0.512272292445712	0.817188609822261	Q8TDQ0, P15151
GO:0003015	heart process	P	2	245	4	624	0.512272292445712	0.817188609822261	P10253, P00441
GO:0006606	protein import into nucleus	P	2	245	4	624	0.512272292445712	0.817188609822261	P01019, P01133
GO:0007187	G-protein coupled receptor signaling pathway, coupled to cyclic nucleotide second messenger	P	2	245	4	624	0.512272292445712	0.817188609822261	P01019, P07602
GO:0007249	I-kappaB kinase/NF-kappaB signaling	P	2	245	4	624	0.512272292445712	0.817188609822261	P26842, P08571
GO:0007498	mesoderm development	P	2	245	4	624	0.512272292445712	0.817188609822261	Q8WVN6, Q9GZX9
GO:0008347	glial cell migration	P	2	245	4	624	0.512272292445712	0.817188609822261	P02751, P07686
GO:0009791	post-embryonic development	P	2	245	4	624	0.512272292445712	0.817188609822261	P35555, Q12805
GO:0010226	response to lithium ion	P	2	245	4	624	0.512272292445712	0.817188609822261	P18065, P12830
GO:0010544	negative regulation of platelet activation	P	2	245	4	624	0.512272292445712	0.817188609822261	P00734, P07204
GO:0010714	positive regulation of collagen metabolic process	P	2	245	4	624	0.512272292445712	0.817188609822261	Q9HD89, P00734
GO:0010901	regulation of very-low-density lipoprotein particle remodeling	P	2	245	4	624	0.512272292445712	0.817188609822261	P02647, P02652
GO:0014911	positive regulation of smooth muscle cell migration	P	2	245	4	624	0.512272292445712	0.817188609822261	Q9HD89, P04004
GO:0018198	peptidyl-cysteine modification	P	2	245	4	624	0.512272292445712	0.817188609822261	P04406, P05109
GO:0019433	triglyceride catabolic process	P	2	245	4	624	0.512272292445712	0.817188609822261	P02647, P07148
GO:0019682	glyceraldehyde-3-phosphate metabolic process	P	2	245	4	624	0.512272292445712	0.817188609822261	O95336, P05062
GO:0019884	antigen processing and presentation of exogenous antigen	P	2	245	4	624	0.512272292445712	0.817188609822261	P61769, P07339
GO:0021762	substantia nigra development	P	2	245	4	624	0.512272292445712	0.817188609822261	P60709, P62158
GO:0030510	regulation of BMP signaling pathway	P	2	245	4	624	0.512272292445712	0.817188609822261	Q9GZX9, P35555
GO:0031333	negative regulation of protein complex assembly	P	2	245	4	624	0.512272292445712	0.817188609822261	P10909, P06396
GO:0031343	positive regulation of cell killing	P	2	245	4	624	0.512272292445712	0.817188609822261	P15151, P61769
GO:0032092	positive regulation of protein binding	P	2	245	4	624	0.512272292445712	0.817188609822261	P61769, P04004
GO:0032413	negative regulation of ion transmembrane transporter activity	P	2	245	4	624	0.512272292445712	0.817188609822261	P62158, P01019
GO:0032479	regulation of type I interferon production	P	2	245	4	624	0.512272292445712	0.817188609822261	P08571, Q8TDQ0
GO:0032652	regulation of interleukin-1 production	P	2	245	4	624	0.512272292445712	0.817188609822261	Q8TDQ0, P02647
GO:0032845	negative regulation of homeostatic process	P	2	245	4	624	0.512272292445712	0.817188609822261	P15144, P62158
GO:0033555	multicellular organismal response to stress	P	2	245	4	624	0.512272292445712	0.817188609822261	P07996, P27487
GO:0033628	regulation of cell adhesion mediated by integrin	P	2	245	4	624	0.512272292445712	0.817188609822261	P15941, P27487
GO:0034374	low-density lipoprotein particle remodeling	P	2	245	4	624	0.512272292445712	0.817188609822261	P01019, P02652
GO:0034384	high-density lipoprotein particle clearance	P	2	245	4	624	0.512272292445712	0.817188609822261	P02647, P02652
GO:0042304	regulation of fatty acid biosynthetic process	P	2	245	4	624	0.512272292445712	0.817188609822261	P02647, P06727
GO:0042345	regulation of NF-kappaB import into nucleus	P	2	245	4	624	0.512272292445712	0.817188609822261	P48745, P26842
GO:0042440	pigment metabolic process	P	2	245	4	624	0.512272292445712	0.817188609822261	P02790, P02760
GO:0042490	mechanoreceptor differentiation	P	2	245	4	624	0.512272292445712	0.817188609822261	P00441, P54802
GO:0042551	neuron maturation	P	2	245	4	624	0.512272292445712	0.817188609822261	P05067, O00468
GO:0042993	positive regulation of transcription factor import into nucleus	P	2	245	4	624	0.512272292445712	0.817188609822261	P26842, P12830
GO:0043244	regulation of protein complex disassembly	P	2	245	4	624	0.512272292445712	0.817188609822261	P06396, Q9H299
GO:0043547	positive regulation of GTPase activity	P	2	245	4	624	0.512272292445712	0.817188609822261	O00468, Q9H299
GO:0043627	response to estrogen	P	2	245	4	624	0.512272292445712	0.817188609822261	P02652, P02647
GO:0044253	positive regulation of multicellular organismal metabolic process	P	2	245	4	624	0.512272292445712	0.817188609822261	P00734, Q9HD89
GO:0044744	protein targeting to nucleus	P	2	245	4	624	0.512272292445712	0.817188609822261	P01133, P01019
GO:0045444	fat cell differentiation	P	2	245	4	624	0.512272292445712	0.817188609822261	P02750, Q9HD89
GO:0045621	positive regulation of lymphocyte differentiation	P	2	245	4	624	0.512272292445712	0.817188609822261	P30530, P26842
GO:0045907	positive regulation of vasoconstriction	P	2	245	4	624	0.512272292445712	0.817188609822261	P02671, P02675
GO:0045931	positive regulation of mitotic cell cycle	P	2	245	4	624	0.512272292445712	0.817188609822261	P01133, P05067
GO:0046479	glycosphingolipid catabolic process	P	2	245	4	624	0.512272292445712	0.817188609822261	P17900, P07686
GO:0046514	ceramide catabolic process	P	2	245	4	624	0.512272292445712	0.817188609822261	P07686, P17900
GO:0046620	regulation of organ growth	P	2	245	4	624	0.512272292445712	0.817188609822261	P00441, P02753
GO:0046634	regulation of alpha-beta T cell activation	P	2	245	4	624	0.512272292445712	0.817188609822261	P08174, Q9UGN4
GO:0046823	negative regulation of nucleocytoplasmic transport	P	2	245	4	624	0.512272292445712	0.817188609822261	P05090, P48745
GO:0048593	camera-type eye morphogenesis	P	2	245	4	624	0.512272292445712	0.817188609822261	P05937, P02753
GO:0048640	negative regulation of developmental growth	P	2	245	4	624	0.512272292445712	0.817188609822261	P02753, P10451
GO:0050688	regulation of defense response to virus	P	2	245	4	624	0.512272292445712	0.817188609822261	P07148, P61769
GO:0050892	intestinal absorption	P	2	245	4	624	0.512272292445712	0.817188609822261	P15311, P07148
GO:0050922	negative regulation of chemotaxis	P	2	245	4	624	0.512272292445712	0.817188609822261	P48745, P07996
GO:0051170	nuclear import	P	2	245	4	624	0.512272292445712	0.817188609822261	P01133, P01019
GO:0051353	positive regulation of oxidoreductase activity	P	2	245	4	624	0.512272292445712	0.817188609822261	P01019, P62158
GO:0051926	negative regulation of calcium ion transport	P	2	245	4	624	0.512272292445712	0.817188609822261	P00995, P62158
GO:0051928	positive regulation of calcium ion transport	P	2	245	4	624	0.512272292445712	0.817188609822261	P62158, P00734
GO:0060047	heart contraction	P	2	245	4	624	0.512272292445712	0.817188609822261	P00441, P10253
GO:0060113	inner ear receptor cell differentiation	P	2	245	4	624	0.512272292445712	0.817188609822261	P54802, P00441
GO:0060119	inner ear receptor cell development	P	2	245	4	624	0.512272292445712	0.817188609822261	P00441, P54802
GO:0060192	negative regulation of lipase activity	P	2	245	4	624	0.512272292445712	0.817188609822261	P02652, P02647
GO:0060560	developmental growth involved in morphogenesis	P	2	245	4	624	0.512272292445712	0.817188609822261	P05067, P09603
GO:0070206	protein trimerization	P	2	245	4	624	0.512272292445712	0.817188609822261	P12109, P02452
GO:0070229	negative regulation of lymphocyte apoptotic process	P	2	245	4	624	0.512272292445712	0.817188609822261	P26842, P12273
GO:0070371	ERK1 and ERK2 cascade	P	2	245	4	624	0.512272292445712	0.817188609822261	P01019, P01133
GO:0071230	cellular response to amino acid stimulus	P	2	245	4	624	0.512272292445712	0.817188609822261	P02452, P12109
GO:0072009	nephron epithelium development	P	2	245	4	624	0.512272292445712	0.817188609822261	P07911, P05937
GO:0090280	positive regulation of calcium ion import	P	2	245	4	624	0.512272292445712	0.817188609822261	P00734, P62158
GO:0090317	negative regulation of intracellular protein transport	P	2	245	4	624	0.512272292445712	0.817188609822261	P48745, P05090
GO:0090322	regulation of superoxide metabolic process	P	2	245	4	624	0.512272292445712	0.817188609822261	P01019, P00441
GO:1901797	negative regulation of signal transduction by p53 class mediator	P	2	245	4	624	0.512272292445712	0.817188609822261	P15941, P16070
GO:1902165	regulation of intrinsic apoptotic signaling pathway in response to DNA damage by p53 class mediator	P	2	245	4	624	0.512272292445712	0.817188609822261	P15941, P16070
GO:1902166	negative regulation of intrinsic apoptotic signaling pathway in response to DNA damage by p53 class mediator	P	2	245	4	624	0.512272292445712	0.817188609822261	P15941, P16070
GO:1902253	regulation of intrinsic apoptotic signaling pathway by p53 class mediator	P	2	245	4	624	0.512272292445712	0.817188609822261	P15941, P16070
GO:1902254	negative regulation of intrinsic apoptotic signaling pathway by p53 class mediator	P	2	245	4	624	0.512272292445712	0.817188609822261	P16070, P15941
GO:1902593	single-organism nuclear import	P	2	245	4	624	0.512272292445712	0.817188609822261	P01019, P01133
GO:1903779	regulation of cardiac conduction	P	2	245	4	624	0.512272292445712	0.817188609822261	P62158, P01019
GO:1904063	negative regulation of cation transmembrane transport	P	2	245	4	624	0.512272292445712	0.817188609822261	P01019, P62158
GO:1904064	positive regulation of cation transmembrane transport	P	2	245	4	624	0.512272292445712	0.817188609822261	P62158, P00734
GO:2000058	regulation of protein ubiquitination involved in ubiquitin-dependent protein catabolic process	P	2	245	4	624	0.512272292445712	0.817188609822261	P01133, P10909
GO:2000060	positive regulation of protein ubiquitination involved in ubiquitin-dependent protein catabolic process	P	2	245	4	624	0.512272292445712	0.817188609822261	P10909, P01133
GO:2000177	regulation of neural precursor cell proliferation	P	2	245	4	624	0.512272292445712	0.817188609822261	P19022, P01133
GO:0001772	immunological synapse	C	2	245	4	624	0.512272292445712	0.817188609822261	P15311, Q8TDQ0
GO:0002102	podosome	C	2	245	4	624	0.512272292445712	0.817188609822261	P19320, P06396
GO:0005583	fibrillar collagen trimer	C	2	245	4	624	0.512272292445712	0.817188609822261	P51884, P02452
GO:0005840	ribosome	C	2	245	4	624	0.512272292445712	0.817188609822261	P05090, P69905
GO:0012507	ER to Golgi transport vesicle membrane	C	2	245	4	624	0.512272292445712	0.817188609822261	P13987, P61769
GO:0022626	cytosolic ribosome	C	2	245	4	624	0.512272292445712	0.817188609822261	P05090, P69905
GO:0031970	organelle envelope lumen	C	2	245	4	624	0.512272292445712	0.817188609822261	P05067, P00441
GO:0043679	axon terminus	C	2	245	4	624	0.512272292445712	0.817188609822261	P05937, P05067
GO:0098643	banded collagen fibril	C	2	245	4	624	0.512272292445712	0.817188609822261	P51884, P02452
GO:0004601	peroxidase activity	F	2	245	4	624	0.512272292445712	0.817188609822261	P22352, P32119
GO:0005501	retinoid binding	F	2	245	4	624	0.512272292445712	0.817188609822261	P41222, P02753
GO:0005520	insulin-like growth factor binding	F	2	245	4	624	0.512272292445712	0.817188609822261	P18065, P17936
GO:0005540	hyaluronic acid binding	F	2	245	4	624	0.512272292445712	0.817188609822261	P16070, Q9Y5Y7
GO:0016667	oxidoreductase activity, acting on a sulfur group of donors	F	2	245	4	624	0.512272292445712	0.817188609822261	O00391, Q9H299
GO:0017080	sodium channel regulator activity	F	2	245	4	624	0.512272292445712	0.817188609822261	Q16651, P01019
GO:0019840	isoprenoid binding	F	2	245	4	624	0.512272292445712	0.817188609822261	P02753, P41222
GO:0043395	heparan sulfate proteoglycan binding	F	2	245	4	624	0.512272292445712	0.817188609822261	O00468, P49747
GO:0048407	platelet-derived growth factor binding	F	2	245	4	624	0.512272292445712	0.817188609822261	P02452, P12109
GO:0051183	vitamin transporter activity	F	2	245	4	624	0.512272292445712	0.817188609822261	P02774, P02753
GO:0060589	nucleoside-triphosphatase regulator activity	F	2	245	4	624	0.512272292445712	0.817188609822261	P01023, Q9H299
GO:0098590	plasma membrane region	C	18	245	45	624	0.517326950702471	0.824733543268135	O60494, P02787, P15311, P07858, P18065, P12830, P98164, P16444, P26992, P55290, P12273, O43451, P19022, P15941, P07911, P02751, P27487, Q6UXG3
GO:0007160	cell-matrix adhesion	P	9	245	22	624	0.518331172616089	0.825540145070259	P22105, P04004, P16070, P19320, P14543, P02751, Q9Y5Y7, P02671, P02675
GO:0004872	receptor activity	F	36	245	91	624	0.518856017097326	0.825540145070259	P98164, P04004, P08571, Q9NQ84, P04264, P15151, P27487, Q12805, Q9UGN4, P07204, Q96NY8, O75594, P26992, P05156, P40189, P00734, Q08380, Q96PD5, P08174, P26842, P62158, O60494, Q8NFZ8, Q9UNN8, Q01973, Q9Y5Y7, P30530, P01833, O75882, O43866, P01133, Q5KU26, Q9HCN6, Q8WZ75, P15144, P36896
GO:0060089	molecular transducer activity	F	36	245	91	624	0.518856017097326	0.825540145070259	Q9HCN6, Q5KU26, P01133, O43866, P36896, P15144, Q8WZ75, Q9UNN8, Q8NFZ8, O75882, Q9Y5Y7, P01833, P30530, Q01973, P62158, P08174, P26842, Q96PD5, O60494, P40189, P26992, P05156, Q08380, P00734, Q96NY8, P07204, O75594, P27487, Q9UGN4, Q12805, Q9NQ84, P08571, P04264, P15151, P04004, P98164
GO:0044238	primary metabolic process	P	107	245	272	624	0.519133991935435	0.825540145070259	P06312, P04745, P01714, P15941, Q9UBC9, Q12805, P02652, O00468, P41222, P02766, P04180, P01613, P98160, P42785, P18065, P01609, P98164, P02647, P36896, P02675, P02748, P07686, P04746, O00187, P02760, P04406, P01861, P02671, Q04756, P01608, P10643, P14384, P05062, P01615, Q15113, P08174, Q01459, P06396, P17936, P07148, P16444, P05156, P10153, P12273, P36957, P61916, P53634, P24855, P35555, Q9Y646,…
GO:0001932	regulation of protein phosphorylation	P	32	245	81	624	0.526845886115612	0.836413271557734	P22105, P04004, P05067, P00441, P15311, P19022, P35555, P16070, Q9UGN4, P00995, P07996, P26842, P62158, P10909, P23142, Q8TDQ0, P40189, P02788, P09603, P00734, P17936, P01133, P02760, P01019, P36896, P07602, P02647, P02675, P02790, P02751, P01024, P02671
GO:0042327	positive regulation of phosphorylation	P	23	245	58	624	0.527332652605875	0.836413271557734	P07996, P26842, P62158, P10909, Q8TDQ0, P04004, P40189, P02788, P00734, P09603, P00441, P17936, P19022, P01133, P35555, P01019, P07602, P36896, P02675, P16070, P02790, P01024, P02671
GO:0006091	generation of precursor metabolites and energy	P	7	245	17	624	0.527948802614456	0.836413271557734	P04406, P10253, P40189, P62158, P05062, O15240, P36957
GO:0030336	negative regulation of cell migration	P	7	245	17	624	0.527948802614456	0.836413271557734	P05090, Q9UGN4, P17936, P07996, P48745, P16444, P02749
GO:0070482	response to oxygen levels	P	7	245	17	624	0.527948802614456	0.836413271557734	P27487, P02452, P19320, P07996, Q6EMK4, P08294, P07148
GO:0071396	cellular response to lipid	P	7	245	17	624	0.527948802614456	0.836413271557734	P02751, P30530, P59665, P02452, P08571, P61769, Q8TDQ0
GO:0044723	single-organism carbohydrate metabolic process	P	12	245	30	624	0.537484460629408	0.850458579225335	P40189, P02753, P35555, P07686, P04406, P62158, P17900, Q01459, P10253, P05062, P05090, P16278
GO:0070848	response to growth factor	P	12	245	30	624	0.537484460629408	0.850458579225335	P10909, P02452, Q14767, P35555, P19320, P05067, P51884, P16070, P11684, Q9GZX9, P02751, P05452
GO:0044242	cellular lipid catabolic process	P	5	245	12	624	0.541523097621937	0.853655665692221	P02647, P02652, P07148, P07686, P17900
GO:0046486	glycerolipid metabolic process	P	5	245	12	624	0.541523097621937	0.853655665692221	P02749, P22105, P07148, P02647, P02652
GO:0051098	regulation of binding	P	5	245	12	624	0.541523097621937	0.853655665692221	P04004, P05067, P62158, P01133, P61769
GO:0051656	establishment of organelle localization	P	5	245	12	624	0.541523097621937	0.853655665692221	P15311, P28799, P53634, P13987, P01009
GO:2001242	regulation of intrinsic apoptotic signaling pathway	P	5	245	12	624	0.541523097621937	0.853655665692221	P15941, P10909, P16070, P00441, P05109
GO:0005635	nuclear envelope	C	5	245	12	624	0.541523097621937	0.853655665692221	P41222, P24855, P05067, P04406, P11684
GO:0006508	proteolysis	P	17	245	43	624	0.545293185942506	0.856491239129535	Q04756, P02671, O96009, Q9Y646, P53634, P01019, P02749, P02675, P10619, P12273, Q14508, P00734, P07858, O14773, P22891, Q15113, P14384
GO:0051094	positive regulation of developmental process	P	24	245	61	624	0.546276400163652	0.856491239129535	Q9HD89, P01024, P02671, O00468, P02751, P30530, Q7Z3B1, P01133, P19022, P01019, P02675, P36896, P02647, P02788, P40189, P28799, P15311, P09603, P17936, P10909, P02452, P07996, P26842, P02750
GO:0043900	regulation of multi-organism process	P	10	245	25	624	0.546858720005574	0.856491239129535	P08174, P06396, P36896, Q8TDQ0, P41222, P23142, P61769, P02788, P07148, P00995
GO:0051047	positive regulation of secretion	P	10	245	25	624	0.546858720005574	0.856491239129535	P08571, P01019, P05109, P02675, Q9HD89, P01042, Q8TDQ0, P02753, P02671, P15311
GO:0050790	regulation of catalytic activity	P	31	245	79	624	0.548142884763076	0.856491239129535	P00995, Q96FE7, Q9UGN4, O00468, P02652, P16070, Q9H299, P02647, P01034, P01133, P35555, P01019, P02749, P06727, P07858, P09603, P00441, P00738, P07148, P04004, P05067, P02788, P22105, P16444, P05062, P05109, P06396, P17900, P10909, P62158, P07996
GO:0048513	animal organ development	P	54	245	138	624	0.552074310642439	0.856491239129535	P16070, Q9HCU0, Q12805, P02652, P02753, P14543, P35555, P19022, Q9UBC9, P51884, P05067, P98164, P13645, Q9GZX9, O75369, P00441, P07858, P05452, P10253, P02452, P04264, P49747, P12111, P61769, P07911, O75882, P02671, P10451, P30530, Q969P0, P02774, P01019, P02749, P01133, P05090, P02647, P36896, P07602, P12830, P02788, P19320, P26992, P48745, Q8IWU5, P09603, P10909, P62158, P05937, P54802, P60709,…
GO:0019899	enzyme binding	F	22	245	56	624	0.552195123484106	0.856491239129535	P61916, P02647, P36896, P01034, P53634, Q96FE7, P30086, P02751, P27487, P01008, P13473, P05062, O60888, P49747, P62158, P10909, P60709, P15311, P00441, P01009, P05067, P01023
GO:0031324	negative regulation of cellular metabolic process	P	27	245	69	624	0.55853251424214	0.856491239129535	P04406, P01034, P15941, P02760, P05090, P16070, P00995, Q96FE7, Q9UGN4, P10909, P62158, P07996, P08174, P13987, P04004, P01023, P23142, P01042, P16444, P05155, P11684, P15311, P06727, P00734, P00738, P07148, P17936
GO:0044248	cellular catabolic process	P	27	245	69	624	0.55853251424214	0.856491239129535	P06727, P07858, P32119, P07148, P68871, P10153, P16444, P51884, P16278, P22352, O14773, P62158, P10253, P17900, P02652, P15586, P10619, P36957, O43451, P02647, P15144, P69905, P02760, P24855, Q9Y646, P07686, P53634
GO:0008104	protein localization	P	20	245	51	624	0.558729352869566	0.856491239129535	P15311, P02787, O75369, P12830, O60494, O15240, O60888, P10909, P02452, P06396, O00468, P01833, Q12907, P13473, P10619, Q14767, P01019, P19022, P01133, P35555
GO:0055114	oxidation-reduction process	P	8	245	20	624	0.558760384552589	0.856491239129535	P05062, P36957, P02647, P04406, P10253, P62158, P02652, P40189
GO:1903532	positive regulation of secretion by cell	P	8	245	20	624	0.558760384552589	0.856491239129535	P02675, P01019, P08571, P15311, P02671, P02753, Q8TDQ0, Q9HD89
GO:2000146	negative regulation of cell motility	P	8	245	20	624	0.558760384552589	0.856491239129535	P23142, P48745, P16444, Q9UGN4, P17936, P07996, P02749, P05090
GO:0030133	transport vesicle	C	8	245	20	624	0.558760384552589	0.856491239129535	P53634, P08174, O15240, P01009, P05067, P13987, Q9GZM5, P61769
GO:0019838	growth factor binding	F	8	245	20	624	0.558760384552589	0.856491239129535	P18065, P17936, Q6EMK4, P01023, P40189, P12109, P07996, P02452
GO:0010942	positive regulation of cell death	P	13	245	33	624	0.561712071692381	0.856491239129535	P68871, P01042, Q9HCU0, P00441, P17936, P00738, P06396, P10909, P07996, P01019, P53634, P69905, P05109
GO:0051960	regulation of nervous system development	P	13	245	33	624	0.561712071692381	0.856491239129535	P19022, P01133, P28799, P61769, P05067, P40189, Q12805, Q7Z3B1, P02751, O00468, P00734, P09603, P10451
GO:0002764	immune response-regulating signaling pathway	P	25	245	64	624	0.564356300654225	0.856491239129535	Q8TDQ0, P01609, P01860, P01619, P07858, P62158, P60709, P04430, P01613, P80748, P08571, P01615, P01876, P01608, P08637, P01611, P01594, P01597, P01861, P01833, P01714, Q5KU26, P06312, P01877, B9A064
GO:0000187	activation of MAPK activity	P	3	245	7	624	0.564582286471124	0.856491239129535	P01133, P07996, P00441
GO:0001890	placenta development	P	3	245	7	624	0.564582286471124	0.856491239129535	P00441, P10451, P07858
GO:0001910	regulation of leukocyte mediated cytotoxicity	P	3	245	7	624	0.564582286471124	0.856491239129535	P15151, P61769, Q8TDQ0
GO:0002702	positive regulation of production of molecular mediator of immune response	P	3	245	7	624	0.564582286471124	0.856491239129535	P02790, P02753, P61769
GO:0002718	regulation of cytokine production involved in immune response	P	3	245	7	624	0.564582286471124	0.856491239129535	P61769, P02652, P02647
GO:0006417	regulation of translation	P	3	245	7	624	0.564582286471124	0.856491239129535	P05067, P04406, P07996
GO:0006486	protein glycosylation	P	3	245	7	624	0.564582286471124	0.856491239129535	P98164, P07996, P15941
GO:0007416	synapse assembly	P	3	245	7	624	0.564582286471124	0.856491239129535	P19022, P05067, P12830
GO:0007605	sensory perception of sound	P	3	245	7	624	0.564582286471124	0.856491239129535	P00441, P02452, P07686
GO:0014910	regulation of smooth muscle cell migration	P	3	245	7	624	0.564582286471124	0.856491239129535	P17936, P04004, Q9HD89
GO:0018149	peptide cross-linking	P	3	245	7	624	0.564582286471124	0.856491239129535	P02751, P07996, Q9UBC9
GO:0019229	regulation of vasoconstriction	P	3	245	7	624	0.564582286471124	0.856491239129535	P02675, P02671, P01019
GO:0019320	hexose catabolic process	P	3	245	7	624	0.564582286471124	0.856491239129535	P04406, P05062, P16278
GO:0019835	cytolysis	P	3	245	7	624	0.564582286471124	0.856491239129535	P02748, P02768, P10643
GO:0030879	mammary gland development	P	3	245	7	624	0.564582286471124	0.856491239129535	P09603, P02774, P01133
GO:0031102	neuron projection regeneration	P	3	245	7	624	0.564582286471124	0.856491239129535	P05090, P06727, P02647
GO:0031341	regulation of cell killing	P	3	245	7	624	0.564582286471124	0.856491239129535	P15151, Q8TDQ0, P61769
GO:0032945	negative regulation of mononuclear cell proliferation	P	3	245	7	624	0.564582286471124	0.856491239129535	P11684, Q9UGN4, Q8TDQ0
GO:0033365	protein localization to organelle	P	3	245	7	624	0.564582286471124	0.856491239129535	P02452, P01133, P01019
GO:0034103	regulation of tissue remodeling	P	3	245	7	624	0.564582286471124	0.856491239129535	P10451, P01019, P01034
GO:0035966	response to topologically incorrect protein	P	3	245	7	624	0.564582286471124	0.856491239129535	P07996, P10909, O14773
GO:0043113	receptor clustering	P	3	245	7	624	0.564582286471124	0.856491239129535	P19022, P01833, O00468
GO:0043200	response to amino acid	P	3	245	7	624	0.564582286471124	0.856491239129535	P05062, P12109, P02452
GO:0043413	macromolecule glycosylation	P	3	245	7	624	0.564582286471124	0.856491239129535	P98164, P15941, P07996
GO:0045428	regulation of nitric oxide biosynthetic process	P	3	245	7	624	0.564582286471124	0.856491239129535	P10909, P01019, P68871
GO:0046365	monosaccharide catabolic process	P	3	245	7	624	0.564582286471124	0.856491239129535	P16278, P05062, P04406
GO:0046545	development of primary female sexual characteristics	P	3	245	7	624	0.564582286471124	0.856491239129535	P36896, P00441, O15240
GO:0048015	phosphatidylinositol-mediated signaling	P	3	245	7	624	0.564582286471124	0.856491239129535	P06396, P01133, P15311
GO:0048017	inositol lipid-mediated signaling	P	3	245	7	624	0.564582286471124	0.856491239129535	P01133, P06396, P15311
GO:0048167	regulation of synaptic plasticity	P	3	245	7	624	0.564582286471124	0.856491239129535	P05937, P01019, O15240
GO:0050672	negative regulation of lymphocyte proliferation	P	3	245	7	624	0.564582286471124	0.856491239129535	Q8TDQ0, Q9UGN4, P11684
GO:0050803	regulation of synapse structure or activity	P	3	245	7	624	0.564582286471124	0.856491239129535	P19022, P05067, O00468
GO:0050954	sensory perception of mechanical stimulus	P	3	245	7	624	0.564582286471124	0.856491239129535	P02452, P07686, P00441
GO:0070085	glycosylation	P	3	245	7	624	0.564582286471124	0.856491239129535	P07996, P15941, P98164
GO:0070664	negative regulation of leukocyte proliferation	P	3	245	7	624	0.564582286471124	0.856491239129535	Q8TDQ0, P11684, Q9UGN4
GO:0071375	cellular response to peptide hormone stimulus	P	3	245	7	624	0.564582286471124	0.856491239129535	P01019, P35555, P05062
GO:1901653	cellular response to peptide	P	3	245	7	624	0.564582286471124	0.856491239129535	P01019, P35555, P05062
GO:1903050	regulation of proteolysis involved in cellular protein catabolic process	P	3	245	7	624	0.564582286471124	0.856491239129535	P01133, P53634, P10909
GO:1903428	positive regulation of reactive oxygen species biosynthetic process	P	3	245	7	624	0.564582286471124	0.856491239129535	P68871, P01019, P10909
GO:1903524	positive regulation of blood circulation	P	3	245	7	624	0.564582286471124	0.856491239129535	P02675, P02671, P01019
GO:2001237	negative regulation of extrinsic apoptotic signaling pathway	P	3	245	7	624	0.564582286471124	0.856491239129535	P02675, P02671, P07996
GO:0005759	mitochondrial matrix	C	3	245	7	624	0.564582286471124	0.856491239129535	P43251, P36957, P00441
GO:0001848	complement binding	F	3	245	7	624	0.564582286471124	0.856491239129535	O00187, P0C0L5, P13987
GO:0015631	tubulin binding	F	3	245	7	624	0.564582286471124	0.856491239129535	P05109, P15311, P04406
GO:0016810	hydrolase activity, acting on carbon-nitrogen (but not peptide) bonds	F	3	245	7	624	0.564582286471124	0.856491239129535	Q96PD5, O75594, P43251
GO:1904951	positive regulation of establishment of protein localization	P	11	245	28	624	0.572302628585962	0.866705409894121	P01133, P26842, P08571, P02675, P10153, Q8TDQ0, P12830, Q8IWU5, P02753, P02671, P15311
GO:0001666	response to hypoxia	P	6	245	15	624	0.575014107913932	0.866705409894121	P07148, P08294, Q6EMK4, P07996, P27487, P19320
GO:0006643	membrane lipid metabolic process	P	6	245	15	624	0.575014107913932	0.866705409894121	P07602, P10619, P16278, P07686, P15289, P17900
GO:0030900	forebrain development	P	6	245	15	624	0.575014107913932	0.866705409894121	P30530, Q9GZX9, P19022, P05067, P98164, P12830
GO:0043281	regulation of cysteine-type endopeptidase activity involved in apoptotic process	P	6	245	15	624	0.575014107913932	0.866705409894121	P05109, P07148, P06396, P16070, P07996, P16444
GO:0051640	organelle localization	P	6	245	15	624	0.575014107913932	0.866705409894121	P15311, P02768, P28799, P53634, P13987, P01009
GO:1903829	positive regulation of cellular protein localization	P	6	245	15	624	0.575014107913932	0.866705409894121	P12830, P01133, P26842, P10153, P15311, Q8IWU5
GO:2000116	regulation of cysteine-type endopeptidase activity	P	6	245	15	624	0.575014107913932	0.866705409894121	P05109, P07148, P06396, P16070, P07996, P16444
GO:2001234	negative regulation of apoptotic signaling pathway	P	6	245	15	624	0.575014107913932	0.866705409894121	P02675, P02671, P10909, P16070, P07996, P15941
GO:0033218	amide binding	F	6	245	15	624	0.575014107913932	0.866705409894121	P01034, O14773, P25311, P07858, P15144, P02647
GO:1901575	organic substance catabolic process	P	35	245	90	624	0.57507167465	0.866705409894121	P10253, P98160, O14773, P16278, P51884, P07858, P06727, P53634, P24855, Q9Y646, O75594, P36957, P16070, P02652, O00468, Q01459, P62158, P17900, P54802, Q96PD5, P05062, P07339, P10153, P07148, O96009, P04406, P07686, P04746, P02760, O43451, P02647, P15144, P10619, P15586, Q9Y5Y7
GO:0042325	regulation of phosphorylation	P	33	245	85	624	0.580266312135498	0.874015371038513	P05067, P04004, P22105, P15311, P00441, P16070, P00995, Q9UGN4, P19022, P35555, P02788, P40189, Q8TDQ0, P23142, P17936, P09603, P00734, P10909, P62158, P26842, P07996, Q96FE7, P01024, P02671, P02751, P02790, P01019, P02760, P01133, P02675, P02647, P07602, P36896
GO:0044440	endosomal part	C	9	245	23	624	0.585500736194925	0.881376553062111	Q6UXG3, P61769, P13473, P05067, P07858, P02787, P08571, O96009, O60494
GO:0001525	angiogenesis	P	12	245	31	624	0.595264679578309	0.888176455311086	P55290, P48745, P43121, P39059, P42785, P02751, P01133, P07996, P98160, P15144, Q8WZ75, P05090
GO:0034613	cellular protein localization	P	12	245	31	624	0.595264679578309	0.888176455311086	P12830, P15311, O75369, P01833, O00468, P02452, P06396, Q14767, P01019, P01133, P19022, P10619
GO:0070727	cellular macromolecule localization	P	12	245	31	624	0.595264679578309	0.888176455311086	O75369, O00468, P01833, P15311, P12830, P10619, Q14767, P01019, P01133, P19022, P02452, P06396
GO:0019219	regulation of nucleobase-containing compound metabolic process	P	22	245	57	624	0.595667854313152	0.888176455311086	P01019, P07686, P15941, P01133, P35555, P36896, Q12805, O00468, P62158, P02452, P10909, P07996, P05109, P02788, P12830, P05067, P51884, P55290, Q8TDQ0, P11684, P15311, Q9GZX9
GO:0030334	regulation of cell migration	P	22	245	57	624	0.595667854313152	0.888176455311086	Q9HD89, P43121, Q12805, Q9UGN4, P02751, P02749, P01019, Q8WZ75, P36896, Q9H299, P05090, P55290, P16444, P23142, P48745, P04004, P17936, P42785, P09603, P07996, P02452, P06396
GO:0044712	single-organism catabolic process	P	22	245	57	624	0.595667854313152	0.888176455311086	P12109, P36957, P02647, P04406, P02760, P07686, P02652, P12111, P07339, P05062, Q99715, P16278, P02452, Q01459, P10253, P17900, P62158, P07858, P06727, P07148, P39059, P16444
GO:0022008	neurogenesis	P	27	245	70	624	0.598146596187459	0.888176455311086	P40189, P05067, P12830, P04004, P28799, P15311, Q14982, P00441, P09603, P00734, P06727, P55287, P10909, P06396, P54802, P05109, P61769, Q12805, Q7Z3B1, P02751, O00468, P10451, P30530, P07686, P19022, P05090, P02647
GO:0001952	regulation of cell-matrix adhesion	P	4	245	10	624	0.600166517280738	0.888176455311086	P55290, P07996, P05090, P09603
GO:0006631	fatty acid metabolic process	P	4	245	10	624	0.600166517280738	0.888176455311086	P41222, P22105, P16444, P01024
GO:0008610	lipid biosynthetic process	P	4	245	10	624	0.600166517280738	0.888176455311086	P07686, P41222, P02647, P06727
GO:0009620	response to fungus	P	4	245	10	624	0.600166517280738	0.888176455311086	P02788, P05067, P59665, P05109
GO:0015980	energy derivation by oxidation of organic compounds	P	4	245	10	624	0.600166517280738	0.888176455311086	P36957, P40189, P10253, P62158
GO:0032371	regulation of sterol transport	P	4	245	10	624	0.600166517280738	0.888176455311086	P06727, P02652, P02647, P01133
GO:0032374	regulation of cholesterol transport	P	4	245	10	624	0.600166517280738	0.888176455311086	P02652, P02647, P06727, P01133
GO:0042058	regulation of epidermal growth factor receptor signaling pathway	P	4	245	10	624	0.600166517280738	0.888176455311086	P01133, P01019, P55290, P05067
GO:0042698	ovulation cycle	P	4	245	10	624	0.600166517280738	0.888176455311086	P00441, P30530, O15240, P10909
GO:0044270	cellular nitrogen compound catabolic process	P	4	245	10	624	0.600166517280738	0.888176455311086	P24855, P02760, P10153, P16444
GO:0045732	positive regulation of protein catabolic process	P	4	245	10	624	0.600166517280738	0.888176455311086	P10909, P53634, P01133, P15311
GO:0046890	regulation of lipid biosynthetic process	P	4	245	10	624	0.600166517280738	0.888176455311086	P01024, P00441, P02647, P06727
GO:0048145	regulation of fibroblast proliferation	P	4	245	10	624	0.600166517280738	0.888176455311086	P01019, P23142, Q9UGN4, P02751
GO:0051056	regulation of small GTPase mediated signal transduction	P	4	245	10	624	0.600166517280738	0.888176455311086	P02647, P09603, P19022, P01023
GO:0051092	positive regulation of NF-kappaB transcription factor activity	P	4	245	10	624	0.600166517280738	0.888176455311086	P02788, P10909, P01019, P05109
GO:0051099	positive regulation of binding	P	4	245	10	624	0.600166517280738	0.888176455311086	P01133, P61769, P62158, P04004
GO:0060538	skeletal muscle organ development	P	4	245	10	624	0.600166517280738	0.888176455311086	O75369, P07858, P26992, Q969P0
GO:0070486	leukocyte aggregation	P	4	245	10	624	0.600166517280738	0.888176455311086	P05109, P61769, P27487, P16070
GO:1900024	regulation of substrate adhesion-dependent cell spreading	P	4	245	10	624	0.600166517280738	0.888176455311086	P02671, P02675, P02647, P23142
GO:1901184	regulation of ERBB signaling pathway	P	4	245	10	624	0.600166517280738	0.888176455311086	P05067, P01133, P01019, P55290
GO:2000241	regulation of reproductive process	P	4	245	10	624	0.600166517280738	0.888176455311086	P36896, P00995, P41222, Q9HD89
GO:0005770	late endosome	C	4	245	10	624	0.600166517280738	0.888176455311086	P02787, Q6UXG3, P13473, O96009
GO:0016485	protein processing	P	7	245	18	624	0.602899137865622	0.889347877642208	P01019, P02749, P00734, P14384, P02671, P22891, P02675
GO:0030163	protein catabolic process	P	7	245	18	624	0.602899137865622	0.889347877642208	P53634, P02760, O96009, O14773, P10619, P07858, P07339
GO:0045862	positive regulation of proteolysis	P	7	245	18	624	0.602899137865622	0.889347877642208	P05109, P01024, P05452, P10909, P06396, P53634, P01133
GO:0050864	regulation of B cell activation	P	7	245	18	624	0.602899137865622	0.889347877642208	P01861, Q9UGN4, P01877, B9A064, P26842, P01860, P01876
GO:0031252	cell leading edge	C	7	245	18	624	0.602899137865622	0.889347877642208	Q9H299, P15311, P06396, P12830, P05067, P27487, P19022
GO:0016020	membrane	C	145	245	372	624	0.60306055848	0.889347877642208	P15941, Q7Z3B1, O00468, Q08174, Q9HCU0, Q96AP7, P43121, Q16651, P98160, P39059, P98164, P36896, Q8IYS5, P02748, O43866, Q9BZG9, P07686, Q5KU26, P04406, P30530, Q96FE7, O75882, P02671, Q8NFZ8, P10643, Q6GTX8, Q96PD5, Q15828, P08174, Q08380, Q14982, P05156, P16444, P01009, P36957, Q96NY8, P25311, P01876, P0C0L5, P78324, P27487, Q9NQ84, P01619, P01042, P80370, P13987, P01877, B9A064, P15144, Q6UXB8,…
GO:0044710	single-organism metabolic process	P	58	245	150	624	0.604130142536981	0.890250793019954	P41222, P02652, P02753, O00468, P35555, P15941, P36957, P12109, P61916, P22105, P00915, P39059, P05067, P98164, P07858, P06727, P15311, P10253, P02452, P15289, P98160, P08185, O14773, P02766, P04180, P16278, P12111, P02790, P43251, P30086, P01024, P01019, P02749, P07686, P01133, P02760, P04406, P02774, P02647, P07602, P10619, P05090, P16444, P40189, P07148, P08519, P07996, P08174, P10909, P62158,…
GO:0005856	cytoskeleton	C	15	245	39	624	0.604374356333089	0.890250793019954	P07911, P15311, O75369, P13645, P12830, P05067, P19320, Q9UNN8, P04264, P05062, P05109, P04406, P06396, P60709, P62158
GO:0006518	peptide metabolic process	P	10	245	26	624	0.609153487339683	0.895201418654002	P16444, P00734, P00441, Q9Y646, P01019, Q96PD5, O14773, P15144, P14384, P22891
GO:2000145	regulation of cell motility	P	23	245	60	624	0.612700362945061	0.895201418654002	P43121, Q9HD89, Q12805, Q9UGN4, P02751, P02749, P01019, P01133, P05090, Q9H299, Q8WZ75, P36896, P04004, P55290, P16444, P48745, P23142, P17936, P42785, P09603, P02452, P06396, P07996
GO:0038093	Fc receptor signaling pathway	P	18	245	47	624	0.612949798969991	0.895201418654002	P01714, P06312, P01611, P08637, P01608, P01597, P01594, P01833, P01861, P80748, P01613, P04430, P60709, P62158, P01615, P01860, P01609, P01619
GO:0040013	negative regulation of locomotion	P	8	245	21	624	0.626905219766647	0.895201418654002	P17936, Q9UGN4, P16444, P23142, P48745, P05090, P02749, P07996
GO:0043434	response to peptide hormone	P	8	245	21	624	0.626905219766647	0.895201418654002	P07858, Q9HD89, P04155, P05062, O15240, P35555, P01019, P02452
GO:0051271	negative regulation of cellular component movement	P	8	245	21	624	0.626905219766647	0.895201418654002	P05090, P07996, P02749, Q9UGN4, P17936, P23142, P48745, P16444
GO:0070372	regulation of ERK1 and ERK2 cascade	P	8	245	21	624	0.626905219766647	0.895201418654002	P02675, P23142, Q8TDQ0, P16070, P02751, P02671, P01024, P15311
GO:0090287	regulation of cellular response to growth factor stimulus	P	8	245	21	624	0.626905219766647	0.895201418654002	Q8IWU5, Q6EMK4, Q9GZX9, P04004, P02750, P01019, P35555, P07996
GO:1901652	response to peptide	P	8	245	21	624	0.626905219766647	0.895201418654002	P02452, P01019, P35555, O15240, P05062, P04155, Q9HD89, P07858
GO:0030425	dendrite	C	8	245	21	624	0.626905219766647	0.895201418654002	P00441, P48745, P05067, P40189, P05090, Q9BZG9, P10909, P05937
GO:0002685	regulation of leukocyte migration	P	5	245	13	624	0.627953780387209	0.895201418654002	P07996, P48745, P09603, Q9UGN4, P05090
GO:0030097	hemopoiesis	P	5	245	13	624	0.627953780387209	0.895201418654002	P19320, P61769, Q9GZX9, P09603, P30530
GO:0033500	carbohydrate homeostasis	P	5	245	13	624	0.627953780387209	0.895201418654002	O15240, P02753, P42785, P02751, P35555
GO:0042593	glucose homeostasis	P	5	245	13	624	0.627953780387209	0.895201418654002	P02751, P02753, P42785, O15240, P35555
GO:0048568	embryonic organ development	P	5	245	13	624	0.627953780387209	0.895201418654002	Q12805, P00441, P02753, P35555, P54802
GO:0050853	B cell receptor signaling pathway	P	5	245	13	624	0.627953780387209	0.895201418654002	P01877, B9A064, P01861, P01876, P01860
GO:0060191	regulation of lipase activity	P	5	245	13	624	0.627953780387209	0.895201418654002	P01019, P02749, P06727, P02652, P02647
GO:1903522	regulation of blood circulation	P	5	245	13	624	0.627953780387209	0.895201418654002	P62158, P10253, P01019, P02671, P02675
GO:0015629	actin cytoskeleton	C	5	245	13	624	0.627953780387209	0.895201418654002	P15311, O75369, P06396, P19320, P12830
GO:0010562	positive regulation of phosphorus metabolic process	P	24	245	63	624	0.628878046330836	0.895201418654002	P62158, P10909, P07996, P26842, P17936, P00441, P00734, P09603, P40189, P02788, P04004, Q8TDQ0, P02675, P36896, P07602, P01019, P01133, P35555, P19022, P02671, P01024, P02790, Q9UGN4, P16070
GO:0045937	positive regulation of phosphate metabolic process	P	24	245	63	624	0.628878046330836	0.895201418654002	P02671, P01024, Q9UGN4, P02790, P16070, P02675, P07602, P36896, P01019, P01133, P35555, P19022, P00441, P17936, P00734, P09603, P40189, P02788, P04004, Q8TDQ0, P62158, P10909, P07996, P26842
GO:0048646	anatomical structure formation involved in morphogenesis	P	19	245	50	624	0.630449603575417	0.895201418654002	P12109, Q8WZ75, P15144, P05090, P01133, P02751, P02753, P43121, Q99715, P07996, P05937, P98160, P02452, P42785, Q9GZX9, P48745, P55290, P04004, P39059
GO:0003823	antigen binding	F	19	245	50	624	0.630449603575417	0.895201418654002	P01615, P01591, P04430, P01613, P80748, P01619, P01609, P01860, P01877, B9A064, P06312, P01714, P01861, P01594, P25311, P01597, P01876, P01608, P01611
GO:0044093	positive regulation of molecular function	P	22	245	58	624	0.637428255356402	0.895201418654002	Q9H299, P02647, P01133, P35555, P01019, P02749, Q9UGN4, O00468, P61769, P05062, P05109, P06396, P17900, P10909, P62158, P07996, P09603, P06727, P00441, P07148, P04004, P02788
GO:0005768	endosome	C	17	245	45	624	0.641015569552753	0.895201418654002	Q8TDQ0, P05067, P12830, P19320, P98164, P07858, P06727, P02787, P15311, P08571, O60494, P13473, P61769, Q6UXG3, P02652, O96009, P02647
GO:0033674	positive regulation of kinase activity	P	9	245	24	624	0.648050762400703	0.895201418654002	P10909, P62158, P01019, P07996, P35555, P01133, P00441, P09603, P02788
GO:0045860	positive regulation of protein kinase activity	P	9	245	24	624	0.648050762400703	0.895201418654002	P62158, P10909, P07996, P01133, P35555, P01019, P02788, P09603, P00441
GO:0051347	positive regulation of transferase activity	P	9	245	24	624	0.648050762400703	0.895201418654002	P01019, P01133, P07996, P35555, P10909, P62158, P02788, P00441, P09603
GO:0016491	oxidoreductase activity	F	9	245	24	624	0.648050762400703	0.895201418654002	P04406, P00450, P22352, Q9H299, P19320, P32119, O00391, P00441, P08294
GO:0000041	transition metal ion transport	P	2	245	5	624	0.650993209552821	0.895201418654002	P00450, P02787
GO:0001938	positive regulation of endothelial cell proliferation	P	2	245	5	624	0.650993209552821	0.895201418654002	P55290, P02750
GO:0002040	sprouting angiogenesis	P	2	245	5	624	0.650993209552821	0.895201418654002	P07996, P55290
GO:0002715	regulation of natural killer cell mediated immunity	P	2	245	5	624	0.650993209552821	0.895201418654002	Q8TDQ0, P15151
GO:0002833	positive regulation of response to biotic stimulus	P	2	245	5	624	0.650993209552821	0.895201418654002	Q8TDQ0, P15151
GO:0006007	glucose catabolic process	P	2	245	5	624	0.650993209552821	0.895201418654002	P04406, P05062
GO:0006672	ceramide metabolic process	P	2	245	5	624	0.650993209552821	0.895201418654002	P07686, P17900
GO:0006735	NADH regeneration	P	2	245	5	624	0.650993209552821	0.895201418654002	P04406, P05062
GO:0006913	nucleocytoplasmic transport	P	2	245	5	624	0.650993209552821	0.895201418654002	P01133, P01019
GO:0009410	response to xenobiotic stimulus	P	2	245	5	624	0.650993209552821	0.895201418654002	P11684, P16444
GO:0009416	response to light stimulus	P	2	245	5	624	0.650993209552821	0.895201418654002	P10909, P05067
GO:0010543	regulation of platelet activation	P	2	245	5	624	0.650993209552821	0.895201418654002	P07204, P00734
GO:0014068	positive regulation of phosphatidylinositol 3-kinase signaling	P	2	245	5	624	0.650993209552821	0.895201418654002	P01019, P00734
GO:0016339	calcium-dependent cell-cell adhesion via plasma membrane cell adhesion molecules	P	2	245	5	624	0.650993209552821	0.895201418654002	P55290, P19022
GO:0019377	glycolipid catabolic process	P	2	245	5	624	0.650993209552821	0.895201418654002	P17900, P07686
GO:0030031	cell projection assembly	P	2	245	5	624	0.650993209552821	0.895201418654002	P15311, P55290
GO:0030149	sphingolipid catabolic process	P	2	245	5	624	0.650993209552821	0.895201418654002	P07686, P17900
GO:0031103	axon regeneration	P	2	245	5	624	0.650993209552821	0.895201418654002	P02647, P05090
GO:0031398	positive regulation of protein ubiquitination	P	2	245	5	624	0.650993209552821	0.895201418654002	P10909, P01133
GO:0031644	regulation of neurological system process	P	2	245	5	624	0.650993209552821	0.895201418654002	P01019, P48745
GO:0032372	negative regulation of sterol transport	P	2	245	5	624	0.650993209552821	0.895201418654002	P02652, P01133
GO:0032375	negative regulation of cholesterol transport	P	2	245	5	624	0.650993209552821	0.895201418654002	P02652, P01133
GO:0032642	regulation of chemokine production	P	2	245	5	624	0.650993209552821	0.895201418654002	Q8TDQ0, P05090
GO:0032835	glomerulus development	P	2	245	5	624	0.650993209552821	0.895201418654002	P14543, Q8IWU5
GO:0034249	negative regulation of cellular amide metabolic process	P	2	245	5	624	0.650993209552821	0.895201418654002	P10909, P04406
GO:0034372	very-low-density lipoprotein particle remodeling	P	2	245	5	624	0.650993209552821	0.895201418654002	P04180, P06727
GO:0034381	plasma lipoprotein particle clearance	P	2	245	5	624	0.650993209552821	0.895201418654002	P02652, P02647
GO:0034767	positive regulation of ion transmembrane transport	P	2	245	5	624	0.650993209552821	0.895201418654002	P00734, P62158
GO:0034976	response to endoplasmic reticulum stress	P	2	245	5	624	0.650993209552821	0.895201418654002	P07996, O14773
GO:0042269	regulation of natural killer cell mediated cytotoxicity	P	2	245	5	624	0.650993209552821	0.895201418654002	Q8TDQ0, P15151
GO:0042471	ear morphogenesis	P	2	245	5	624	0.650993209552821	0.895201418654002	P00441, P54802
GO:0043030	regulation of macrophage activation	P	2	245	5	624	0.650993209552821	0.895201418654002	P07996, Q8TDQ0
GO:0043277	apoptotic cell clearance	P	2	245	5	624	0.650993209552821	0.895201418654002	P07996, P30530
GO:0043279	response to alkaloid	P	2	245	5	624	0.650993209552821	0.895201418654002	P02671, P19320
GO:0044003	modification by symbiont of host morphology or physiology	P	2	245	5	624	0.650993209552821	0.895201418654002	P02748, P02768
GO:0044770	cell cycle phase transition	P	2	245	5	624	0.650993209552821	0.895201418654002	P62158, P36896
GO:0044772	mitotic cell cycle phase transition	P	2	245	5	624	0.650993209552821	0.895201418654002	P36896, P62158
GO:0046689	response to mercury ion	P	2	245	5	624	0.650993209552821	0.895201418654002	P02768, P02751
GO:0048661	positive regulation of smooth muscle cell proliferation	P	2	245	5	624	0.650993209552821	0.895201418654002	Q9HD89, P55290
GO:0048857	neural nucleus development	P	2	245	5	624	0.650993209552821	0.895201418654002	P60709, P62158
GO:0050807	regulation of synapse organization	P	2	245	5	624	0.650993209552821	0.895201418654002	P19022, O00468
GO:0050854	regulation of antigen receptor-mediated signaling pathway	P	2	245	5	624	0.650993209552821	0.895201418654002	P15311, Q9UGN4
GO:0050856	regulation of T cell receptor signaling pathway	P	2	245	5	624	0.650993209552821	0.895201418654002	Q9UGN4, P15311
GO:0050858	negative regulation of antigen receptor-mediated signaling pathway	P	2	245	5	624	0.650993209552821	0.895201418654002	P15311, Q9UGN4
GO:0051169	nuclear transport	P	2	245	5	624	0.650993209552821	0.895201418654002	P01133, P01019
GO:0055090	acylglycerol homeostasis	P	2	245	5	624	0.650993209552821	0.895201418654002	P06727, P02647
GO:0060041	retina development in camera-type eye	P	2	245	5	624	0.650993209552821	0.895201418654002	P02753, P05937
GO:0061098	positive regulation of protein tyrosine kinase activity	P	2	245	5	624	0.650993209552821	0.895201418654002	P01133, P01019
GO:0061615	glycolytic process through fructose-6-phosphate	P	2	245	5	624	0.650993209552821	0.895201418654002	P04406, P05062
GO:0061620	glycolytic process through glucose-6-phosphate	P	2	245	5	624	0.650993209552821	0.895201418654002	P04406, P05062
GO:0061621	canonical glycolysis	P	2	245	5	624	0.650993209552821	0.895201418654002	P05062, P04406
GO:0061718	glucose catabolic process to pyruvate	P	2	245	5	624	0.650993209552821	0.895201418654002	P05062, P04406
GO:0070228	regulation of lymphocyte apoptotic process	P	2	245	5	624	0.650993209552821	0.895201418654002	P26842, P12273
GO:0070328	triglyceride homeostasis	P	2	245	5	624	0.650993209552821	0.895201418654002	P06727, P02647
GO:0070555	response to interleukin-1	P	2	245	5	624	0.650993209552821	0.895201418654002	P02675, P02751
GO:0071622	regulation of granulocyte chemotaxis	P	2	245	5	624	0.650993209552821	0.895201418654002	P07996, P09603
GO:0071634	regulation of transforming growth factor beta production	P	2	245	5	624	0.650993209552821	0.895201418654002	P07996, P51884
GO:0071636	positive regulation of transforming growth factor beta production	P	2	245	5	624	0.650993209552821	0.895201418654002	P51884, P07996
GO:0072594	establishment of protein localization to organelle	P	2	245	5	624	0.650993209552821	0.895201418654002	P01019, P01133
GO:0090090	negative regulation of canonical Wnt signaling pathway	P	2	245	5	624	0.650993209552821	0.895201418654002	P19022, P18065
GO:0097529	myeloid leukocyte migration	P	2	245	5	624	0.650993209552821	0.895201418654002	P05109, P07911
GO:1901617	organic hydroxy compound biosynthetic process	P	2	245	5	624	0.650993209552821	0.895201418654002	P02647, P06727
GO:1901990	regulation of mitotic cell cycle phase transition	P	2	245	5	624	0.650993209552821	0.895201418654002	P05067, P15941
GO:1902042	negative regulation of extrinsic apoptotic signaling pathway via death domain receptors	P	2	245	5	624	0.650993209552821	0.895201418654002	P02675, P02671
GO:1903201	regulation of oxidative stress-induced cell death	P	2	245	5	624	0.650993209552821	0.895201418654002	P00441, P07602
GO:1903322	positive regulation of protein modification by small protein conjugation or removal	P	2	245	5	624	0.650993209552821	0.895201418654002	P01133, P10909
GO:1904036	negative regulation of epithelial cell apoptotic process	P	2	245	5	624	0.650993209552821	0.895201418654002	P02675, P02671
GO:2000352	negative regulation of endothelial cell apoptotic process	P	2	245	5	624	0.650993209552821	0.895201418654002	P02671, P02675
GO:0000790	nuclear chromatin	C	2	245	5	624	0.650993209552821	0.895201418654002	P15941, P60709
GO:0001669	acrosomal vesicle	C	2	245	5	624	0.650993209552821	0.895201418654002	P07686, P00995
GO:0005579	membrane attack complex	C	2	245	5	624	0.650993209552821	0.895201418654002	P10643, P02748
GO:0016528	sarcoplasm	C	2	245	5	624	0.650993209552821	0.895201418654002	P07996, P06396
GO:0030863	cortical cytoskeleton	C	2	245	5	624	0.650993209552821	0.895201418654002	P15311, P06396
GO:0031528	microvillus membrane	C	2	245	5	624	0.650993209552821	0.895201418654002	P16444, P15311
GO:0044306	neuron projection terminus	C	2	245	5	624	0.650993209552821	0.895201418654002	P05937, P05067
GO:0044454	nuclear chromosome part	C	2	245	5	624	0.650993209552821	0.895201418654002	P60709, P15941
GO:0097223	sperm part	C	2	245	5	624	0.650993209552821	0.895201418654002	P00995, P07686
GO:0001540	beta-amyloid binding	F	2	245	5	624	0.650993209552821	0.895201418654002	P02647, P01034
GO:0004521	endoribonuclease activity	F	2	245	5	624	0.650993209552821	0.895201418654002	P10153, P07998
GO:0004896	cytokine receptor activity	F	2	245	5	624	0.650993209552821	0.895201418654002	P26992, P40189
GO:0008134	transcription factor binding	F	2	245	5	624	0.650993209552821	0.895201418654002	P60709, P22352
GO:0008144	drug binding	F	2	245	5	624	0.650993209552821	0.895201418654002	P07148, P02768
GO:0016684	oxidoreductase activity, acting on peroxide as acceptor	F	2	245	5	624	0.650993209552821	0.895201418654002	P22352, P32119
GO:0016746	transferase activity, transferring acyl groups	F	2	245	5	624	0.650993209552821	0.895201418654002	P36957, P04180
GO:0016860	intramolecular oxidoreductase activity	F	2	245	5	624	0.650993209552821	0.895201418654002	O00391, P41222
GO:0016892	endoribonuclease activity, producing 3'-phosphomonoesters	F	2	245	5	624	0.650993209552821	0.895201418654002	P07998, P10153
GO:0042562	hormone binding	F	2	245	5	624	0.650993209552821	0.895201418654002	P55290, P02766
GO:0050431	transforming growth factor beta binding	F	2	245	5	624	0.650993209552821	0.895201418654002	P07996, Q6EMK4
GO:0070325	lipoprotein particle receptor binding	F	2	245	5	624	0.650993209552821	0.895201418654002	P02652, P02647
GO:0006910	phagocytosis, recognition	P	6	245	16	624	0.651119707972927	0.895201418654002	B9A064, P01877, P01861, P01876, Q5KU26, P01860
GO:0009743	response to carbohydrate	P	6	245	16	624	0.651119707972927	0.895201418654002	P07996, Q5KU26, P05062, P02751, P07858, P02652
GO:0036293	response to decreased oxygen levels	P	6	245	16	624	0.651119707972927	0.895201418654002	P08294, Q6EMK4, P07148, P19320, P27487, P07996
GO:0050731	positive regulation of peptidyl-tyrosine phosphorylation	P	6	245	16	624	0.651119707972927	0.895201418654002	P02790, P01019, P01133, P40189, P04004, P16070
GO:0001618	virus receptor activity	F	6	245	16	624	0.651119707972927	0.895201418654002	P08174, Q96NY8, P27487, P30530, P15144, P15151
GO:0002757	immune response-activating signal transduction	P	23	245	61	624	0.652904340417803	0.896198602477222	P01861, P01594, P01597, P01611, P08637, P01608, P01876, P01877, B9A064, P06312, Q5KU26, P01714, P07858, P01619, P01860, P01609, Q8TDQ0, P01615, P01613, P04430, P08571, P80748, P60709
GO:0040012	regulation of locomotion	P	23	245	61	624	0.652904340417803	0.896198602477222	P07996, P06396, P02452, P23142, P48745, P55290, P16444, P04004, P09603, P17936, P42785, P01133, P02749, P01019, P36896, Q8WZ75, Q9H299, P05090, P43121, Q9HD89, P02751, Q9UGN4, Q12805
GO:0048699	generation of neurons	P	23	245	61	624	0.652904340417803	0.896198602477222	P06727, P00734, P09603, P55287, P00441, Q14982, P15311, P28799, P40189, P05067, P12830, P54802, P10909, O00468, P02751, P10451, P30530, Q12805, Q7Z3B1, P61769, P02647, P05090, P19022
GO:0043408	regulation of MAPK cascade	P	18	245	48	624	0.657535332665278	0.898434237174709	P02671, P01024, Q9UGN4, P02751, P16070, P02675, P07602, P19022, P01133, P02760, P15311, P00441, P17936, Q8TDQ0, P23142, P22105, P07996, P26842
GO:0060284	regulation of cell development	P	18	245	48	624	0.657535332665278	0.898434237174709	P02452, P09603, P00734, P28799, P23142, P02788, P40189, P05067, P02647, P02675, P19022, Q12805, Q7Z3B1, P02751, P10451, Q6EMK4, P02671, P61769
GO:0003013	circulatory system process	P	10	245	27	624	0.666987248317432	0.898434237174709	P68871, P01042, P05155, P02671, P08519, P42785, P00441, P10253, P01019, P02675
GO:0008015	blood circulation	P	10	245	27	624	0.666987248317432	0.898434237174709	P05155, P02671, P08519, P00441, P42785, P68871, P01042, P02675, P10253, P01019
GO:0031589	cell-substrate adhesion	P	10	245	27	624	0.666987248317432	0.898434237174709	P02675, P02671, P30530, P02751, P14543, Q9Y5Y7, P16070, P04004, P19320, P22105
GO:0071363	cellular response to growth factor stimulus	P	10	245	27	624	0.666987248317432	0.898434237174709	Q9GZX9, P05452, P02751, P16070, P05067, P19320, P10909, P02452, P35555, Q14767
GO:0033554	cellular response to stress	P	13	245	35	624	0.667262762515964	0.898434237174709	P02768, P01019, P07996, P15941, O14773, P02647, P05090, P16444, P07148, P00441, P32119, P06727, Q6EMK4
GO:0043549	regulation of kinase activity	P	13	245	35	624	0.667262762515964	0.898434237174709	P00441, P09603, Q9UGN4, Q96FE7, P22105, P02788, P05067, P01019, P01133, P35555, P07996, P62158, P10909
GO:0046907	intracellular transport	P	13	245	35	624	0.667262762515964	0.898434237174709	P08174, P01133, P01019, P53634, Q14767, P22891, P61916, P10619, P13987, P01009, P05067, P00734, P00441
GO:0051338	regulation of transferase activity	P	13	245	35	624	0.667262762515964	0.898434237174709	P10909, P62158, P01133, P07996, P35555, P01019, Q96FE7, Q9UGN4, P09603, P00441, P02788, P05067, P22105
GO:0002431	Fc receptor mediated stimulatory signaling pathway	P	16	245	43	624	0.669600728990058	0.898434237174709	P01611, P01608, P08637, P01597, P01594, P01861, P01714, P06312, P01860, P01609, P01619, P01613, P04430, P80748, P60709, P01615
GO:0002433	immune response-regulating cell surface receptor signaling pathway involved in phagocytosis	P	16	245	43	624	0.669600728990058	0.898434237174709	P01860, P01609, P01619, P04430, P01613, P80748, P60709, P01615, P01611, P08637, P01608, P01597, P01861, P01594, P01714, P06312
GO:0038094	Fc-gamma receptor signaling pathway	P	16	245	43	624	0.669600728990058	0.898434237174709	P08637, P01608, P01611, P01597, P01594, P01861, P01714, P06312, P01609, P01860, P01619, P60709, P80748, P01613, P04430, P01615
GO:0038096	Fc-gamma receptor signaling pathway involved in phagocytosis	P	16	245	43	624	0.669600728990058	0.898434237174709	P01597, P01594, P01861, P01608, P08637, P01611, P06312, P01714, P01619, P01609, P01860, P01615, P01613, P04430, P80748, P60709
GO:0002688	regulation of leukocyte chemotaxis	P	3	245	8	624	0.670303551919739	0.898434237174709	P09603, P48745, P07996
GO:0006734	NADH metabolic process	P	3	245	8	624	0.670303551919739	0.898434237174709	P36957, P05062, P04406
GO:0006900	membrane budding	P	3	245	8	624	0.670303551919739	0.898434237174709	P53634, P13987, P01009
GO:0006957	complement activation, alternative pathway	P	3	245	8	624	0.670303551919739	0.898434237174709	P10643, P02748, P01024
GO:0007519	skeletal muscle tissue development	P	3	245	8	624	0.670303551919739	0.898434237174709	Q969P0, P07858, O75369
GO:0008016	regulation of heart contraction	P	3	245	8	624	0.670303551919739	0.898434237174709	P62158, P10253, P01019
GO:0010043	response to zinc ion	P	3	245	8	624	0.670303551919739	0.898434237174709	P19320, P05062, P05109
GO:0019693	ribose phosphate metabolic process	P	3	245	8	624	0.670303551919739	0.898434237174709	P05062, O95336, P04406
GO:0043535	regulation of blood vessel endothelial cell migration	P	3	245	8	624	0.670303551919739	0.898434237174709	P07996, P42785, Q9H299
GO:0045766	positive regulation of angiogenesis	P	3	245	8	624	0.670303551919739	0.898434237174709	P02750, P01024, P07996
GO:0046578	regulation of Ras protein signal transduction	P	3	245	8	624	0.670303551919739	0.898434237174709	P02647, P09603, P19022
GO:0048002	antigen processing and presentation of peptide antigen	P	3	245	8	624	0.670303551919739	0.898434237174709	P61769, P25311, P07339
GO:0048146	positive regulation of fibroblast proliferation	P	3	245	8	624	0.670303551919739	0.898434237174709	P02751, P23142, P01019
GO:0048259	regulation of receptor-mediated endocytosis	P	3	245	8	624	0.670303551919739	0.898434237174709	P02787, P61769, P04004
GO:0048705	skeletal system morphogenesis	P	3	245	8	624	0.670303551919739	0.898434237174709	P02452, P02788, P49747
GO:0050680	negative regulation of epithelial cell proliferation	P	3	245	8	624	0.670303551919739	0.898434237174709	P55000, P07996, P02749
GO:0050868	negative regulation of T cell activation	P	3	245	8	624	0.670303551919739	0.898434237174709	Q8TDQ0, P11684, Q9UGN4
GO:0051341	regulation of oxidoreductase activity	P	3	245	8	624	0.670303551919739	0.898434237174709	P00738, P01019, P62158
GO:0060326	cell chemotaxis	P	3	245	8	624	0.670303551919739	0.898434237174709	P48745, P19320, P05109
GO:0090068	positive regulation of cell cycle process	P	3	245	8	624	0.670303551919739	0.898434237174709	P05067, P01133, P15941
GO:1903426	regulation of reactive oxygen species biosynthetic process	P	3	245	8	624	0.670303551919739	0.898434237174709	P10909, P01019, P68871
GO:0005730	nucleolus	C	3	245	8	624	0.670303551919739	0.898434237174709	P15311, P07858, P05452
GO:0030175	filopodium	C	3	245	8	624	0.670303551919739	0.898434237174709	P05067, P19320, P15311
GO:0001664	G-protein coupled receptor binding	F	3	245	8	624	0.670303551919739	0.898434237174709	P01024, P07602, P01019
GO:0001933	negative regulation of protein phosphorylation	P	7	245	19	624	0.67117073037165	0.898434237174709	P62158, P02760, P23142, P15311, P00995, P17936, Q9UGN4
GO:0005996	monosaccharide metabolic process	P	7	245	19	624	0.67117073037165	0.898434237174709	P02753, P05090, P05062, P16278, P35555, P10253, P04406
GO:0007423	sensory organ development	P	7	245	19	624	0.67117073037165	0.898434237174709	P54802, P05937, P35555, Q9GZX9, Q12805, P00441, P02753
GO:0019221	cytokine-mediated signaling pathway	P	7	245	19	624	0.67117073037165	0.898434237174709	P09603, P16070, P19320, P40189, P61769, P26842, P26992
GO:0019318	hexose metabolic process	P	7	245	19	624	0.67117073037165	0.898434237174709	P02753, P05062, P16278, P05090, P35555, P10253, P04406
GO:0048608	reproductive structure development	P	7	245	19	624	0.67117073037165	0.898434237174709	O15240, P02753, P00441, P10451, P07602, P07858, P30530
GO:0051604	protein maturation	P	7	245	19	624	0.67117073037165	0.898434237174709	P02671, P02675, P22891, P00734, P14384, P02749, P01019
GO:0061458	reproductive system development	P	7	245	19	624	0.67117073037165	0.898434237174709	O15240, P07858, P07602, P10451, P30530, P00441, P02753
GO:0043168	anion binding	F	7	245	19	624	0.67117073037165	0.898434237174709	P05109, O00468, P07148, P04746, P41222, P53634, P02768
GO:0071702	organic substance transport	P	27	245	72	624	0.672902960698831	0.900278183581251	O60494, O15240, P04180, P02452, P10909, P02768, P05543, P15311, P02787, P06727, P08519, P00915, P68871, P61916, P69905, P02647, P10619, P07602, Q14767, P01019, P02749, P01133, P02753, P02652, P02790, Q12907, P13473
GO:0006464	cellular protein modification process	P	22	245	59	624	0.677098841659382	0.904461505332374	P00734, P17936, P05067, P98164, P05109, P22891, P62158, P15289, P07996, P30086, P02751, P02652, Q12805, P01876, P36896, P02647, P04406, P02760, P01133, Q9UBC9, P15941, P01019
GO:0036211	protein modification process	P	22	245	59	624	0.677098841659382	0.904461505332374	P22891, P05109, P07996, P62158, P15289, P00734, P17936, P98164, P05067, P36896, P02647, P01133, Q9UBC9, P15941, P02760, P01019, P04406, P02751, P02652, Q12805, P30086, P01876
GO:0043412	macromolecule modification	P	22	245	59	624	0.677098841659382	0.904461505332374	P02647, P36896, P04406, P01019, P01133, Q9UBC9, P15941, P02760, P30086, Q12805, P02652, P02751, P01876, P05109, P22891, P62158, P15289, P07996, P17936, P00734, P98164, P05067
GO:0042803	protein homodimerization activity	F	14	245	38	624	0.683515461995626	0.90641333611542	Q8NFZ8, P27487, P40189, P00441, P02652, P09603, P06727, P07686, P02760, Q9Y646, Q96NY8, O60494, P15151, P01591
GO:0019220	regulation of phosphate metabolic process	P	33	245	88	624	0.683738690530501	0.90641333611542	P19022, P35555, Q9UGN4, P00995, P16070, P00441, P15311, P22105, P05067, P04004, P02647, P07602, P36896, P02675, P01019, P01133, P02760, P02751, P02790, Q96FE7, P01024, P02671, P07996, P26842, P62158, P10909, P17936, P00734, P09603, Q8TDQ0, P23142, P02788, P40189
GO:0051174	regulation of phosphorus metabolic process	P	33	245	88	624	0.683738690530501	0.90641333611542	P02647, P07602, P36896, P02675, P01019, P02760, P01133, P02790, P02751, Q96FE7, P01024, P02671, P07996, P26842, P10909, P62158, P17936, P00734, P09603, Q8TDQ0, P23142, P02788, P40189, P19022, P35555, Q9UGN4, P00995, P16070, P00441, P15311, P22105, P05067, P04004
GO:0006357	regulation of transcription from RNA polymerase II promoter	P	11	245	30	624	0.684157324115296	0.90641333611542	P36896, P35555, P15941, P07686, O00468, Q9GZX9, P15311, P11684, P55290, P05067, P51884
GO:0016032	viral process	P	11	245	30	624	0.684157324115296	0.90641333611542	P10909, P02760, P61916, P40189, P19320, P59665, P23142, P02652, P02790, P07858, P30530
GO:0045597	positive regulation of cell differentiation	P	17	245	46	624	0.684970663869748	0.90641333611542	P19022, P01019, P02675, P36896, P02647, P02671, P30530, P02751, Q7Z3B1, P02452, P10909, P26842, P40189, P02788, P28799, P09603, P17936
GO:0000278	mitotic cell cycle	P	4	245	11	624	0.687845581307446	0.90641333611542	P36896, P55290, P15941, P62158
GO:0006766	vitamin metabolic process	P	4	245	11	624	0.687845581307446	0.90641333611542	P98164, P02774, O60494, P43251
GO:0009314	response to radiation	P	4	245	11	624	0.687845581307446	0.90641333611542	P19320, P05067, P07204, P10909
GO:0009913	epidermal cell differentiation	P	4	245	11	624	0.687845581307446	0.90641333611542	O75369, P00441, P13645, Q9UBC9
GO:0010608	posttranscriptional regulation of gene expression	P	4	245	11	624	0.687845581307446	0.90641333611542	P11684, P04406, P05067, P07996
GO:0017015	regulation of transforming growth factor beta receptor signaling pathway	P	4	245	11	624	0.687845581307446	0.90641333611542	P07996, P35555, P02750, Q6EMK4
GO:0032872	regulation of stress-activated MAPK cascade	P	4	245	11	624	0.687845581307446	0.90641333611542	P02760, P22105, P26842, P15311
GO:0043524	negative regulation of neuron apoptotic process	P	4	245	11	624	0.687845581307446	0.90641333611542	P26992, P00441, P32119, P30530
GO:0046649	lymphocyte activation	P	4	245	11	624	0.687845581307446	0.90641333611542	P61769, P27487, P19320, P30530
GO:0050804	modulation of synaptic transmission	P	4	245	11	624	0.687845581307446	0.90641333611542	O15240, P01019, Q9HD89, P05937
GO:0050808	synapse organization	P	4	245	11	624	0.687845581307446	0.90641333611542	P12830, P05067, P19022, O00468
GO:0051701	interaction with host	P	4	245	11	624	0.687845581307446	0.90641333611542	P02768, P30530, P07858, P02748
GO:0060348	bone development	P	4	245	11	624	0.687845581307446	0.90641333611542	Q8IWU5, P49747, P02452, P02788
GO:0060828	regulation of canonical Wnt signaling pathway	P	4	245	11	624	0.687845581307446	0.90641333611542	P02452, P19022, P18065, Q8IWU5
GO:0070302	regulation of stress-activated protein kinase signaling cascade	P	4	245	11	624	0.687845581307446	0.90641333611542	P15311, P02760, P26842, P22105
GO:1903844	regulation of cellular response to transforming growth factor beta stimulus	P	4	245	11	624	0.687845581307446	0.90641333611542	P02750, Q6EMK4, P35555, P07996
GO:0005903	brush border	C	4	245	11	624	0.687845581307446	0.90641333611542	P98164, O75369, P15311, O60494
GO:0098862	cluster of actin-based cell projections	C	4	245	11	624	0.687845581307446	0.90641333611542	O75369, O60494, P15311, P98164
GO:1902494	catalytic complex	C	4	245	11	624	0.687845581307446	0.90641333611542	P60709, P17900, P36896, P36957
GO:0008235	metalloexopeptidase activity	F	4	245	11	624	0.687845581307446	0.90641333611542	P15144, P14384, Q9Y646, P16444
GO:0032787	monocarboxylic acid metabolic process	P	8	245	22	624	0.688947532424154	0.906453518554952	P01024, P43251, P22105, P41222, P16444, P05062, P36957, P04406
GO:0042326	negative regulation of phosphorylation	P	8	245	22	624	0.688947532424154	0.906453518554952	P62158, P02760, P23142, Q96FE7, P00995, P15311, P17936, Q9UGN4
GO:0000139	Golgi membrane	C	8	245	22	624	0.688947532424154	0.906453518554952	P08174, P53634, O00391, P13987, P05067, P01009, Q12907, P61769
GO:0030154	cell differentiation	P	51	245	135	624	0.68986552683915	0.90719103995739	O14773, P02452, P01023, P04155, P04004, P13645, P39059, P05067, P80370, P07858, P06727, O75369, P00441, Q9GZX9, P15311, Q9UBC9, P19022, P12109, O00468, Q12805, Q7Z3B1, P06396, P54802, P10909, P02750, Q99715, P05109, P48745, P28799, Q9GZM5, P12830, P19320, P40189, P00734, P09603, P55287, Q8IWU5, P17936, Q14982, P07686, P01019, P07602, P02647, P15144, Q8WZ75, P05090, P61769, Q9HD89, P10451, P02751,…
GO:0031090	organelle membrane	C	29	245	78	624	0.699002943626363	0.912345449766467	P00450, P05062, O60494, P08571, P08174, Q9NQ84, P10253, P10909, O00391, P02787, P13987, P01009, P98164, P05067, P07602, P12109, P15144, P01133, Q5KU26, P53634, P04406, Q6EMK4, P07911, P13473, P61769, P41222, Q6UXG3, P27487, Q12907
GO:0010629	negative regulation of gene expression	P	12	245	33	624	0.699876043060718	0.912345449766467	P01019, P08174, P07996, P15941, P04406, P36896, Q8TDQ0, P01023, P13987, P15311, P11684, P05155
GO:0043410	positive regulation of MAPK cascade	P	12	245	33	624	0.699876043060718	0.912345449766467	Q8TDQ0, P16070, P00441, P17936, P01024, P02671, P01133, P07996, P26842, P19022, P07602, P02675
GO:0007517	muscle organ development	P	5	245	14	624	0.703759414680373	0.912345449766467	P26992, P12111, Q969P0, P07858, O75369
GO:0009100	glycoprotein metabolic process	P	5	245	14	624	0.703759414680373	0.912345449766467	P07996, P15941, P07686, P98164, Q8IWU5
GO:0009746	response to hexose	P	5	245	14	624	0.703759414680373	0.912345449766467	P07996, P05062, P02652, P07858, P02751
GO:0010594	regulation of endothelial cell migration	P	5	245	14	624	0.703759414680373	0.912345449766467	P07996, P01019, P02749, P42785, Q9H299
GO:0014706	striated muscle tissue development	P	5	245	14	624	0.703759414680373	0.912345449766467	P07858, P02753, O75369, Q969P0, P01019
GO:0034284	response to monosaccharide	P	5	245	14	624	0.703759414680373	0.912345449766467	P07996, P05062, P02751, P07858, P02652
GO:0034622	cellular macromolecular complex assembly	P	5	245	14	624	0.703759414680373	0.912345449766467	P05062, P02675, P02671, P10909, P06396
GO:0044708	single-organism behavior	P	5	245	14	624	0.703759414680373	0.912345449766467	P07996, P27487, P05067, P17900, P05937
GO:0060537	muscle tissue development	P	5	245	14	624	0.703759414680373	0.912345449766467	Q969P0, P01019, O75369, P02753, P07858
GO:0071902	positive regulation of protein serine/threonine kinase activity	P	5	245	14	624	0.703759414680373	0.912345449766467	P02788, P62158, P07996, P01133, P00441
GO:0072657	protein localization to membrane	P	5	245	14	624	0.703759414680373	0.912345449766467	P01833, O00468, P15311, P19022, P12830
GO:1901214	regulation of neuron death	P	5	245	14	624	0.703759414680373	0.912345449766467	P26992, P10909, P00441, P32119, P30530
GO:0016323	basolateral plasma membrane	C	5	245	14	624	0.703759414680373	0.912345449766467	P02787, P07911, P15311, P19022, Q6UXG3
GO:0030135	coated vesicle	C	5	245	14	624	0.703759414680373	0.912345449766467	P61769, P53634, P13987, P01009, P05067
GO:0003779	actin binding	F	5	245	14	624	0.703759414680373	0.912345449766467	P02774, P06396, P12273, O75369, P15311
GO:0031406	carboxylic acid binding	F	5	245	14	624	0.703759414680373	0.912345449766467	P07148, O00468, P05109, P02768, P41222
GO:0051171	regulation of nitrogen compound metabolic process	P	24	245	65	624	0.704172900205574	0.912345449766467	P05109, P07996, P62158, P02452, P10909, P11684, P15311, Q9GZX9, P55290, Q8TDQ0, P68871, P02788, P12830, P05067, P51884, P36896, P07686, P01019, P35555, P01133, P15941, P04406, Q12805, O00468
GO:1901564	organonitrogen compound metabolic process	P	35	245	94	624	0.707931066481698	0.912345449766467	P00441, P51884, P22891, P16278, P98160, P15289, O14773, O00468, Q14624, P16070, O75594, P36957, Q9Y646, P00734, P19320, P16444, O60494, P05062, P14384, O95336, P17900, Q01459, P19823, P54802, Q96PD5, P15586, Q9Y5Y7, P02790, P15144, P10619, P07602, P04406, P07686, P01019, P02760
GO:0046983	protein dimerization activity	F	16	245	44	624	0.712636140991635	0.912345449766467	P12273, Q96NY8, P07686, P02760, Q9Y646, P02652, P27487, Q8NFZ8, O60494, P01591, P15151, P07108, P00441, P09603, P06727, P40189
GO:0060322	head development	P	13	245	36	624	0.714376073806821	0.912345449766467	P30530, O75882, Q9GZX9, P12830, P05067, P98164, P05090, P19022, P26842, P60709, P54802, P62158, P02452
GO:0007049	cell cycle	P	6	245	17	624	0.718303838168619	0.912345449766467	P36896, P15311, P15941, P07996, P55290, P62158
GO:0008544	epidermis development	P	6	245	17	624	0.718303838168619	0.912345449766467	O75369, P00441, P36896, P13645, Q15828, Q9UBC9
GO:0045765	regulation of angiogenesis	P	6	245	17	624	0.718303838168619	0.912345449766467	P01024, P04264, P02750, P01019, P02749, P07996
GO:0050678	regulation of epithelial cell proliferation	P	6	245	17	624	0.718303838168619	0.912345449766467	P55000, P07996, P02749, P55290, P02750, Q8IWU5
GO:0050871	positive regulation of B cell activation	P	6	245	17	624	0.718303838168619	0.912345449766467	B9A064, P01877, P01861, P01876, P01860, P26842
GO:0010008	endosome membrane	C	6	245	17	624	0.718303838168619	0.912345449766467	Q6UXG3, P61769, P08571, P13473, O60494, P02787
GO:0043209	myelin sheath	C	6	245	17	624	0.718303838168619	0.912345449766467	P13987, P06396, P02768, P15311, P36957, P00441
GO:0008283	cell proliferation	P	10	245	28	624	0.719589814834805	0.912345449766467	P55290, P28799, P48745, P98164, P17936, P09603, P01019, P10909, Q969P0, P02647
GO:0009653	anatomical structure morphogenesis	P	39	245	105	624	0.723651737794759	0.912345449766467	O75369, P00441, P42785, P15311, Q9GZX9, P39059, P05067, P04004, P49747, P02452, P98160, P10253, Q12805, P02753, Q9HCU0, P43121, P12109, P35555, P19022, P09603, P55287, P55290, P48745, P02788, P14384, Q99715, Q15828, P07996, P10909, P54802, P05937, P06396, P30530, P02751, Q9Y5Y7, P15144, Q8WZ75, P05090, P01133
GO:0061024	membrane organization	P	17	245	47	624	0.725782487313151	0.912345449766467	P01876, P01861, P01833, O00468, P19022, P53634, P01877, B9A064, P13987, P12830, P01009, P01860, P15311, P00441, P06396, P10909, P07996
GO:0051270	regulation of cellular component movement	P	23	245	63	624	0.726706963424293	0.912345449766467	P02452, P06396, P07996, P42785, P17936, P09603, P04004, P16444, P55290, P23142, P48745, Q9H299, P05090, Q8WZ75, P36896, P02749, P01019, P01133, Q12805, P02751, Q9UGN4, Q9HD89, P43121
GO:0045184	establishment of protein localization	P	14	245	39	624	0.727834481166531	0.912345449766467	P15311, P02787, Q12907, P12830, P13473, O60494, O15240, P10619, P02452, P10909, Q14767, P01019, P19022, P01133
GO:0098589	membrane region	C	14	245	39	624	0.727834481166531	0.912345449766467	P07858, P07911, P02787, P15311, P55290, P98164, P05067, P12830, P27487, O60494, P07339, P08571, P08174, P19022
GO:0044281	small molecule metabolic process	P	26	245	71	624	0.728620552136829	0.912345449766467	P04180, O95336, P02766, O60494, P16278, P05062, P10253, P62158, P06727, P22105, P16444, P98164, P00915, P05067, P36957, P02647, P61916, P05090, P35555, P04406, P02774, P43251, P02652, P02753, P01024, P41222
GO:0061061	muscle structure development	P	7	245	20	624	0.731699378120613	0.912345449766467	P07858, O75369, P12111, Q969P0, P19022, P01019, P26992
GO:0071900	regulation of protein serine/threonine kinase activity	P	7	245	20	624	0.731699378120613	0.912345449766467	Q9UGN4, P00441, P62158, P02788, P01133, P07996, P22105
GO:0008037	cell recognition	P	11	245	31	624	0.733048278610521	0.912345449766467	P15151, B9A064, P01877, Q96NY8, Q5KU26, Q14982, P01861, P05067, P01876, Q8NFZ8, P01860
GO:0050767	regulation of neurogenesis	P	11	245	31	624	0.733048278610521	0.912345449766467	P19022, P61769, P28799, P40189, P05067, P02751, P00734, P09603, P10451, Q12805, Q7Z3B1
GO:0016788	hydrolase activity, acting on ester bonds	F	11	245	31	624	0.733048278610521	0.912345449766467	P25311, Q8IWU5, P15586, P10153, O94919, P00915, O95336, P04180, P07998, P24855, P15289
GO:0002768	immune response-regulating cell surface receptor signaling pathway	P	21	245	58	624	0.737667326103948	0.912345449766467	P01877, B9A064, P06312, P01714, P01594, P01597, P01861, P01833, P01611, P08637, P01608, P01876, P01615, P01613, P80748, P04430, P60709, P62158, P01619, P01860, P01609
GO:0001101	response to acid chemical	P	8	245	23	624	0.744119157079566	0.912345449766467	P05062, P12109, P02452, P06396, P11684, P18065, P02753, P02751
GO:0010563	negative regulation of phosphorus metabolic process	P	8	245	23	624	0.744119157079566	0.912345449766467	P62158, P02760, P23142, Q96FE7, P00995, P15311, P17936, Q9UGN4
GO:0043269	regulation of ion transport	P	8	245	23	624	0.744119157079566	0.912345449766467	P00995, P00734, P61769, Q16651, P62158, P01019, P01133, P07996
GO:0045936	negative regulation of phosphate metabolic process	P	8	245	23	624	0.744119157079566	0.912345449766467	P23142, P00995, P15311, Q96FE7, Q9UGN4, P17936, P62158, P02760
GO:0007420	brain development	P	12	245	34	624	0.745526898390697	0.912345449766467	P30530, Q9GZX9, O75882, P05067, P12830, P98164, P05090, P26842, P19022, P62158, P60709, P54802
GO:0043603	cellular amide metabolic process	P	12	245	34	624	0.745526898390697	0.912345449766467	P00734, P00441, P16444, P15144, P14384, P22891, Q9Y646, P07686, P01019, Q96PD5, O14773, P17900
GO:0045859	regulation of protein kinase activity	P	12	245	34	624	0.745526898390697	0.912345449766467	P01133, P35555, P07996, P01019, P10909, P62158, P22105, P05067, P02788, P09603, Q9UGN4, P00441
GO:0051130	positive regulation of cellular component organization	P	25	245	69	624	0.74952593751934	0.912345449766467	P02647, P02675, P15941, P01133, P01019, P02751, O00468, P30530, Q12805, Q7Z3B1, P01024, P02765, P02671, P0C0L5, P61769, Q12907, P01591, P08571, P06396, P10909, P02787, P15311, P10153, P28799, P04004
GO:0098588	bounding membrane of organelle	C	25	245	69	624	0.74952593751934	0.912345449766467	O00391, P02787, P13987, P01009, P98164, P05067, P00450, O60494, P05062, P08174, P08571, P10253, P07911, Q6EMK4, P13473, P61769, Q6UXG3, P27487, Q12907, P12109, P07602, P15144, P01133, Q5KU26, P53634
GO:0006605	protein targeting	P	3	245	9	624	0.755887433473531	0.912345449766467	P01133, P01019, Q14767
GO:0007611	learning or memory	P	3	245	9	624	0.755887433473531	0.912345449766467	P17900, P05067, P05937
GO:0009615	response to virus	P	3	245	9	624	0.755887433473531	0.912345449766467	P61916, P59665, P10909
GO:0016525	negative regulation of angiogenesis	P	3	245	9	624	0.755887433473531	0.912345449766467	P01019, P02749, P07996
GO:0017157	regulation of exocytosis	P	3	245	9	624	0.755887433473531	0.912345449766467	Q9UGN4, P02675, P02671
GO:0019439	aromatic compound catabolic process	P	3	245	9	624	0.755887433473531	0.912345449766467	P02760, P24855, P10153
GO:0030216	keratinocyte differentiation	P	3	245	9	624	0.755887433473531	0.912345449766467	O75369, Q9UBC9, P13645
GO:0030307	positive regulation of cell growth	P	3	245	9	624	0.755887433473531	0.912345449766467	P05109, P02751, P00734
GO:0032526	response to retinoic acid	P	3	245	9	624	0.755887433473531	0.912345449766467	P18065, P02753, P02452
GO:0043123	positive regulation of I-kappaB kinase/NF-kappaB signaling	P	3	245	9	624	0.755887433473531	0.912345449766467	Q8WVN6, P02788, P26842
GO:0043254	regulation of protein complex assembly	P	3	245	9	624	0.755887433473531	0.912345449766467	P10909, P06396, P01591
GO:0045137	development of primary sexual characteristics	P	3	245	9	624	0.755887433473531	0.912345449766467	P36896, P00441, O15240
GO:0046328	regulation of JNK cascade	P	3	245	9	624	0.755887433473531	0.912345449766467	P22105, P02760, P26842
GO:0051603	proteolysis involved in cellular protein catabolic process	P	3	245	9	624	0.755887433473531	0.912345449766467	P53634, P10619, P07858
GO:0071774	response to fibroblast growth factor	P	3	245	9	624	0.755887433473531	0.912345449766467	P11684, P02452, P16070
GO:1900026	positive regulation of substrate adhesion-dependent cell spreading	P	3	245	9	624	0.755887433473531	0.912345449766467	P02675, P02671, P02647
GO:1901888	regulation of cell junction assembly	P	3	245	9	624	0.755887433473531	0.912345449766467	P05090, P01019, P07996
[truncated: 539 more rows]
