# Supplementary material for: Urine proteomics of primary membranous nephropathy using nanoscale liquid chromatography tandem mass spectrometry analysis
Source: Clin Proteomics. 2018 Feb 7;15:5. doi: 10.1186/s12014-018-9183-3 (PMC5801694; doi:10.1186/s12014-018-9183-3)
Supplement: Supplementary file 7 — Additional file 7: Table S7. The detail information of Kyoto Encyclopedia of Genes and Genomes (KEGG) pathway enrichment analysis. [file 12014_2018_9183_MOESM7_ESM.xls]

ko-ID	description	Input number	Input all	Background number	Background all	P value	Corrected P-Value	protein info	pathway-web
ko04610	Complement and coagulation cascades	20	116	34	303	0.00827442930537547	0.483471026931776	Q9UNN8/K06557;P13987/K04008;P10909/K17252;P10643/K03996;P08174/K04006;P07204/K03907;P05156/K01333;P05155/K04001;P04004/K06251;P02748/K04000;P02675/K03904;P02671/K03903;P01042/K03898;P01024/K03990;P01023/K03910;P01009/K03984;P01008/K03911;P00747/K01315;P00734/K01313;O00187/K03993	http://www.genome.jp/kegg-bin/show_pathway?ko04610/K06557%09red/K04008%09red/K17252%09red/K03996%09red/K04006%09red/K03907%09red/K01333%09red/K04001%09red/K06251%09red/K04000%09red/K03904%09red/K03903%09red/K03898%09red/K03990%09red/K03910%09red/K03984%09red/K03911%09red/K01315%09red/K01313%09red/K03993%09red
ko04512	ECM-receptor interaction	13	116	20	303	0.011511214926947	0.483471026931776	Q9HCN6/K06264;P98160/K06255;P49747/K04659;P22105/K06252;P16070/K06256;P12111/K06238;P12109/K06238;P10451/K06250;P07996/K16857;P04004/K06251;P02751/K05717;P02452/K06236;O00468/K06254	http://www.genome.jp/kegg-bin/show_pathway?ko04512/K06264%09red/K06255%09red/K04659%09red/K06252%09red/K06256%09red/K06238%09red/K06238%09red/K06250%09red/K16857%09red/K06251%09red/K05717%09red/K06236%09red/K06254%09red
ko04977	Vitamin digestion and absorption	4	116	4	303	0.0207970531932514	0.582317489411039	P43251/K01435;P06727/K08760;P02647/K08757;O60494/K14616	http://www.genome.jp/kegg-bin/show_pathway?ko04977/K01435%09red/K08760%09red/K08757%09red/K14616%09red
ko04918	Thyroid hormone synthesis	5	116	6	303	0.0322326082217598	0.593066994111561	P98164/K06233;P22352/K00432;P05543/K20734;P02768/K16141;P02766/K20731	http://www.genome.jp/kegg-bin/show_pathway?ko04918/K06233%09red/K00432%09red/K20734%09red/K16141%09red/K20731%09red
ko04510	Focal adhesion	12	116	20	303	0.0353016067923548	0.593066994111561	P60709/K05692;P49747/K04659;P22105/K06252;P12111/K06238;P12109/K06238;P10451/K06250;P07996/K16857;P04004/K06251;P02751/K05717;P02452/K06236;P01133/K04357;O75369/K04437	http://www.genome.jp/kegg-bin/show_pathway?ko04510/K05692%09red/K04659%09red/K06252%09red/K06238%09red/K06238%09red/K06250%09red/K16857%09red/K06251%09red/K05717%09red/K06236%09red/K04357%09red/K04437%09red
ko05143	African trypanosomiasis	4	116	5	303	0.072824463857305	0.633850010597856	P69905/K13822;P68871/K13823;P19320/K06527;P02647/K08757	http://www.genome.jp/kegg-bin/show_pathway?ko05143/K13822%09red/K13823%09red/K06527%09red/K08757%09red
ko00500	Starch and sucrose metabolism	4	116	5	303	0.072824463857305	0.633850010597856	P10253/K12316;P04746/K01176;P04745/K01176;O43451/K12047	http://www.genome.jp/kegg-bin/show_pathway?ko00500/K12316%09red/K01176%09red/K01176%09red/K12047%09red
ko04611	Platelet activation	5	116	7	303	0.078154707526619	0.633850010597856	Q9HCN6/K06264;P60709/K05692;P02675/K03904;P02671/K03903;P02452/K06236	http://www.genome.jp/kegg-bin/show_pathway?ko04611/K06264%09red/K05692%09red/K03904%09red/K03903%09red/K06236%09red
ko04380	Osteoclast differentiation	5	116	7	303	0.078154707526619	0.633850010597856	Q8IYS5/K14377;P78324/K06551;P09603/K05453;P08637/K06463;O00241/K06551	http://www.genome.jp/kegg-bin/show_pathway?ko04380/K14377%09red/K06551%09red/K05453%09red/K06463%09red/K06551%09red
ko04640	Hematopoietic cell lineage	6	116	9	303	0.0782909171432012	0.633850010597856	P16070/K06256;P15144/K11140;P13987/K04008;P09603/K05453;P08571/K04391;P08174/K04006	http://www.genome.jp/kegg-bin/show_pathway?ko04640/K06256%09red/K11140%09red/K04008%09red/K05453%09red/K04391%09red/K04006%09red
ko04142	Lysosome	16	116	32	303	0.106632596080262	0.633850010597856	P61916/K13443;P54802/K01205;P53634/K01275;P17900/K12383;P16278/K12309;P15586/K01137;P15289/K01134;P13473/K06528;P10619/K13289;P10253/K12316;P07858/K01363;P07686/K12373;P07602/K12382;P07339/K01379;O96009/K08565;O14773/K01279	http://www.genome.jp/kegg-bin/show_pathway?ko04142/K13443%09red/K01205%09red/K01275%09red/K12383%09red/K12309%09red/K01137%09red/K01134%09red/K06528%09red/K13289%09red/K12316%09red/K01363%09red/K12373%09red/K12382%09red/K01379%09red/K08565%09red/K01279%09red
ko04151	PI3K-Akt signaling pathway	11	116	21	303	0.126791215537799	0.633850010597856	P49747/K04659;P22105/K06252;P12111/K06238;P12109/K06238;P10451/K06250;P09603/K05453;P07996/K16857;P04004/K06251;P02751/K05717;P02452/K06236;P01133/K04357	http://www.genome.jp/kegg-bin/show_pathway?ko04151/K04659%09red/K06252%09red/K06238%09red/K06238%09red/K06250%09red/K05453%09red/K16857%09red/K06251%09red/K05717%09red/K06236%09red/K04357%09red
ko05134	Legionellosis	2	116	2	303	0.14578279019955	0.633850010597856	P08571/K04391;P01024/K03990	http://www.genome.jp/kegg-bin/show_pathway?ko05134/K04391%09red/K03990%09red
ko05213	Endometrial cancer	2	116	2	303	0.14578279019955	0.633850010597856	P12830/K05689;P01133/K04357	http://www.genome.jp/kegg-bin/show_pathway?ko05213/K05689%09red/K04357%09red
ko05140	Leishmaniasis	2	116	2	303	0.14578279019955	0.633850010597856	P08637/K06463;P01024/K03990	http://www.genome.jp/kegg-bin/show_pathway?ko05140/K06463%09red/K03990%09red
ko04115	p53 signaling pathway	2	116	2	303	0.14578279019955	0.633850010597856	P17936/K10138;P07996/K16857	http://www.genome.jp/kegg-bin/show_pathway?ko04115/K10138%09red/K16857%09red
ko04933	AGE-RAGE signaling pathway in diabetic complications	4	116	6	303	0.154008175128395	0.633850010597856	P19320/K06527;P07204/K03907;P02751/K05717;P02452/K06236	http://www.genome.jp/kegg-bin/show_pathway?ko04933/K06527%09red/K03907%09red/K05717%09red/K06236%09red
ko04973	Carbohydrate digestion and absorption	3	116	4	303	0.158462502649464	0.633850010597856	P04746/K01176;P04745/K01176;O43451/K12047	http://www.genome.jp/kegg-bin/show_pathway?ko04973/K01176%09red/K01176%09red/K12047%09red
ko05203	Viral carcinogenesis	3	116	4	303	0.158462502649464	0.633850010597856	P40189/K05060;P06396/K05768;P01024/K03990	http://www.genome.jp/kegg-bin/show_pathway?ko05203/K05060%09red/K05768%09red/K03990%09red
ko04971	Gastric acid secretion	3	116	4	303	0.158462502649464	0.633850010597856	P62158/K02183;P60709/K05692;P15311/K08007	http://www.genome.jp/kegg-bin/show_pathway?ko04971/K02183%09red/K05692%09red/K08007%09red
ko05219	Bladder cancer	3	116	4	303	0.158462502649464	0.633850010597856	P12830/K05689;P07996/K16857;P01133/K04357	http://www.genome.jp/kegg-bin/show_pathway?ko05219/K05689%09red/K16857%09red/K04357%09red
ko04810	Regulation of actin cytoskeleton	7	116	13	303	0.186212370351463	0.671160780818771	P60709/K05692;P15311/K08007;P08571/K04391;P06396/K05768;P02751/K05717;P01133/K04357;P00734/K01313	http://www.genome.jp/kegg-bin/show_pathway?ko04810/K05692%09red/K08007%09red/K04391%09red/K05768%09red/K05717%09red/K04357%09red/K01313%09red
ko04145	Phagosome	8	116	16	303	0.231541405167874	0.671160780818771	Q5KU26/K10062;P60709/K05692;P49747/K04659;P13473/K06528;P08637/K06463;P08571/K04391;P07996/K16857;P01024/K03990	http://www.genome.jp/kegg-bin/show_pathway?ko04145/K10062%09red/K05692%09red/K04659%09red/K06528%09red/K06463%09red/K04391%09red/K16857%09red/K03990%09red
ko05130	Pathogenic Escherichia coli infection	4	116	7	303	0.255146131930764	0.671160780818771	P60709/K05692;P15311/K08007;P12830/K05689;P08571/K04391	http://www.genome.jp/kegg-bin/show_pathway?ko05130/K05692%09red/K08007%09red/K05689%09red/K04391%09red
ko03320	PPAR signaling pathway	4	116	7	303	0.255146131930764	0.671160780818771	P07148/K08750;P07108/K08762;P02652/K08758;P02647/K08757	http://www.genome.jp/kegg-bin/show_pathway?ko03320/K08750%09red/K08762%09red/K08758%09red/K08757%09red
ko05133	Pertussis	4	116	7	303	0.255146131930764	0.671160780818771	P62158/K02183;P08571/K04391;P05155/K04001;P01024/K03990	http://www.genome.jp/kegg-bin/show_pathway?ko05133/K02183%09red/K04391%09red/K04001%09red/K03990%09red
ko04975	Fat digestion and absorption	3	116	5	303	0.286919560837702	0.671160780818771	P07148/K08750;P06727/K08760;P02647/K08757	http://www.genome.jp/kegg-bin/show_pathway?ko04975/K08750%09red/K08760%09red/K08757%09red
ko05100	Bacterial invasion of epithelial cells	3	116	5	303	0.286919560837702	0.671160780818771	P60709/K05692;P12830/K05689;P02751/K05717	http://www.genome.jp/kegg-bin/show_pathway?ko05100/K05692%09red/K05689%09red/K05717%09red
ko00052	Galactose metabolism	3	116	5	303	0.286919560837702	0.671160780818771	P16278/K12309;P10253/K12316;O43451/K12047	http://www.genome.jp/kegg-bin/show_pathway?ko00052/K12309%09red/K12316%09red/K12047%09red
ko05150	Staphylococcus aureus infection	6	116	12	303	0.287024203067054	0.671160780818771	P13645/K07604;P08637/K06463;P05156/K01333;P01024/K03990;P00747/K01315;O00187/K03993	http://www.genome.jp/kegg-bin/show_pathway?ko05150/K07604%09red/K06463%09red/K01333%09red/K03990%09red/K01315%09red/K03993%09red
ko04614	Renin-angiotensin system	5	116	10	303	0.32226735853478	0.671160780818771	P42785/K01285;P15144/K11140;P10619/K13289;P06870/K01325;P01019/K09821	http://www.genome.jp/kegg-bin/show_pathway?ko04614/K01285%09red/K11140%09red/K13289%09red/K01325%09red/K09821%09red
ko04921	Oxytocin signaling pathway	2	116	3	303	0.32692153948404	0.671160780818771	P62158/K02183;P60709/K05692	http://www.genome.jp/kegg-bin/show_pathway?ko04921/K02183%09red/K05692%09red
ko00030	Pentose phosphate pathway	2	116	3	303	0.32692153948404	0.671160780818771	P05062/K01623;O95336/K01057	http://www.genome.jp/kegg-bin/show_pathway?ko00030/K01623%09red/K01057%09red
ko00590	Arachidonic acid metabolism	2	116	3	303	0.32692153948404	0.671160780818771	P41222/K01830;P22352/K00432	http://www.genome.jp/kegg-bin/show_pathway?ko00590/K01830%09red/K00432%09red
ko04350	TGF-beta signaling pathway	2	116	3	303	0.32692153948404	0.671160780818771	P36896/K13567;P07996/K16857	http://www.genome.jp/kegg-bin/show_pathway?ko04350/K13567%09red/K16857%09red
ko04961	Endocrine and other factor-regulated calcium reabsorption	2	116	3	303	0.32692153948404	0.671160780818771	P06870/K01325;P05937/K14757	http://www.genome.jp/kegg-bin/show_pathway?ko04961/K01325%09red/K14757%09red
ko04620	Toll-like receptor signaling pathway	2	116	3	303	0.32692153948404	0.671160780818771	P10451/K06250;P08571/K04391	http://www.genome.jp/kegg-bin/show_pathway?ko04620/K06250%09red/K04391%09red
ko00604	Glycosphingolipid biosynthesis - ganglio series	2	116	3	303	0.32692153948404	0.671160780818771	P16278/K12309;P07686/K12373	http://www.genome.jp/kegg-bin/show_pathway?ko00604/K12309%09red/K12373%09red
ko05205	Proteoglycans in cancer	9	116	20	303	0.339478044764582	0.671160780818771	P98160/K06255;P60709/K05692;P51884/K08122;P16070/K06256;P15311/K08007;P07996/K16857;P04004/K06251;P02751/K05717;O75369/K04437	http://www.genome.jp/kegg-bin/show_pathway?ko05205/K06255%09red/K05692%09red/K08122%09red/K06256%09red/K08007%09red/K16857%09red/K06251%09red/K05717%09red/K04437%09red
ko04210	Apoptosis	4	116	8	303	0.36516782818199	0.671160780818771	P60709/K05692;P53634/K01275;P07858/K01363;P07339/K01379	http://www.genome.jp/kegg-bin/show_pathway?ko04210/K05692%09red/K01275%09red/K01363%09red/K01379%09red
ko00531	Glycosaminoglycan degradation	4	116	8	303	0.36516782818199	0.671160780818771	P54802/K01205;P16278/K12309;P15586/K01137;P07686/K12373	http://www.genome.jp/kegg-bin/show_pathway?ko00531/K01205%09red/K12309%09red/K01137%09red/K12373%09red
ko04015	Rap1 signaling pathway	6	116	13	303	0.373434345394703	0.671160780818771	P62158/K02183;P60709/K05692;P12830/K05689;P09603/K05453;P07996/K16857;P01133/K04357	http://www.genome.jp/kegg-bin/show_pathway?ko04015/K02183%09red/K05692%09red/K05689%09red/K05453%09red/K16857%09red/K04357%09red
ko04060	Cytokine-cytokine receptor interaction	6	116	13	303	0.373434345394703	0.671160780818771	P40189/K05060;P36896/K13567;P26992/K05059;P26842/K05144;P09603/K05453;P01133/K04357	http://www.genome.jp/kegg-bin/show_pathway?ko04060/K05060%09red/K13567%09red/K05059%09red/K05144%09red/K05453%09red/K04357%09red
ko05152	Tuberculosis	6	116	13	303	0.373434345394703	0.671160780818771	P62158/K02183;P13473/K06528;P08637/K06463;P08571/K04391;P07339/K01379;P01024/K03990	http://www.genome.jp/kegg-bin/show_pathway?ko05152/K02183%09red/K06528%09red/K06463%09red/K04391%09red/K01379%09red/K03990%09red
ko05144	Malaria	5	116	11	303	0.419169443248302	0.671160780818771	P69905/K13822;P68871/K13823;P49747/K04659;P19320/K06527;P07996/K16857	http://www.genome.jp/kegg-bin/show_pathway?ko05144/K13822%09red/K13823%09red/K04659%09red/K06527%09red/K16857%09red
ko04924	Renin secretion	3	116	6	303	0.41983094654701	0.671160780818771	P62158/K02183;P07858/K01363;P01019/K09821	http://www.genome.jp/kegg-bin/show_pathway?ko04924/K02183%09red/K01363%09red/K09821%09red
ko04520	Adherens junction	3	116	6	303	0.41983094654701	0.671160780818771	Q96NY8/K06593;P60709/K05692;P12830/K05689	http://www.genome.jp/kegg-bin/show_pathway?ko04520/K06593%09red/K05692%09red/K05689%09red
ko04066	HIF-1 signaling pathway	3	116	6	303	0.41983094654701	0.671160780818771	P04406/K00134;P02787/K14736;P01133/K04357	http://www.genome.jp/kegg-bin/show_pathway?ko04066/K00134%09red/K14736%09red/K04357%09red
ko05132	Salmonella infection	3	116	6	303	0.41983094654701	0.671160780818771	P60709/K05692;P08571/K04391;O75369/K04437	http://www.genome.jp/kegg-bin/show_pathway?ko05132/K05692%09red/K04391%09red/K04437%09red
ko04670	Leukocyte transendothelial migration	4	116	9	303	0.474369023647612	0.671160780818771	Q96AP7/K06787;P60709/K05692;P19320/K06527;P15311/K08007	http://www.genome.jp/kegg-bin/show_pathway?ko04670/K06787%09red/K05692%09red/K06527%09red/K08007%09red
ko05206	MicroRNAs in cancer	4	116	9	303	0.474369023647612	0.671160780818771	P22105/K06252;P16070/K06256;P15311/K08007;P07996/K16857	http://www.genome.jp/kegg-bin/show_pathway?ko05206/K06252%09red/K06256%09red/K08007%09red/K16857%09red
ko05322	Systemic lupus erythematosus	4	116	9	303	0.474369023647612	0.671160780818771	P10643/K03996;P08637/K06463;P02748/K04000;P01024/K03990	http://www.genome.jp/kegg-bin/show_pathway?ko05322/K03996%09red/K06463%09red/K04000%09red/K03990%09red
ko04630	Jak-STAT signaling pathway	2	116	4	303	0.495380576318616	0.671160780818771	P40189/K05060;P26992/K05059	http://www.genome.jp/kegg-bin/show_pathway?ko04630/K05060%09red/K05059%09red
ko04080	Neuroactive ligand-receptor interaction	2	116	4	303	0.495380576318616	0.671160780818771	P00747/K01315;P00734/K01313	http://www.genome.jp/kegg-bin/show_pathway?ko04080/K01315%09red/K01313%09red
ko05416	Viral myocarditis	2	116	4	303	0.495380576318616	0.671160780818771	P60709/K05692;P08174/K04006	http://www.genome.jp/kegg-bin/show_pathway?ko05416/K05692%09red/K04006%09red
ko05412	Arrhythmogenic right ventricular cardiomyopathy (ARVC)	2	116	4	303	0.495380576318616	0.671160780818771	P60709/K05692;P19022/K06736	http://www.genome.jp/kegg-bin/show_pathway?ko05412/K05692%09red/K06736%09red
ko04668	TNF signaling pathway	2	116	4	303	0.495380576318616	0.671160780818771	P19320/K06527;P09603/K05453	http://www.genome.jp/kegg-bin/show_pathway?ko04668/K06527%09red/K05453%09red
ko00480	Glutathione metabolism	2	116	4	303	0.495380576318616	0.671160780818771	P22352/K00432;P15144/K11140	http://www.genome.jp/kegg-bin/show_pathway?ko00480/K00432%09red/K11140%09red
ko04666	Fc gamma R-mediated phagocytosis	2	116	4	303	0.495380576318616	0.671160780818771	P08637/K06463;P06396/K05768	http://www.genome.jp/kegg-bin/show_pathway?ko04666/K06463%09red/K05768%09red
ko01521	EGFR tyrosine kinase inhibitor resistance	2	116	4	303	0.495380576318616	0.671160780818771	P30530/K05115;P01133/K04357	http://www.genome.jp/kegg-bin/show_pathway?ko01521/K05115%09red/K04357%09red
ko05218	Melanoma	2	116	4	303	0.495380576318616	0.671160780818771	P12830/K05689;P01133/K04357	http://www.genome.jp/kegg-bin/show_pathway?ko05218/K05689%09red/K04357%09red
ko05214	Glioma	2	116	4	303	0.495380576318616	0.671160780818771	P62158/K02183;P01133/K04357	http://www.genome.jp/kegg-bin/show_pathway?ko05214/K02183%09red/K04357%09red
ko05010	Alzheimer's disease	3	116	7	303	0.543344557509195	0.724459410012259	P62158/K02183;P05067/K04520;P04406/K00134	http://www.genome.jp/kegg-bin/show_pathway?ko05010/K02183%09red/K04520%09red/K00134%09red
ko04550	Signaling pathways regulating pluripotency of stem cells	2	116	5	303	0.634354586639226	0.780300714126621	P40189/K05060;P36896/K13567	http://www.genome.jp/kegg-bin/show_pathway?ko04550/K05060%09red/K13567%09red
ko04064	NF-kappa B signaling pathway	2	116	5	303	0.634354586639226	0.780300714126621	P19320/K06527;P08571/K04391	http://www.genome.jp/kegg-bin/show_pathway?ko04064/K06527%09red/K04391%09red
ko04612	Antigen processing and presentation	2	116	5	303	0.634354586639226	0.780300714126621	P61769/K08055;P07858/K01363	http://www.genome.jp/kegg-bin/show_pathway?ko04612/K08055%09red/K01363%09red
ko05131	Shigellosis	2	116	5	303	0.634354586639226	0.780300714126621	P60709/K05692;P16070/K06256	http://www.genome.jp/kegg-bin/show_pathway?ko05131/K05692%09red/K06256%09red
ko00600	Sphingolipid metabolism	2	116	5	303	0.634354586639226	0.780300714126621	P16278/K12309;P15289/K01134	http://www.genome.jp/kegg-bin/show_pathway?ko00600/K12309%09red/K01134%09red
ko04974	Protein digestion and absorption	7	116	19	303	0.640976019103456	0.780300714126621	Q99715/K08132;P42785/K01285;P39059/K08135;P27487/K01278;P12111/K06238;P12109/K06238;P02452/K06236	http://www.genome.jp/kegg-bin/show_pathway?ko04974/K08132%09red/K01285%09red/K08135%09red/K01278%09red/K06238%09red/K06238%09red/K06236%09red
ko04014	Ras signaling pathway	3	116	8	303	0.650250595105518	0.780300714126621	P62158/K02183;P09603/K05453;P01133/K04357	http://www.genome.jp/kegg-bin/show_pathway?ko04014/K02183%09red/K05453%09red/K04357%09red
ko05146	Amoebiasis	4	116	11	303	0.665256242565422	0.787063723598528	P08571/K04391;P02751/K05717;P02748/K04000;P02452/K06236	http://www.genome.jp/kegg-bin/show_pathway?ko05146/K04391%09red/K05717%09red/K04000%09red/K06236%09red
ko05020	Prion diseases	3	116	9	303	0.738191380834471	0.830610375487573	P10643/K03996;P02748/K04000;P00441/K04565	http://www.genome.jp/kegg-bin/show_pathway?ko05020/K03996%09red/K04000%09red/K04565%09red
ko01200	Carbon metabolism	4	116	12	303	0.741104913587822	0.830610375487573	P36957/K00658;P05062/K01623;P04406/K00134;O95336/K01057	http://www.genome.jp/kegg-bin/show_pathway?ko01200/K00658%09red/K01623%09red/K00134%09red/K01057%09red
ko04390	Hippo signaling pathway	2	116	6	303	0.741616406685333	0.830610375487573	P60709/K05692;P12830/K05689	http://www.genome.jp/kegg-bin/show_pathway?ko04390/K05692%09red/K05689%09red
ko00511	Other glycan degradation	2	116	6	303	0.741616406685333	0.830610375487573	P16278/K12309;P07686/K12373	http://www.genome.jp/kegg-bin/show_pathway?ko00511/K12309%09red/K12373%09red
ko04970	Salivary secretion	3	116	10	303	0.807800486739458	0.881236894624864	P62158/K02183;P04745/K01176;P01034/K13899	http://www.genome.jp/kegg-bin/show_pathway?ko04970/K02183%09red/K01176%09red/K13899%09red
ko04010	MAPK signaling pathway	3	116	10	303	0.807800486739458	0.881236894624864	P08571/K04391;P01133/K04357;O75369/K04437	http://www.genome.jp/kegg-bin/show_pathway?ko04010/K04391%09red/K04357%09red/K04437%09red
ko05164	Influenza A	2	116	7	303	0.820925146355788	0.884073234537003	P60709/K05692;P00747/K01315	http://www.genome.jp/kegg-bin/show_pathway?ko05164/K05692%09red/K01315%09red
ko05202	Transcriptional misregulation in cancer	2	116	8	303	0.877816663439212	0.927157379474962	P17936/K10138;P08571/K04391	http://www.genome.jp/kegg-bin/show_pathway?ko05202/K10138%09red/K04391%09red
ko04514	Cell adhesion molecules (CAMs)	6	116	21	303	0.883007028071393	0.927157379474962	Q96AP7/K06787;Q7Z3B1/K06775;P19320/K06527;P19022/K06736;P15151/K06539;P12830/K05689	http://www.genome.jp/kegg-bin/show_pathway?ko04514/K06787%09red/K06775%09red/K06527%09red/K06736%09red/K06539%09red/K05689%09red
ko05200	Pathways in cancer	3	116	12	303	0.901304466543688	0.934686113452713	P12830/K05689;P02751/K05717;P01133/K04357	http://www.genome.jp/kegg-bin/show_pathway?ko05200/K05689%09red/K05717%09red/K04357%09red
ko00010	Glycolysis / Gluconeogenesis	2	116	9	303	0.917709601326281	0.940092762334239	P05062/K01623;P04406/K00134	http://www.genome.jp/kegg-bin/show_pathway?ko00010/K01623%09red/K00134%09red
ko01230	Biosynthesis of amino acids	2	116	10	303	0.945186879972986	0.9565746737076	P05062/K01623;P04406/K00134	http://www.genome.jp/kegg-bin/show_pathway?ko01230/K01623%09red/K00134%09red
ko01100	Metabolic pathways	15	116	53	303	0.966017707908979	0.966017707908979	P54802/K01205;P43251/K01435;P41222/K01830;P36957/K00658;P16278/K12309;P15586/K01137;P15144/K11140;P10253/K12316;P07686/K12373;P05062/K01623;P04746/K01176;P04745/K01176;P04406/K00134;O95336/K01057;O43451/K12047	http://www.genome.jp/kegg-bin/show_pathway?ko01100/K01205%09red/K01435%09red/K01830%09red/K00658%09red/K12309%09red/K01137%09red/K11140%09red/K12316%09red/K12373%09red/K01623%09red/K01176%09red/K01176%09red/K00134%09red/K01057%09red/K12047%09red
